# Supplementary material for: V-ATPase in glioma stem cells: a novel metabolic vulnerability
Source: J Exp Clin Cancer Res. 2025 Jan 17;44:17. doi: 10.1186/s13046-025-03280-3 (PMC11740391; doi:10.1186/s13046-025-03280-3)
Supplement: Supplementary file 2 — Supplementary Material 2. [file 13046_2025_3280_MOESM2_ESM.xlsx]

## Sheet: Table S1 Patients
Supplementary table S1: Patients informations and list of experiments
BM ID	SEX	AGE AT SURGERY	DIAGNOSIS	GRADE	KI67	IHC	MGMT	LOH	IDH	OVERALL SURVIVAL (MONTHS)	AnnexinV	DQ-BSA	CELL CYCLE	IN VIVO	ROS/TMRE	Seahorse/13C-Lactate	Western Blot mitochondria extract	Proximity Ligation Assay (PLA)	Immunofluorescence	METABOLOMIC	NANOSTRING	PROTEIN SYNTHESIS	Western Blot (ALL)	PHOSPHO ARRAY
53	M	64	GBM	IV	0.5	GFAP+, WT1+	0.04	NO	WT	10	x	x				x		x		x	x	x	x
91	M	75	GBM	IV	0.4	GFAP+	0.03	NO	WT	2	x		x	x	x		x		x				x	x
92	F	78	GBM	IV	0.5	GFAP+	0.5	NO	WT	9	x		x		x		x							x
97	M	49	GBM	IV	0.7	GFAP+, p53+,WT1+	0.02	NO	WT	5	x	x		x	x	x			x				x	x
579	M	66	GBM	IV	0.65	GFAP+/-, WT1+/-, P53+	0.6	NO	WT	4	x				x	x			x				x
767	F	75	GBM	IV	0.25	GFAP+,WT1+,P53+,CD34-	0.04	NO	WT	3	x	x				x		x		x	x	x	x
149	F	58	GBM	IV	0.3	GFAP+	0.21	NO	WT	17	x		x		x
145	F	69	GBM	IV	0.3	GFAP+, WT1+, p53+/-	0.02	NO	WT	9	x		x		x		x
51	M	59	GBM	IV	0.3	GFAP+	0.04	NO	WT	11	x		x
27	F	82	GBM	IV	0.15	GFAP+	0.04	1p	WT	5	x			x						x				x
List of abbreviation:GBM, Glioblastoma; IHC,immunohistochemistry; LOH, Loss of heterozygosity

## Sheet: Table S2 Antibodies
Supplementary table S2: The list of antibodies used in the studies is provided
Antibody	dilution for WB	dilution for PLA	dilution for IF	IHC
BNIP3L (3205-100 BioVision)	1:500
COX IV (4850T Cell Signaling Technology)	1:1000
CytC (4280T Cell Signaling Technology)	1:1000
FUNDC2 (HPA059129 Sigma)	1:1000
GLUT1 (12939S Cell Signaling Technology)	1:1000
ki67 (mas-14520 Invitrogen)				1:1000
Lamp1 (15665 Cell Signaling Technologies)	1:1000	1:100
LC3 (3868S Cell Signaling)	1:1000
LDHA (3582T Cell Signaling Technology)	1:1000
LDHB (ab75167 Abcam)	1:500
MCT4 (ab234728 Abcam)	1:500
p-AMPKa (Thr172) (2535 Cell Signaling Technologies)	1:1000
p-eIF2a (Ser51) (3398 Cell Signaling Technologies)	1:1000
PACRG (SAB2900254 Sigma)	1:500
PDH (3205T Cell Signaling Technology)	1:1000
phospho-s6 (S235/236) (4857 Cell Signaling Technologies)	1:1000
phospho-s6 (S240/244) (5364 Cell Signaling Technologies)	1:1000			1:1000
PINK1 (NBP1-49678 NovusBio)	1:500
SDHA (11998T Cell Signaling Technology)	1:1000
p62 (SQSTM1 sc-28359 Santa Cruz Biotechnology)	1:200
STEM121 (y40410 Takarabio)				1:1000
Tomm20 (42406 Cell Signaling Technologies)		1:100
Tomm20 (H00009804-MO1 Abnova)		1:100	1:100
total AMPKa (5832 Cell Signaling Technologies)	1:1000
total eIF2a (11170-1-AP Proteintech)	1:5000
total S6 (2217 Cell Signaling Technologies)	1:1000
V1G1 (16143-1-AP Proteintech)	1:500	1:50	1:50
VDAC (4661T Cell Signaling Technology)	1:1000
vinculin (V4505 Sigma)	1:1000
β-Actin (A1978 Sigma)	1:1000
β-tubulin (T8328 Sigma)	1:1000
abbreviation: WB western blot, PLA proximity ligation assay, IF immunofluorescence, IHC immuno histo chemistry

## Sheet: Table S3 biocrates
Supplementary table S3: Trgeted metabolomic. Raw data are provided
			Class	Acylcarnitines		Acylcarnitines		Acylcarnitines		Acylcarnitines		Acylcarnitines		Acylcarnitines		Acylcarnitines		Acylcarnitines		Acylcarnitines		Acylcarnitines		Acylcarnitines		Acylcarnitines		Acylcarnitines		Acylcarnitines		Acylcarnitines		Acylcarnitines		Acylcarnitines		Acylcarnitines		Acylcarnitines		Acylcarnitines		Acylcarnitines		Acylcarnitines		Acylcarnitines
			LOD (calc.) [µM] LC/MS-MS	0		0		0		0		0		0		0		0		0		0		0		0		0		0		0		0		0		0		0		0		0		0		0
			LOD (calc.) [µM] FIA	97.4		2.64		0.378		0.274		0.414		5.83		0.355		0.751		4.51		0.15		0.176		0.235		1.59		0.505		0.549		0.279		0.221		1.23		1.35		2.31		0.217		0.283		0.329
			Range of calibration	key factor regulating the balance of intracellular sugar and lipid metabolism
		Sample Id	Material	C0	C0 Status	C2	C2 Status	C3	C3 Status	C3-DC (C4-OH)	C3-DC (C4-OH) Status	C3-OH	C3-OH Status	C3:1	C3:1 Status	C4	C4 Status	C4:1	C4:1 Status	C5	C5 Status	C5-DC (C6-OH)	C5-DC (C6-OH) Status	C5-M-DC	C5-M-DC Status	C5-OH (C3-DC-M)	C5-OH (C3-DC-M) Status	C5:1	C5:1 Status	C5:1-DC	C5:1-DC Status	C6 (C4:1-DC)	C6 (C4:1-DC) Status	C6:1	C6:1 Status	C7-DC	C7-DC Status	C8	C8 Status	C9	C9 Status	C10	C10 Status	C10:1	C10:1 Status	C10:2	C10:2 Status	C12	C12 Status
27 intra	CTRL	MC-06	cell culture supernatant	15.3	< LOD	1.08	< LOD	0.326	< LOD	0.15	< LOD	0.236	< LOD	0	< LOD	0.157	< LOD	0.241	< LOD	1.1	< LOD	0.09	< LOD	0.066	< LOD	0.122	< LOD	0.542	< LOD	0.14	< LOD	0.214	< LOD	0.073	< LOD	0.045	< LOD	0.139	< LOD	0.302	< LOD	0.709	< LOD	0.072	< LOD	0.1	< LOD	0.05	< LOD
	CTRL	MC-06	cell culture supernatant	8.44	< LOD	0.479	< LOD	0.137	< LOD	0.168	< LOD	0.178	< LOD	1.92	< LOD	0.119	< LOD	0.245	< LOD	1.5	< LOD	0.085	< LOD	0.082	< LOD	0.149	< LOD	0.542	< LOD	0.149	< LOD	0.173	< LOD	0.072	< LOD	0.071	< LOD	0.173	< LOD	0.352	< LOD	0.729	< LOD	0.082	< LOD	0.11	< LOD	0.065	< LOD
	BafA1	MC-07	cell culture supernatant	9.88	< LOD	0.605	< LOD	0.184	< LOD	0.258	< LOD	0.298	< LOD	1.36	< LOD	0.272	< LOD	0.479	< LOD	1.44	< LOD	0.108	< LOD	0.081	< LOD	0.21	< LOD	0.612	< LOD	0.184	< LOD	0.253	< LOD	0.13	< LOD	0.09	< LOD	0.286	< LOD	0.359	< LOD	1.01	< LOD	0.121	< LOD	0.143	< LOD	0.044	< LOD
	BafA1	MC-07	cell culture supernatant	6.82	< LOD	0.515	< LOD	0.158	< LOD	0.253	< LOD	0.265	< LOD	2.88	< LOD	0.167	< LOD	0.535	< LOD	1.7	< LOD	0.099	< LOD	0.092	< LOD	0.175	< LOD	0.657	< LOD	0.164	< LOD	0.229	< LOD	0.122	< LOD	0.074	< LOD	0.303	< LOD	0.309	< LOD	0.794	< LOD	0.101	< LOD	0.15	< LOD	0.054	< LOD
53 intra	CTRL	MC-16	cell culture supernatant	5.07	< LOD	0.563	< LOD	0.194	< LOD	0.202	< LOD	0.245	< LOD	2.21	< LOD	0.141	< LOD	0.511	< LOD	1.57	< LOD	0.085	< LOD	0.114	< LOD	0.158	< LOD	0.594	< LOD	0.154	< LOD	0.197	< LOD	0.099	< LOD	0.058	< LOD	0.331	< LOD	0.266	< LOD	0.67	< LOD	0.093	< LOD	0.132	< LOD	0.07	< LOD
	CTRL	MC-16	cell culture supernatant	7.72	< LOD	0.498	< LOD	0.114	< LOD	0.177	< LOD	0.18	< LOD	1.87	< LOD	0.12	< LOD	0.408	< LOD	1.5	< LOD	0.091	< LOD	0.103	< LOD	0.161	< LOD	0.661	< LOD	0.135	< LOD	0.207	< LOD	0.091	< LOD	0.097	< LOD	0.426	< LOD	0.276	< LOD	0.86	< LOD	0.103	< LOD	0.149	< LOD	0.082	< LOD
	BafA1	MC-17	cell culture supernatant	4.41	< LOD	0.505	< LOD	0.141	< LOD	0.206	< LOD	0.243	< LOD	2.36	< LOD	0.142	< LOD	0.542	< LOD	1.52	< LOD	0.083	< LOD	0.091	< LOD	0.147	< LOD	0.575	< LOD	0.19	< LOD	0.207	< LOD	0.121	< LOD	0.062	< LOD	0.178	< LOD	0.292	< LOD	0.946	< LOD	0.151	< LOD	0.144	< LOD	0.048	< LOD
	BafA1	MC-17	cell culture supernatant	7.03	< LOD	0.716	< LOD	0.17	< LOD	0.205	< LOD	0.388	< LOD	1	< LOD	0.192	< LOD	0.503	< LOD	1.22	< LOD	0.078	< LOD	0.106	< LOD	0.169	< LOD	0.51	< LOD	0.232	< LOD	0.193	< LOD	0.101	< LOD	0.07	< LOD	0.192	< LOD	0.284	< LOD	1.2	< LOD	0.178	< LOD	0.143	< LOD	0.068	< LOD
767 intra	CTRL	MC-26	cell culture supernatant	6.66	< LOD	0.654	< LOD	0.222	< LOD	0.254	< LOD	0.385	< LOD	4.14	< LOD	0.132	< LOD	0.449	< LOD	1.9	< LOD	0.103	< LOD	0.11	< LOD	0.191	< LOD	0.696	< LOD	0.168	< LOD	0.218	< LOD	0.18	< LOD	0.071	< LOD	0.238	< LOD	0.295	< LOD	0.732	< LOD	0.104	< LOD	0.155	< LOD	0.062	< LOD
	CTRL	MC-26	cell culture supernatant	6.38	< LOD	0.822	< LOD	0.152	< LOD	0.239	< LOD	0.312	< LOD	2.35	< LOD	0.137	< LOD	0.468	< LOD	1.78	< LOD	0.106	< LOD	0.117	< LOD	0.205	< LOD	0.698	< LOD	0.159	< LOD	0.221	< LOD	0.187	< LOD	0.064	< LOD	0.197	< LOD	0.335	< LOD	0.777	< LOD	0.124	< LOD	0.158	< LOD	0.05	< LOD
	BafA1	MC-27	cell culture supernatant	5.66	< LOD	0.625	< LOD	0.26	< LOD	0.182	< LOD	0.223	< LOD	2.24	< LOD	0.147	< LOD	0.505	< LOD	1.78	< LOD	0.092	< LOD	0.099	< LOD	0.162	< LOD	0.735	< LOD	0.215	< LOD	0.193	< LOD	0.119	< LOD	0.067	< LOD	0.282	< LOD	0.274	< LOD	0.717	< LOD	0.121	< LOD	0.149	< LOD	0.087	< LOD
	BafA1	MC-27	cell culture supernatant	4.09	< LOD	0.758	< LOD	0.167	< LOD	0.214	< LOD	0.244	< LOD	2.1	< LOD	0.147	< LOD	0.447	< LOD	1.51	< LOD	0.092	< LOD	0.092	< LOD	0.166	< LOD	0.747	< LOD	0.196	< LOD	0.219	< LOD	0.129	< LOD	0.06	< LOD	0.275	< LOD	0.224	< LOD	0.684	< LOD	0.1	< LOD	0.128	< LOD	0.081	< LOD
< LOD	Valore inferiore al limite di quantificazione
< LLOQ	Valore superiore al LOD, ma inferiore primo punto di calibrazione
> ULOQ	Valore superiore all'ultimo punto di calibrazione
Valid	Valore accettabile
[truncated: 330 more columns]

## Sheet: Table S4 Nanostring metabolic 
Supplementary table S4: Nanostring human metabolic panel. The raw data are provided
Probe Name	Annotation	Accession #	NS Probe ID	Class Name	Analyte Type	Species Name	Target Sequence	% Samples above Threshold	Positive Flag	Avg Count	Min Count	Max Count	%CV	20230627_210366290724a_01_01.RCC	20230627_210366290724a_01_02.RCC	20230627_210366290724a_01_03.RCC	20230627_210366290724a_01_04.RCC	20230627_210366290724a_01_05.RCC	20230627_210366290724a_01_06.RCC	20230627_210366290724a_01_07.RCC	20230627_210366290724a_01_08.RCC	20230627_210366290724a_01_09.RCC	20230627_210366290724a_01_10.RCC	20230627_210366290724a_01_11.RCC	20230627_210366290724a_01_12.RCC
														767 : CTRL : 2.2.23	767 : BafA1 : 2.2.23	579 : CTRL : 23.2.23	579 : BafA1 : 23.2.23	53 : CTRL : 2.2.23	53 : BafA1 : 2.2.23	767 : CTRL : 18.5.23	767 : BafA1 : 18.5.23	579 : CTRL : 18.5.23	579 : BafA1 : 18.5.23	53 : CTRL : 14.6.23	53 : BafA1 : 14.6.23
A2M		NM_000014.4	NM_000014.4:1685	Endogenous	mRNA	Hs	TCCATCTCAATCCCTGTGAAGTCAGACATTGCTCCTGTCGCTCGGTTGCTCATCTATGCTGTTTTACCTACCGGGGACGTGATTGGGGATTCTGCAAAAT	100	false	2795.92	18	11997	140.73	9321	2826	1363	3079	18	39	11997	3605	288	946	40	29
AADAT		NM_016228.3	NM_016228.3:1510	Endogenous	mRNA	Hs	ATAGCTCAGCTCCTAGCCCTTACTTGAGAGCATCCTTCTCTTCAGCTTCTCCAGAACAGATGGATGTGGCCTTCCAGGTATTAGCACAACTTATAAAAGA	100	false	738.33	226	1168	44.18	1068	422	959	1168	723	226	1114	376	740	980	712	372
AANAT		NM_001088.2	NM_001088.2:461	Endogenous	mRNA	Hs	GATCCGGCACTTCCTGACCCTATGTCCAGAGCTGTCCCTGGGCTGGTTCGAGGAGGGCTGCCTTGTGGCCTTCATCATCGGCTCGCTCTGGGACAAGGAG	100	false	20.92	4	81	105.98	12	7	8	12	19	17	17	4	9	16	49	81
ABL1		NM_005157.3	NM_005157.3:3200	Endogenous	mRNA	Hs	CTGCGTGAGCTATGTGGATTCCATCCAGCAAATGAGGAACAAGTTTGCCTTCCGAGAGGCCATCAACAAACTGGAGAATAATCTCCGGGAGCTTCAGATC	100	false	1505.25	726	2759	37	2759	1598	1301	1625	1510	902	2070	1563	1437	1723	849	726
ACAA2		NM_006111.2	NM_006111.2:450	Endogenous	mRNA	Hs	AGCTTACGGAGGCCTTCTGAAAGACTTCACTGCTACTGACTTGTCTGAATTTGCTGCCAAGGCTGCCTTGTCTGCTGGCAAAGTCTCACCTGAAACAGTT	100	false	1534.25	746	2874	50	2468	1765	784	746	2874	936	2446	1546	933	816	2049	1048
ACACA		NM_198834.1	NM_198834.1:3681	Endogenous	mRNA	Hs	GACATGAACACTGTACTGAACTACATCTTCTCTCACGCTCAAGTCACCAAGAAGAATCTTCTGGTCACAATGCTTATTGATCAGTTGTGTGGCCGGGACC	100	false	456.5	205	729	33.77	463	528	216	337	637	482	456	470	205	399	556	729
ACACB		NM_001093.3	NM_001093.3:3365	Endogenous	mRNA	Hs	CAGCGGGATCCGCGGCTATATGAAAACAGTGGTGTTGGATCTCCTGAGAAGATACTTGCGTGTTGAGCACCATTTTCAGCAAGCCCACTACGACAAGTGT	100	false	190.08	38	385	56.21	240	128	156	158	385	194	190	94	67	38	321	310
ACADL		NM_001608.3	NM_001608.3:1015	Endogenous	mRNA	Hs	TTGAAGATATACGGTTGCCAGCTAGTGCCCTACTTGGAGAAGAGAATAAAGGCTTCTATTACATCATGAAAGAGCTTCCACAGGAAAGGCTGTTAATTGC	100	false	9.5	6	17	34.91	6	11	8	17	11	7	7	10	6	13	7	11
ACAP2		NM_012287.5	NM_012287.5:852	Endogenous	mRNA	Hs	TCAAGGATATGATCTGTTTAGTGAACTTGGACCCTACATGAAGGATCTTGGTGCACAGTTGGATCGACTGGTTGTGGATGCAGCAAAGGAGAAAAGAGAA	100	false	1195.5	944	1417	14.27	1277	1388	1082	1329	1322	945	1417	991	1198	1300	1153	944
ACAT1		NM_000019.3	NM_000019.3:282	Endogenous	mRNA	Hs	CATTGCAATTCAGGGAGCCATTGAAAAGGCAGGGATTCCAAAAGAAGAAGTGAAAGAAGCATACATGGGTAATGTTCTACAAGGAGGTGAAGGACAAGCT	100	false	955	376	1824	45.63	1737	1187	783	851	926	376	1824	976	599	724	832	645
ACAT2		NM_005891.2	NM_005891.2:910	Endogenous	mRNA	Hs	TGTCGTTCTTATGAAGAAGTCAGAAGCTGATAAACGTGGGCTTACACCTTTAGCACGGATAGTTTCCTGGTCCCAAGTGGGTGTGGAGCCTTCCATTATG	100	false	12214.8	4172	23793	45.01	13378	10995	5900	6368	15011	16654	11991	16950	4172	9658	11708	23793
ACMSD		NM_138326.2	NM_138326.2:468	Endogenous	mRNA	Hs	AGAGCTGGGCTTTCCCGGGGTCCAAATTGGCACCCACGTCAACGAGTGGGACCTGAACGCGCAGGAGCTCTTTCCTGTCTATGCGGCAGCCGAAAGGCTG	100	false	10.33	3	16	44.51	16	16	7	7	15	13	14	12	3	4	9	8
ACOT12		NM_130767.2	NM_130767.2:918	Endogenous	mRNA	Hs	CAATGCTGCTGATGATAAGGAAAATCTCATCACGTTTCCCAGAATCCAACCCATTTCAAAGGATGATTTCAGACGCTATCGGGGAGCTATTGCACGCAAG	100	false	216.5	8	839	140.76	686	839	24	37	17	26	439	461	25	22	14	8
ACOX1		NM_004035.5	NM_004035.5:2950	Endogenous	mRNA	Hs	TTGCTAAATTGTCACAGTAGTAGGAAGTATAGGGAAACCTCTCAGCTGTGGCACTGTTGTAGCTTTGGAGTGCAGAGTGTAACTCTGGGACAATCAGATT	100	false	1808.5	1098	2996	31.81	2329	1652	1318	1682	2996	1268	2359	1283	1098	1515	2252	1950
ACSF3		NR_045667.2	NR_045667.2:2282	Endogenous	mRNA	Hs	ACCCAAGGGAACGGCAGTCAGAGACTACAGTCCAGACGTTTGTGTCTAGGCCTTGCTGGTAGCTAAGGAAATGCCTTCTGTTGGGAAAAGGTCAAATTTA	100	false	45.92	23	84	36.45	51	49	46	68	38	23	44	32	49	84	32	35
ACY1		NM_000666.2	NM_000666.2:109	Endogenous	mRNA	Hs	CGGCCGCTGGCGCCGGGACGGCCCTCACTGACGGTCTTCGGTCTCCGCCCCGACATCCGGCCTCGGCCACGTGGTGGGCGGACCGGGGCGGTCCTGAGCC	100	false	33.25	21	59	37.39	45	52	28	28	22	28	59	38	24	21	28	26
ADA		NM_000022.2	NM_000022.2:1300	Endogenous	mRNA	Hs	TCCAAGAAGACCATGATCTCAATAGTCAGTTACTGATGCTCCTGAACCCTATGTGTCCATTTCTGCACACACGTATACCTCGGCATGGCCGCGTCACTTC	100	false	696.42	155	1951	95.11	1951	449	218	155	1359	261	1818	321	274	169	995	387
ADAL		NM_001012969.2	NM_001012969.2:890	Endogenous	mRNA	Hs	GATGTTAGGTATTTGATAGCAGTTGACAGAAGAGGTGGCCCTTTAGTAGCCAAGGAGACTGTAAAACTTGCCGAGGAGTTCTTCCTTTCTACTGAGGGTA	100	false	319.83	78	809	63.89	226	130	282	344	809	325	245	78	158	234	567	440
ADH1A		NM_000667.3	NM_000667.3:1004	Endogenous	mRNA	Hs	TGATTCCCAAAACCTCTCAATGAACCCTATGCTGCTACTGACTGGACGTACCTGGAAGGGAGCTATTCTTGGTGGCTTTAAAAGTAAAGAATGTGTCCCA	100	false	13.42	6	21	37.13	12	7	21	9	14	11	20	14	6	20	12	15
ADH1B		NM_000668.4	NM_000668.4:1532	Endogenous	mRNA	Hs	ATAATCTTTAGTCATCGAATCCCAGTGGAGGGGACCCTTTTACTTGCCCTGAACATACACATGCTGGGCCATTGTGATTGAAGTCTTCTAACTCTGTCTC	100	false	8.75	4	15	35.52	11	8	9	8	15	4	10	6	10	4	11	9
ADH1C		NM_000669.3	NM_000669.3:976	Endogenous	mRNA	Hs	GATTCCCAGAACCTCTCAATAAACCCTATGCTGCTACTGACTGGACGCACGTGGAAAGGAGCTATTTTTGGAGGCTTTAAGAGTAAAGAATCTGTCCCCA	100	false	16.25	7	43	55.92	12	13	7	13	15	12	43	22	16	14	14	14
ADH4		NM_000670.3	NM_000670.3:190	Endogenous	mRNA	Hs	ATTCAGATCATTGCTACCTCCCTGTGCCATACTGATGCCACTGTTATCGATTCTAAATTTGAGGGCCTAGCTTTCCCAGTGATCGTTGGCCATGAGGCTG	100	false	40.75	2	181	152.25	154	55	10	7	7	2	181	49	4	9	7	4
ADH6		NM_000672.3	NM_000672.3:35	Endogenous	mRNA	Hs	GAAAGTTGCTACAGGATCTCCCTTTCTCAATAAATTCATCTGCGGTGGAGAAAATCAGCATGAGTACTACAGGCCAAGTCATCAGATGCAAAGCAGCCAT	100	false	23.75	12	37	34.21	36	30	17	21	22	16	37	32	22	22	12	18
ADH7		NM_000673.3	NM_000673.3:1028	Endogenous	mRNA	Hs	CAAGATGCTCACCTATGACCCGATGTTGCTCTTCACTGGACGCACATGGAAGGGATGTGTCTTTGGAGGTTTGAAAAGCAGAGATGATGTCCCAAAACTA	100	false	11.42	6	18	31.57	14	15	6	8	12	6	18	12	12	12	13	9
ADK		NM_001123.2	NM_001123.2:355	Endogenous	mRNA	Hs	AAAGTCGAATATCATGCTGGTGGCTCTACCCAGAATTCAATTAAAGTGGCTCAGTGGATGATTCAACAGCCACACAAAGCAGCAACATTTTTTGGATGCA	100	false	1324.17	826	1555	15.54	1385	1244	1428	1555	1551	1126	1329	826	1329	1518	1217	1382
ADORA2A		NM_000675.3	NM_000675.3:1095	Endogenous	mRNA	Hs	TGGCCATCGTCCTCTCCCACACCAATTCGGTTGTGAATCCCTTCATCTACGCCTACCGTATCCGCGAGTTCCGCCAGACCTTCCGCAAGATCATTCGCAG	100	false	33.58	8	65	53.54	50	65	21	50	20	8	54	36	32	34	13	20
AFMID		NM_001010982.4	NM_001010982.4:850	Endogenous	mRNA	Hs	AGTGGAAAGCCTCATTTGAAGAGCTCCACGATGTGGACCACTTTGAAATTGTTGAGAATCTGACCCAGAAGGACAACGTGCTCACCCAGATTATCTTGAA	100	false	186.58	90	280	28.31	222	174	187	238	280	90	214	146	172	213	189	114
AGXT		NM_000030.2	NM_000030.2:755	Endogenous	mRNA	Hs	ACGCCCCTCCAGGGACCTCGCTCATCTCCTTCAGTGACAAGGCCAAAAAGAAGATGTACTCCCGCAAGACGAAGCCCTTCTCCTTCTACCTGGACATCAA	100	false	17.5	12	24	22	17	22	15	12	21	12	17	18	16	21	15	24
AGXT2		NM_031900.3	NM_031900.3:1636	Endogenous	mRNA	Hs	AGCACATGGGACTCCTCGTTGGCAGAGGCAGCATTTTTTCTCAGACATTTCGCATTGCGCCCTCAATGTGCATCACTAAACCAGAAGTTGATTTTGCAGT	100	false	12.17	7	20	27.78	13	20	10	10	9	7	14	12	15	10	13	13
AK3		NM_016282.2	NM_016282.2:450	Endogenous	mRNA	Hs	GAGCTTATCAGATCGACACAGTGATTAACCTGAATGTGCCCTTTGAGGTCATTAAACAACGCCTTACTGCTCGCTGGATTCATCCCGCCAGTGGCCGAGT	100	false	1038.83	396	1762	38.93	934	590	994	1166	1762	742	803	396	887	1214	1611	1367
AKR1C4		NM_001818.2	NM_001818.2:321	Endogenous	mRNA	Hs	CCAGCCTTGGAAAGCTCACTGAAAAAACTTCAACTGGACTATGTTGACCTCTATCTTCTTCATTTCCCAATGGCTCTCAAGCCAGGTGAGACGCCACTAC	100	false	11.67	5	22	42.36	13	22	8	5	14	17	11	13	6	6	13	12
AKT1		NM_001014431.1	NM_001014431.1:758	Endogenous	mRNA	Hs	AGCCCAAGCACCGCGTGACCATGAACGAGTTTGAGTACCTGAAGCTGCTGGGCAAGGGCACTTTCGGCAAGGTGATCCTGGTGAAGGAGAAGGCCACAGG	100	false	1985.75	1142	2611	25.74	2348	1244	2339	2286	2611	1373	2445	1142	2048	2342	2057	1594
AKT1S1		NM_032375.3	NM_032375.3:1850	Endogenous	mRNA	Hs	TAGTCGCTGGACAGCTCTTTTTTTGATTGGCTCAAATCCTGTAAAGGGCTTGACCAGTCTCTACATAGTCACCGTCCGCTTTTCCTGAGTTCTCCCTCCC	100	false	1691.75	585	3079	54.08	3079	2894	796	938	1780	982	2799	2526	585	827	1648	1447
AKT2		NM_001626.4	NM_001626.4:699	Endogenous	mRNA	Hs	AGGAGATGGAAGTGGCGGTCAGCAAGGCACGGGCTAAAGTGACCATGAATGACTTCGACTATCTCAAACTCCTTGGCAAGGGAACCTTTGGCAAAGTCAT	100	false	2037.67	1469	2921	20.24	2470	2282	1908	1887	2921	1848	2196	1631	1469	1575	2024	2241
AKT3		NM_005465.4	NM_005465.4:287	Endogenous	mRNA	Hs	GCCAGTTAATGAAAACAGAACGACCAAAGCCAAACACATTTATAATCAGATGTCTCCAGTGGACTACTGTTATAGAGAGAACATTTCATGTAGATACTCC	100	false	1050.58	102	3092	109.67	475	573	2360	3092	104	102	358	311	2323	2540	174	195
ALDH2		NM_000690.2	NM_000690.2:825	Endogenous	mRNA	Hs	AAGCCCTATGTCATCTCCTACCTGGTGGATTTGGACATGGTCCTCAAATGTCTCCGGTATTATGCCGGCTGGGCTGATAAGTACCACGGGAAAACCATCC	100	false	519.75	97	992	57.31	97	474	295	384	992	897	214	473	316	456	678	961
ALDOA		NM_184041.2	NM_184041.2:1455	Endogenous	mRNA	Hs	AGGCTGGCTTGCCCGCGCTCTTTCTTCCCTCGTGACAGTGGTGTGTGGTGTCGTCTGTGAATGCTAAGTCCATCACCCTTTCCGGCACACTGCCAAATAA	100	false	19795	10007	32156	36.34	25283	32156	17633	20168	11118	10007	20135	27349	23158	25423	10890	14220
ALDOB		NM_000035.3	NM_000035.3:1470	Endogenous	mRNA	Hs	CATCCAAAGAACAACTGCTGATTGAAACACCTCATTAGCTGAGTGTAGAGAAGTGCATCTTATGAAACAGTCTTAGCAGTGGTAGGTTGGGAAGGAGATA	100	false	14.83	8	22	30.4	20	9	11	8	12	14	22	16	15	14	16	21
ALOX12		NM_000697.1	NM_000697.1:1945	Endogenous	mRNA	Hs	TTACAGCCCGGAATGAGCAACTTGACTGGCCCTATGAATATCTGAAGCCCAGCTGCATAGAGAACAGTGTCACCATCTGAGCCCTAGAGTGACTCTACCT	100	false	11.83	5	19	32.2	19	14	11	14	11	9	17	12	8	5	11	11
ALOX15		NM_001140.3	NM_001140.3:1910	Endogenous	mRNA	Hs	CTGGATAAGGAAATTGAGATCCGGAATGCAAAGCTGGACATGCCCTACGAGTACCTGCGGCCCAGCGTGGTGGAAAACAGTGTGGCCATCTAAGCGTCGC	100	false	19.75	13	29	27.41	22	24	13	29	17	18	14	21	17	21	28	13
ALOX5		NM_000698.2	NM_000698.2:735	Endogenous	mRNA	Hs	GTCAAGATCAGCAACACTATTTCTGAGCGGGTCATGAATCACTGGCAGGAAGACCTGATGTTTGGCTACCAGTTCCTGAATGGCTGCAACCCTGTGTTGA	100	false	22.42	9	38	41.65	28	31	26	21	16	10	38	35	18	21	9	16
AMDHD1		NM_152435.2	NM_152435.2:1936	Endogenous	mRNA	Hs	ATCTCAGCAATAGAGCTTCCCAGCAGCGTTCAAGACACATCATTTATACACAGGCACAGGGGCCTTCCTGAAATGGGTGCATTTTTACCAACTACAATCA	100	false	44.17	26	63	26.17	44	63	32	58	52	26	50	37	40	56	34	38
AMPD1		NM_000036.2	NM_000036.2:436	Endogenous	mRNA	Hs	CCCACATTGATGAATACATTTCCTCATCTCCAACCTACCAGACCGTGCCTGATTTTCAGAGAGTGCAGATTACTGGTGACTATGCCTCTGGGGTTACAGT	100	false	16.75	7	25	35.1	22	23	15	15	16	8	25	12	7	19	23	16
AMPD2		NM_004037.6	NM_004037.6:3095	Endogenous	mRNA	Hs	CTTCTCTGTCTCTGTCTTGCATGTCTCCTACCATGTCACTGTCCCTGGGCCACCCAGTGAAAGCAAAGCCTGGGAATCTGCTCATTGTTGTTTGGGCTCA	100	false	797.58	256	2041	84.18	2041	1456	370	416	432	256	1994	1089	400	411	399	307
AMPD3		NM_000480.2	NM_000480.2:3033	Endogenous	mRNA	Hs	CATTGGCCCAGGTAGGCTAATTGGTAGTTGTTCATTTCAGCCTCTGGATGGCTGGCTGCCTTAAACACAATCAATTTCAAAGCTCCATTTCATAAAGGGG	100	false	86	35	145	44.39	67	98	80	110	48	35	41	47	117	145	110	134
AOC1		NM_001091.2	NM_001091.2:274	Endogenous	mRNA	Hs	CCACCATGGCCAAGAACACCGTGTTTCTCATCGAGATGCTGCTGCCCAAGAAGTACCATGTGCTGAGGTTTCTGGATAAAGGTGAAAGGCATCCTGTGCG	100	false	8.58	6	12	24.06	9	11	6	8	10	7	10	6	8	6	10	12
AOC3		NM_001277731.1	NM_001277731.1:2582	Endogenous	mRNA	Hs	CCGTGGCCGAGGGCTTCCCTAGATGGTTCCCTTTGTTGCTGTCTGGCTTTCCCGAATCTTTTTAGGCCACCTCCAAGGACTCTAAAAGGGGGCTATTCCC	100	false	12.75	7	24	35.1	17	12	10	12	24	12	13	8	7	10	14	14
AOX1		NM_001159.3	NM_001159.3:1415	Endogenous	mRNA	Hs	GCGATAGTCAATTCAGGAATGAGAGTCTTTTTTGGAGAAGGGGATGGCATTATTAGAGAGTTATGCATCTCATATGGAGGCGTTGGTCCAGCCACCATCT	100	false	15.58	10	23	26.45	23	13	14	20	17	16	13	14	22	13	12	10
AP2S1		NM_021575.2	NM_021575.2:665	Endogenous	mRNA	Hs	TGGCTGTGGGCAGAGGCCACCGTGTGTGTCCCGAGTAACCGTGCCGTTGTCGTGTGATGCCATAAGCGTCTGTGCGTGGAGTCCCCAATAAACCTGTGGT	100	false	3138.92	1201	5379	52.85	5379	2801	1744	1398	5256	2612	4869	2126	1335	1201	5112	3834
APOA1		NM_000039.1	NM_000039.1:149	Endogenous	mRNA	Hs	CTGGCCACTGTGTACGTGGATGTGCTCAAAGACAGCGGCAGAGACTATGTGTCCCAGTTTGAAGGCTCCGCCTTGGGAAAACAGCTAAACCTAAAGCTCC	100	false	24.25	14	33	26.15	33	22	14	26	31	22	26	14	18	30	28	27
APOA2		NM_001643.1	NM_001643.1:60	Endogenous	mRNA	Hs	GAAGCTGCTCGCAGCAACTGTGCTACTCCTCACCATCTGCAGCCTTGAAGGAGCTTTGGTTCGGAGACAGGCAAAGGAGCCATGTGTGGAGAGCCTGGTT	100	false	6.42	2	15	56.17	5	5	6	2	10	5	15	7	8	4	8	2
APOA4		NM_000482.3	NM_000482.3:1347	Endogenous	mRNA	Hs	ACCTGTCTGTCTGTCTGTCCCAAAGAAGTTCTGGTATGAACTTGAGGACACATGTCCAGTGGGAGGTGAGACCACCTCTCAATATTCAATAAAGCTGCTG	100	false	10.42	5	18	35.56	15	13	5	9	8	11	18	8	13	9	7	9
APOB		NM_000384.2	NM_000384.2:2833	Endogenous	mRNA	Hs	CACCAACTTCTTCCACGAGTCGGGTCTGGAGGCTCATGTTGCCCTAAAAGCTGGGAAGCTGAAGTTTATCATTCCTTCCCCAAAGAGACCAGTCAAGCTG	100	false	22.75	15	36	26.32	36	18	19	25	19	25	28	27	15	25	17	19
APOC2		NM_000483.3	NM_000483.3:556	Endogenous	mRNA	Hs	TTGCTTCTCATGGATGGCACTGCTTTTCTGAGGACTCAAGGGCCAAGATGGAGGGGCTGACTCAGTCCAGCCAACATTTAATGAGCACCTACTTTATGTA	100	false	18.08	15	22	13.01	18	20	15	20	21	19	15	17	16	18	16	22
APOC3		NM_000040.1	NM_000040.1:384	Endogenous	mRNA	Hs	CGAGCTCCTTGGGTCCTGCAATCTCCAGGGCTGCCCCTGTAGGTTGCTTAAAAGGGACAGTATTCTCAGTGCTCTCCTACCCCACCTCATGCCTGGCCCC	100	false	11.17	6	18	37.38	12	13	6	16	10	6	17	7	11	8	10	18
APOE		NM_000041.2	NM_000041.2:96	Endogenous	mRNA	Hs	GGGCTGCGTTGCTGGTCACATTCCTGGCAGGATGCCAGGCCAAGGTGGAGCAAGCGGTGGAGACAGAGCCGGAGCCCGAGCTGCGCCAGCAGACCGAGTG	100	false	1143.08	156	3103	84.69	156	346	1357	877	3103	1275	226	214	848	698	2406	2211
APOM		NM_019101.2	NM_019101.2:496	Endogenous	mRNA	Hs	CAGCGCTTTCTCCTCTACAATCGCTCACCACATCCTCCCGAAAAGTGTGTGGAGGAATTCAAGTCCCTGACTTCCTGCCTGGACTCCAAAGCCTTCTTAT	100	false	83.67	28	140	48.48	53	45	125	132	135	68	41	28	98	140	74	65
APRT		NM_000485.2	NM_000485.2:662	Endogenous	mRNA	Hs	CTGCCCACAGGGAACACATTCCTTTGCTGGGGTTCAGCGCCTCTCCTGGGGCTGGAAGTGCCAAAGCCTGGGGCAAAGCTGTGTTTCAGCCACACTGAAC	100	false	1388.25	310	3477	76.39	3477	2619	439	426	1692	702	2697	1601	310	391	1348	957
AR		NM_000044.2	NM_000044.2:875	Endogenous	mRNA	Hs	AGACTGTGAGCCTAGCAGGGCAGATCTTGTCCACCGTGTGTCTTCTTCTGCACGAGACTTTGAGGCTGTCAGAGCGCTTTTTGCGTGGTTGCTCCCGCAA	100	false	143.08	47	336	71.24	99	60	291	336	113	64	95	47	221	248	84	59
ARF5		NM_001662.2	NM_001662.2:36	Endogenous	mRNA	Hs	ATGGGCCTCACCGTGTCCGCGCTCTTTTCGCGGATCTTCGGGAAGAAGCAGATGCGGATTCTCATGGTTGGCTTGGATGCGGCTGGCAAGACCACAATCC	100	false	1279.83	635	2380	45.18	2138	1951	1054	1160	1207	635	2380	1425	804	900	988	716
ARG1		NM_000045.3	NM_000045.3:673	Endogenous	mRNA	Hs	TCAATGACTGAAGTGGACAGACTAGGAATTGGCAAGGTGATGGAAGAAACACTCAGCTATCTACTAGGAAGAAAGAAAAGGCCAATTCATCTAAGTTTTG	100	false	17.17	5	29	39.26	29	20	18	18	16	5	29	16	12	12	16	15
ARID1A		NM_006015.4	NM_006015.4:5495	Endogenous	mRNA	Hs	AGCTCCCAGGGTTGCTAGAGCTCCTTGTAGAATATTTCCGACGATGCCTGATTGAGATCTTTGGCATTTTAAAGGAGTATGAGGTGGGTGACCCAGGACA	100	false	961.17	451	2039	51.44	1856	711	834	1107	888	451	2039	594	706	931	836	581
ARID1B		NM_020732.3	NM_020732.3:6335	Endogenous	mRNA	Hs	TGCTACATTAGTTAGGTACGTTGGGGATCGCAAAAACCCAGTCTGTCGAGAAATGTCCATGGCGCTTTTATCGAACCTTGCCCAAGGGGACGCACTAGCA	100	false	1140.25	542	1736	30.04	1519	1230	1179	1569	1026	542	1736	1141	920	1135	879	807
ARID2		NM_152641.2	NM_152641.2:3355	Endogenous	mRNA	Hs	AGCTATTGGTTGGGCAGCAAAATGTTCAGTTGGTCCCAAGTGCAATGCCACCCTCAGGGGGAGTACAAACTGTGCCCATTTCGAACTTACAAATATTGCC	100	false	1552.33	966	2255	24.99	1540	1217	1646	2043	2255	1011	1522	966	1465	1574	1932	1457
ARPC4		NM_005718.4	NM_005718.4:970	Endogenous	mRNA	Hs	GACTTTGTGATCCACTTCATGGAGGAGATTGACAAGGAGATCAGTGAGATGAAGCTGTCAGTCAATGCCCGTGCCCGCATTGTGGCTGAAGAGTTCCTTA	100	false	3911.5	2437	6592	39.94	6592	3921	2820	3099	5541	2584	6514	2757	2437	2716	4892	3065
ASCL1		NM_004316.3	NM_004316.3:1650	Endogenous	mRNA	Hs	ATAGTAACTCCCATCACCTCTAACACGCACAGCTGAAAGTTCTTGCTCGGGTCCCTTCACCTCCTCGCCCTTTCTTAAAGTGCAGTTCTTAGCCCTCTAG	100	false	728.17	6	2516	144.02	9	17	1874	2268	129	28	9	13	1859	2516	6	10
ASH1L		NM_018489.2	NM_018489.2:5005	Endogenous	mRNA	Hs	CTGTCCTGGAATCTTTGAAGCGCTATAGATTTGGAAAGGATGCTGTTGGAGAGCGATATAAGCATAAGGAAAAGCACCGTTGTCACATGTCCTGCCCTCA	100	false	2008.75	863	3636	42.69	2189	1511	2760	3636	1712	863	2159	1244	2648	2955	1313	1115
ASL		NM_000048.3	NM_000048.3:130	Endogenous	mRNA	Hs	AGCTTTGGGGTGGCCGGTTTGTGGGTGCAGTGGACCCCATCATGGAGAAGTTCAACGCGTCCATTGCCTACGACCGGCACCTTTGGGAGGTGGATGTTCA	100	false	805.17	301	1861	53.3	946	1861	321	458	989	878	851	1025	301	380	753	899
ASMT		NM_001171039.1	NM_001171039.1:80	Endogenous	mRNA	Hs	AGGACCAGGCCTATCGCCTCCTTAATGACTACGCCAACGGCTTCATGGTGTCCCAGGTTCTCTTCGCCGCCTGCGAGCTGGGCGTGTTTGACCTTCTCGC	100	false	7.08	4	10	26.55	4	7	4	7	10	7	9	8	6	8	6	9
ASNS		NM_183356.2	NM_183356.2:1644	Endogenous	mRNA	Hs	GGGTTACATATATTTTCACAAGGCTCCTTCTCCTGAAAAAGCCGAGGAGGAGAGTGAGAGGCTTCTGAGGGAACTCTATTTGTTTGATGTTCTCCGCGCA	100	false	2187.83	425	6698	99.16	1453	6698	617	2015	479	1746	2030	6536	432	1860	425	1963
ASPA		NM_000049.2	NM_000049.2:635	Endogenous	mRNA	Hs	CCTTCCCTCAAATATGCGACCACTCGTTCCATAGCCAAGTATCCTGTGGGTATAGAAGTTGGTCCTCAGCCTCAAGGGGTTCTGAGAGCTGATATCTTGG	100	false	18.75	8	49	63.64	13	18	16	8	19	14	17	14	8	13	36	49
ASPG		NM_001080464.2	NM_001080464.2:416	Endogenous	mRNA	Hs	TGGTCATCCACGGCACCGACACCATGGCCTTTGCTGCCTCGATGCTGTCCTTCATGCTGGAGAACCTGCAGAAGACTGTCATCCTCACTGGGGCCCAGGT	91.67	false	4.92	1	8	40.17	6	3	3	4	4	7	6	6	1	8	6	5
ASS1		NM_000050.4	NM_000050.4:1275	Endogenous	mRNA	Hs	GCAAAATCAAACAAGGCCTGGGCTTGAAATTTGCTGAGCTGGTGTATACCGGTTTCTGGCACAGCCCTGAGTGTGAATTTGTCCGCCACTGCATCGCCAA	100	false	55.08	24	91	45.42	27	83	39	43	42	26	24	53	73	74	91	86
ATF4		NM_001675.2	NM_001675.2:1151	Endogenous	mRNA	Hs	TTTGAAGGAGTTCGACTTGGATGCCCTGTTGGGTATAGATGACCTGGAAACCATGCCAGATGACCTTCTGACCACGTTGGATGACACTTGTGATCTCTTT	100	false	14973.6	5581	34233	54.95	15422	34233	6425	13760	9789	17697	14714	25158	5581	11071	7963	17870
ATF7		NM_001130060.1	NM_001130060.1:203	Endogenous	mRNA	Hs	CAGAGATTTACAAACGAGGACCACCTGGCAGTTCATAAACACAAGCATGAGATGACATTGAAATTTGGCCCAGCCCGAACTGACTCAGTCATCATTGCAG	100	false	915.5	611	1300	24.44	1300	880	887	1032	1160	763	1230	628	611	785	907	803
ATF7IP		NM_018179.3	NM_018179.3:2505	Endogenous	mRNA	Hs	TGATTTTGCATGTACCTGTTGCAGTATCCTCCCAGCCTCAGCTTCTACAGAGCCATCCAGGGACTTTGGTGACTAATCAACCATCTGGCAATGTTGAATT	100	false	2168.67	665	5379	66.55	4807	1884	2077	1655	2291	665	5379	1537	1722	1455	1674	878
ATG101		NM_021934.4	NM_021934.4:939	Endogenous	mRNA	Hs	CGTGGAGGTGATGAATCGGCATGAGTACTTGCCCAAGATGCCCACACAGTCGGAGGTGGATAACGTGTTTGACACAGGCTTGCGGGACGTGCAGCCCTAC	100	false	877.75	451	1248	30.02	812	1248	523	813	1215	755	823	936	451	696	1215	1046
ATG2B		NM_018036.5	NM_018036.5:1722	Endogenous	mRNA	Hs	CTGTGCTTCAGCCCACTTGGGGAGAGTTCCTTGATCATCATAAAGAACAGCCAGTAAGAGGGTCAACATTTCCATCCAACCTAGTTCACCCAACACCTTT	100	false	1022.25	397	2197	53.04	892	869	1328	2197	723	397	995	816	1268	1785	548	449
ATOX1		NM_004045.3	NM_004045.3:143	Endogenous	mRNA	Hs	GCTGAAGCTGTCTCTCGGGTCCTCAATAAGCTTGGAGGAGTTAAGTATGACATTGACCTGCCCAACAAGAAGGTCTGCATTGAATCTGAGCACAGCATGG	100	false	3586.83	923	8233	69.85	8233	7271	1139	958	3787	1963	5362	3792	973	923	4083	4558
ATP5F1D		NM_001687.4	NM_001687.4:184	Endogenous	mRNA	Hs	CCCGGCTGCCGCCTCTGGCCCCAACCAGATGTCCTTCACCTTCGCCTCTCCCACGCAGGTGTTCTTCAACGGTGCCAACGTCCGGCAGGTGGACGTGCCC	100	false	2497.17	1376	3481	26.14	2802	2061	3155	2982	3481	1376	2434	1422	2376	2861	2826	2190
ATP5ME		NM_007100.3	NM_007100.3:184	Endogenous	mRNA	Hs	TACCTAAAACCTCGGGCAGAAGAGGAGAGGAGGATAGCAGCAGAAGAGAAGAAGAAGCAGGATGAACTGAAACGGATTGCCAGAGAATTGGCAGAAGATG	100	false	2417.08	1551	3378	28.01	3304	3378	1951	2138	3068	1570	3222	2384	1551	1792	2532	2115
ATP6V1F		NM_001198909.1	NM_001198909.1:673	Endogenous	mRNA	Hs	AGGTGAGGCGCTTCTAGGTTGCTGGGGCTCTGCTGGTTAAGGAACAGGAAGCCTGACCATCTCCCTCCACTACCTCTTCCCTGTGCTGTTACACAGTGTC	100	false	4074.5	1868	9708	63.69	5433	9708	2042	2481	3536	1868	6216	7759	2222	2597	2624	2408
ATXN7		NM_001128149.2	NM_001128149.2:3600	Endogenous	mRNA	Hs	GAGTTGGAGAGAATGTAAGTCCTGACCTGAAGGTCTTTTGTGATGCATGTATAGGATTGCCCTGACACACACCCTCCTTTCTTGGGATTATACCAGCCAT	100	false	1247	821	1759	21.34	1342	1130	1177	1759	1510	821	1389	919	1030	1487	1227	1173
BAD		NM_004322.3	NM_004322.3:652	Endogenous	mRNA	Hs	CAGCACAGCGCTATGGCCGCGAGCTCCGGAGGATGAGTGACGAGTTTGTGGACTCCTTTAAGAAGGGACTTCCTCGCCCGAAGAGCGCGGGCACAGCAAC	100	false	580.25	331	1120	44.98	1120	587	495	493	512	331	1113	537	472	531	408	364
BCL2		NM_000657.2	NM_000657.2:5	Endogenous	mRNA	Hs	GTGAAGCAGAAGTCTGGGAATCGATCTGGAAATCCTCCTAATTTTTACTCCCTCTCCCCGCGACTCCTGATTCATTGGGAAGTTTCAAATCAGCTATAAC	100	false	207.08	129	337	26.66	155	213	223	208	337	174	154	129	224	189	261	218
BCL2A1		NM_004049.2	NM_004049.2:80	Endogenous	mRNA	Hs	TCATGTGTCATAACTCAGTCAAGCTCAGTGAGCATTCTCAGCACATTGCCTCAACAGCTTCAAGGTGAGCCAGCTCAAGACTTTGCTCTCCACCAGGCAG	100	false	11.67	7	19	33.16	15	19	7	7	16	8	13	11	14	10	8	12
BCL2L1		NM_138578.1	NM_138578.1:1560	Endogenous	mRNA	Hs	CTAAGAGCCATTTAGGGGCCACTTTTGACTAGGGATTCAGGCTGCTTGGGATAAAGATGCAAGGACCAGGACTCCCTCCTCACCTCTGGACTGGCTAGAG	100	false	796.33	197	1569	57.26	1569	965	290	308	1061	915	1214	528	197	276	1139	1094
BHMT		NM_001713.2	NM_001713.2:40	Endogenous	mRNA	Hs	CGCAGCGGGAAGGCTCGCCTAGTCGGTCCGCATCCGTGTCGACCACCTGTCTGGACACCACGAAGATGCCACCCGTTGGGGGCAAAAAGGCCAAGAAGGG	100	false	6.08	2	10	38.68	10	6	6	8	7	2	7	3	6	3	7	8
BHMT2		NM_001178005.1	NM_001178005.1:946	Endogenous	mRNA	Hs	GCCAGACTTCTAAGGAGTAGTGAAAGAAAACCCTGAAATAATCGAACAGGAAAAAGTTGCCCTCAAGCCTGACCTGGAACCGTTCCTCACCTTCATCCTC	100	false	14.08	7	23	31.39	23	14	11	10	17	7	14	13	10	14	19	17
BIRC3		NM_182962.1	NM_182962.1:3	Endogenous	mRNA	Hs	GTGAGACTCGCGCCCTCCGGCACGGAAAAGGCCAGGCGACAGGTGTCGCTTGAAAAGACTGGGCTTGTCCTTGCTGGTGCATGCGTCGTCGGCCTCTGGG	100	false	9.17	4	14	32.17	4	11	8	13	11	10	9	5	9	7	14	9
BLK		NM_001715.2	NM_001715.2:990	Endogenous	mRNA	Hs	AGCTTCTTGCTCCAATCAACAAGGCCGGCTCCTTTCTTATCAGAGAGAGTGAAACCAACAAAGGTGCCTTCTCCCTGTCTGTGAAGGATGTCACCACCCA	100	false	13	6	19	30.77	10	13	17	15	12	6	15	17	19	14	7	11
BRAF		NM_004333.3	NM_004333.3:565	Endogenous	mRNA	Hs	GTACCTGCAAGGTGTGGAGTTACAGTCCGAGACAGTCTAAAGAAAGCACTGATGATGAGAGGTCTAATCCCAGAGTGCTGTGCTGTTTACAGAATTCAGG	100	false	1281	682	1828	31.36	1727	1618	1243	1807	1000	829	1828	1359	1127	1330	682	822
BRCA1		NM_007294.3	NM_007294.3:787	Endogenous	mRNA	Hs	TCTTCTGAAGATACCGTTAATAAGGCAACTTATTGCAGTGTGGGAGATCAAGAATTGTTACAAATCACCCCTCAAGGAACCAGGGATGAAATCAGTTTGG	100	false	396.25	79	636	52.99	577	120	591	636	464	146	539	79	443	589	405	166
BRCA2		NM_000059.3	NM_000059.3:115	Endogenous	mRNA	Hs	GGGGACAGATTTGTGACCGGCGCGGTTTTTGTCAGCTTACTCCGGCCAAAAAAGAACTGCACCTCTGGAGCGGACTTATTTACCAAGCATTGGAGGAATA	100	false	255.83	60	460	51.12	173	60	286	381	460	247	160	61	259	403	372	208
BRCC3		NM_024332.3	NM_024332.3:458	Endogenous	mRNA	Hs	TGTGGGCTGGTATCATTCCCATCCTCATATAACTGTTTGGCCTTCACATGTTGATGTTCGCACACAAGCCATGTACCAGATGATGGATCAAGGCTTTGTA	100	false	769.67	359	1141	30.25	1141	663	823	956	793	359	1077	577	728	907	737	475
BRIP1		NM_032043.1	NM_032043.1:1130	Endogenous	mRNA	Hs	GATGTGCAAAGCCTGGGATATAGAAGAACTTGTCAGCCTGGGGAAGAAACTAAAGGCCTGTCCATATTACACAGCCCGAGAACTAATACAAGATGCTGAC	100	false	971.58	80	1694	59.73	874	80	1544	1693	1694	470	731	82	1137	1365	1345	644
BTK		NM_000061.1	NM_000061.1:570	Endogenous	mRNA	Hs	TGATCTGGTTCAGAAATATCACCCTTGCTTCTGGATCGATGGGCAGTATCTCTGCTGCTCTCAGACAGCCAAAAATGCTATGGGCTGCCAAATTTTGGAG	100	false	10.83	5	17	30.19	9	14	8	13	9	9	11	17	9	13	13	5
BUB1		NM_004336.3	NM_004336.3:1978	Endogenous	mRNA	Hs	GAAGATAAAGAAAATGTGGTAGCAAAACAGTGTACCCAGGCGACTTTGGATTCTTGTGAGGAAAACATGGTGGTGCCTTCAAGGGATGGAAAATTCAGTC	100	false	1456.58	226	3364	74.94	3293	375	2215	1210	1620	226	3364	297	1894	1147	1438	400
BUB1B		NM_001211.4	NM_001211.4:835	Endogenous	mRNA	Hs	GAGTCTTCTGTACCACAACGAAGCACACTAGCTGAACTAAAGAGCAAAGGGAAAAAGACAGCAAGAGCTCCAATCATCCGTGTAGGAGGTGCTCTCAAGG	100	false	1088.33	174	2099	61.52	1515	192	1671	990	2099	301	1551	174	1313	959	1792	503
CA12		NM_001218.3	NM_001218.3:2445	Endogenous	mRNA	Hs	CCATATTCTTCCCCGAATCACACAGACAGTTTCTGACAGGCGCAACTCCTCCATTTTCCTCCCGCAGGTGAGAACCCTGTGGAGATGAGTCAGTGCCATG	100	false	4569.58	138	11941	102.75	2200	3534	301	138	11674	9347	2410	3033	260	289	9708	11941
CA9		NM_001216.2	NM_001216.2:960	Endogenous	mRNA	Hs	CAGGTCCCAGGACTGGACATATCTGCACTCCTGCCCTCTGACTTCAGCCGCTACTTCCAATATGAGGGGTCTCTGACTACACCGCCCTGTGCCCAGGGTG	100	false	432.67	17	1992	142.38	29	40	366	436	93	237	17	30	1346	1992	123	483
CAB39		NM_001130849.1	NM_001130849.1:1238	Endogenous	mRNA	Hs	TCACTGAAGCTTCTCGGTGAACTACTACTAGATAGACACAACTTCACAATTATGACAAAATACATCAGTAAACCTGAGAACCTCAAATTAATGATGAACC	100	false	949.58	468	1463	28.2	1386	831	855	1059	1006	468	1463	886	761	977	901	802
CACNA1A		NM_001127221.1	NM_001127221.1:4470	Endogenous	mRNA	Hs	AGTTTGAGAAAGATTGTCGAGGCAAATACCTCCTCTACGAGAAGAATGAGGTGAAGGCGCGAGACCGGGAGTGGAAGAAGTATGAATTCCATTACGACAA	100	false	56.08	21	163	75.69	36	40	34	42	50	45	28	21	124	163	44	46
CACNA1E		NM_000721.2	NM_000721.2:9325	Endogenous	mRNA	Hs	CAGGACGACCATTCTGAGCCAGTGAGTCTATTGCATGGTGTTTTGAGAAAGGGAATTTTAGTGACACCTTATGCCATTTCAAGAGGAGAAATGCAGGCTG	100	false	27.42	5	79	69.37	37	31	11	17	31	17	79	30	23	33	15	5
CACNB4		NM_000726.3	NM_000726.3:504	Endogenous	mRNA	Hs	GTGAAATTGGCTTCATTCCAAGTCCACTCAGATTGGAGAACATACGGATCCAGCAAGAACAAAAAAGAGGACGTTTTCACGGAGGGAAATCAAGTGGAAA	100	false	84.42	10	290	92.4	21	10	69	56	290	112	24	16	114	145	91	65
CACNG2		NM_006078.3	NM_006078.3:3740	Endogenous	mRNA	Hs	TTTCTTGACACCGGCATTTCCTGAGGTTGAGCTCTCTGGGGAGTTCTAGAGAATGGCTAGTAAGGCTTTTTGAGCTTGCACATCTCACCTGCCTTTCCTG	100	false	48.17	30	73	31.38	73	58	54	56	47	30	73	48	33	33	40	33
CACNG3		NM_006539.2	NM_006539.2:1780	Endogenous	mRNA	Hs	TGGTTGCCGTGCACATCTATATTGAAAAACATCAGCAGTTACGAGCCAAATCCCACTCGGAGTTCCTGAAGAAATCTACTTTTGCCCGCCTCCCACCCTA	100	false	12.08	8	19	30.24	12	18	9	8	16	10	19	12	10	9	10	12
CACNG7		NM_031896.3	NM_031896.3:990	Endogenous	mRNA	Hs	TGGCTCCGCCCACAGACTCCCTTATTTCAATGGCCGCGCCCTCTTTTCCCGACCTCTCCTTTTCATTGGTCCCTCTCACTCCCAAATGACTCCTCCCCTT	100	false	276.25	159	404	34.76	205	186	357	404	378	205	335	159	338	381	203	164
CAD		NM_004341.3	NM_004341.3:2380	Endogenous	mRNA	Hs	TTCCTCGATGGGACCTTAGCAAGTTCCTGCGAGTCAGCACAAAGATTGGGAGCTGCATGAAGAGCGTTGGTGAAGTCATGGGCATTGGGCGTTCATTTGA	100	false	1380.33	569	2259	46.44	2226	1537	978	1155	2246	784	2259	996	569	729	1994	1091
CARD11		NM_032415.2	NM_032415.2:1075	Endogenous	mRNA	Hs	TTGAAAATCGGCCCAAGAAGGAGCAGGTTCTGGAACTGGAGCGGGAGAATGAAATGCTGAAGACCAAAAACCAGGAGCTGCAGTCCATCATCCAGGCCGG	100	false	10.83	7	17	26.65	17	12	10	12	7	11	11	13	7	11	7	12
CAT		NM_001752.2	NM_001752.2:1130	Endogenous	mRNA	Hs	ATGCTTCAGGGCCGCCTTTTTGCCTATCCTGACACTCACCGCCATCGCCTGGGACCCAATTATCTTCATATACCTGTGAACTGTCCCTACCGTGCTCGAG	100	false	890.75	472	1263	26.26	1047	1157	762	862	1109	472	1263	905	568	778	955	811
CBL		NM_005188.2	NM_005188.2:7485	Endogenous	mRNA	Hs	GTTGTGGTAAGGATGCAGGGTATTTCGCAGAACCCAGGACGGGAAGTGCCTTTGGTTCTTGGGTGGAGCTGGAACTGCAGAGCTTTGCACCTAGTCCTTT	100	false	1141.33	595	1732	30.43	1732	1352	819	1095	1251	595	1693	1297	749	1053	1062	998
CBR4		NM_032783.4	NM_032783.4:520	Endogenous	mRNA	Hs	AAGATATGGTATCTCAGCTTCATACTAACCTCTTGGGTTCCATGCTGACCTGTAAAGCTGCCATGAGGACTATGATTCAACAACAGGGAGGGTCTATTGT	100	false	1224.5	306	2536	50.94	715	469	1350	1734	2536	1309	677	306	1067	1420	1658	1453
CCL13		NM_005408.2	NM_005408.2:320	Endogenous	mRNA	Hs	CCAGAATTATATGAAACACCTGGGCCGGAAAGCTCACACCCTGAAGACTTGAACTCTGCTACCCCTACTGAAATCAAGCTGGAGTACGTGAAATGACTTT	100	false	13.58	7	25	45.65	22	25	8	18	7	7	16	14	9	11	8	18
CCL19		NM_006274.2	NM_006274.2:401	Endogenous	mRNA	Hs	GACCTCAGCCAAGATGAAGCGCCGCAGCAGTTAACCTATGACCGTGCAGAGGGAGCCCGGAGTCCGAGTCAAGCATTGTGAATTATTACCTAACCTGGGG	100	false	9.92	7	15	24.87	10	13	7	7	10	8	15	7	10	10	11	11
CCL4		NM_002984.2	NM_002984.2:201	Endogenous	mRNA	Hs	GAAGCTTCCTCGCAACTTTGTGGTAGATTACTATGAGACCAGCAGCCTCTGCTCCCAGCCAGCTGTGGTATTCCAAACCAAAAGAAGCAAGCAAGTCTGT	100	false	27.25	2	90	119.5	60	90	6	2	5	8	75	54	10	5	4	8
CCL5		NM_002985.2	NM_002985.2:277	Endogenous	mRNA	Hs	CCAAGTGTGTGCCAACCCAGAGAAGAAATGGGTTCGGGAGTACATCAACTCTTTGGAGATGAGCTAGGATGGAGAGTCCTTGAACCTGAACTTACACAAA	100	false	17.58	9	43	51.81	17	43	9	15	19	12	24	12	17	11	20	12
CCNA1		NM_003914.3	NM_003914.3:1605	Endogenous	mRNA	Hs	TTGTGCCTTGCCTGAGTGAGCTTCATAAAGCGTACCTTGATATACCCCATCGACCTCAGCAAGCAATTAGGGAGAAGTACAAGGCTTCAAAGTACCTGTG	100	false	16	3	67	114.53	3	15	10	15	10	8	6	8	67	37	7	6
CCNA2		NM_001237.2	NM_001237.2:1210	Endogenous	mRNA	Hs	CGGGACAAAGCTGGCCTGAATCATTAATACGAAAGACTGGATATACCCTGGAAAGTCTTAAGCCTTGTCTCATGGACCTTCACCAGACCTACCTCAAAGC	100	false	1763	249	3577	65.58	3366	249	2502	1541	2540	375	3577	251	1931	1597	2334	893
CCNB2		NM_004701.2	NM_004701.2:980	Endogenous	mRNA	Hs	AGGTTGATGTTGAACAGCACACTTTAGCCAAGTATTTGATGGAGCTGACTCTCATCGACTATGATATGGTGCATTATCATCCTTCTAAGGTAGCAGCAGC	100	false	1730.42	219	3122	64.23	2254	220	2959	1670	3122	452	2360	219	2333	1301	3085	790
CCND1		NM_053056.2	NM_053056.2:690	Endogenous	mRNA	Hs	TTGAACACTTCCTCTCCAAAATGCCAGAGGCGGAGGAGAACAAACAGATCATCCGCAAACACGCGCAGACCTTCGTTGCCCTCTGTGCCACAGATGTGAA	100	false	831.08	14	2663	96.3	35	32	1223	2663	989	709	46	14	527	1585	1358	792
CD14		NM_000591.2	NM_000591.2:885	Endogenous	mRNA	Hs	GCCCAAGCACACTCGCCTGCCTTTTCCTGCGAACAGGTTCGCGCCTTCCCGGCCCTTACCAGCCTAGACCTGTCTGACAATCCTGGACTGGGCGAACGCG	100	false	28.83	16	46	31.85	34	36	30	46	23	16	38	31	16	27	30	19
CD163		NM_004244.4	NM_004244.4:1630	Endogenous	mRNA	Hs	CATCTGTGATTCGGACTTCTCTCTGGAAGCTGCCAGCGTTCTATGCAGGGAATTACAGTGTGGCACAGTTGTCTCTATCCTGGGGGGAGCTCACTTTGGA	100	false	13.42	8	20	30.23	14	19	8	20	10	12	10	13	10	15	11	19
CD180		NM_005582.2	NM_005582.2:1036	Endogenous	mRNA	Hs	TTCACCCAACTCCAAGAATTGGATCTGACAGCAACTCACTTGAAAGGGTTACCCTCTGGGATGAAGGGTCTGAACTTGCTCAAGAAATTAGTTCTCAGTG	100	false	15.17	5	36	62.92	10	8	5	7	13	12	15	18	9	18	31	36
CD19		XM_011545981.1	XM_011545981.1:713	Endogenous	mRNA	Hs	CACCCCAAGGGGCCTAAGTCATTGCTGAGCCTAGAGCTGAAGGACGATCGCCCGGCCAGAGATATGTGGGTAATGGAGACGGGTCTGTTGTTGCCCCGGG	100	false	20.75	11	31	26.72	22	31	18	17	24	11	24	20	28	21	18	15
CD209		NM_001144899.1	NM_001144899.1:950	Endogenous	mRNA	Hs	TAGAGCTTGTTTTTCTGGCCCATCCTTGGAGCTTTATGAGTGAGCTGGTGTGGGATGCCTTTGGGGGTGGACTTGTGTTCCAAGAATCCACTCTCTCTTC	100	false	9.42	5	14	33.72	13	5	7	6	7	13	13	11	8	14	8	8
CD244		NM_001166663.1	NM_001166663.1:22	Endogenous	mRNA	Hs	CTCCAGGCGCTGGGGCTTTCTCAGTGGCCTTGTCAGCTCACAGCAGGCGTTAACAGCCTCTAATTGAGGAAACTGTGGCTGGACAGGTTGCAAGGCAGTT	100	false	57.25	31	80	23.02	75	53	56	71	80	56	55	31	52	60	50	48
CD247		NM_000734.3	NM_000734.3:1350	Endogenous	mRNA	Hs	GGCATAAAAAACATGTGGTTACACAGTGTGAATAAAGTGCTGCGGAGCAAGAGGAGGCCGTTGATTCACTTCACGCTTTCAGCGAATGACAAAATCATCT	100	false	25.58	13	42	34.3	27	17	30	27	42	17	23	13	38	29	27	17
CD27		NM_001242.4	NM_001242.4:326	Endogenous	mRNA	Hs	GCTGCCAGATGTGTGAGCCAGGAACATTCCTCGTGAAGGACTGTGACCAGCATAGAAAGGCTGCTCAGTGTGATCCTTGCATACCGGGGGTCTCCTTCTC	100	false	13.33	6	19	25.65	16	19	6	13	13	12	15	15	12	9	14	16
CD274		NM_014143.3	NM_014143.3:1243	Endogenous	mRNA	Hs	AAGGATACTTCTGAACAAGGAGCCTCCAAGCAAATCATCCATTGCTCATCCTAGGAAGACGGGTTGAGAATCCCTAATTTGAGGGTCAGTTCCTGCAGAA	100	false	19	9	36	46.65	17	36	14	9	24	18	17	24	10	12	34	13
CD276		NM_001024736.1	NM_001024736.1:2119	Endogenous	mRNA	Hs	TACATTTCTTAGGGACACAGTACACTGACCACATCACCACCCTCTTCTTCCAGTGCTGCGTGGACCATCTGGCTGCCTTTTTTCTCCAAAAGATGCAATA	100	false	7426.17	2666	18793	73.7	3968	7012	3473	3350	17772	6419	5987	7178	2666	3059	18793	9437
CD28		NM_001243078.1	NM_001243078.1:2065	Endogenous	mRNA	Hs	GCTGCTCCTGTACCTTGGAGGTCCATTCACATGGGAAAGTATTTTGGAATGTGTCTTTTGAAGAGAGCATCAGAGTTCTTAAGGGACTGGGTAAGGCCTG	100	false	15.58	9	26	30.03	18	15	12	11	13	9	20	17	13	26	14	19
CD36		NM_000072.3	NM_000072.3:707	Endogenous	mRNA	Hs	AGCCAAGGAAAATGTAACCCAGGACGCTGAGGACAACACAGTCTCTTTCCTGCAGCCCAATGGTGCCATCTTCGAACCTTCACTATCAGTTGGAACAGAG	100	false	10.83	6	18	35.17	14	11	6	10	9	6	17	18	10	8	10	11
CD3D		NM_000732.4	NM_000732.4:110	Endogenous	mRNA	Hs	TATCTACTGGATGAGTTCCGCTGGGAGATGGAACATAGCACGTTTCTCTCTGGCCTGGTACTGGCTACCCTTCTCTCGCAAGTGAGCCCCTTCAAGATAC	100	false	18.17	11	30	28.25	19	18	23	18	20	12	30	16	11	15	21	15
CD3E		NM_000733.2	NM_000733.2:75	Endogenous	mRNA	Hs	AAGTAACAGTCCCATGAAACAAAGATGCAGTCGGGCACTCACTGGAGAGTTCTGGGCCTCTGCCTCTTATCAGTTGGCGTTTGGGGGCAAGATGGTAATG	100	false	27.25	20	34	13.1	28	25	20	30	26	26	34	24	30	27	27	30
CD3G		NM_000073.2	NM_000073.2:404	Endogenous	mRNA	Hs	GAACTAAATGCAGCCACCATATCTGGCTTTCTCTTTGCTGAAATCGTCAGCATTTTCGTCCTTGCTGTTGGGGTCTACTTCATTGCTGGACAGGATGGAG	100	false	11.17	3	19	41.97	3	13	12	11	5	10	8	19	16	16	13	8
CD4		NM_000616.4	NM_000616.4:975	Endogenous	mRNA	Hs	TGGCAGGCGGAGAGGGCTTCCTCCTCCAAGTCTTGGATCACCTTTGACCTGAAGAACAAGGAAGTGTCTGTAAAACGGGTTACCCAGGACCCTAAGCTCC	100	false	20.83	5	79	98.49	10	11	16	11	39	17	16	10	9	5	79	27
CD40LG		NM_000074.2	NM_000074.2:1225	Endogenous	mRNA	Hs	GCATTTGATTTATCAGTGAAGATGCAGAAGGGAAATGGGGAGCCTCAGCTCACATTCAGTTATGGTTGACTCTGGGTTCCTATGGCCTTGTTGGAGGGGG	91.67	false	9.08	1	15	47.75	7	10	1	12	7	15	5	15	5	11	13	8
CD6		NM_001254751.1	NM_001254751.1:1722	Endogenous	mRNA	Hs	AACCCTGGACACTGCATTACAGACCCGCCATCCCTGGGCCCTCAGTATCACCCGAGGAGCAACAGTGAGTCGAGCACCTCTTCAGGGGAGGATTACTGCA	100	false	15.5	5	24	30.07	20	19	15	14	15	5	24	14	13	16	18	13
CD63		NM_001780.4	NM_001780.4:350	Endogenous	mRNA	Hs	GTCATCATCGCAGTGGGTGTCTTCCTCTTCCTGGTGGCTTTTGTGGGCTGCTGCGGGGCCTGCAAGGAGAACTATTGTCTTATGATCACGTTTGCCATCT	100	false	28843.7	11945	48382	39.95	48382	43185	22529	32786	29316	11945	43289	29274	16535	24856	27596	16431
CD68		NM_001251.2	NM_001251.2:1140	Endogenous	mRNA	Hs	ACCGGTCCATCTTGCTGCCTCTCATCATCGGCCTGATCCTTCTTGGCCTCCTCGCCCTGGTGCTTATTGCTTTCTGCATCATCCGGAGACGCCCATCCGC	100	false	76.25	15	405	143.5	47	405	15	29	38	33	42	150	30	27	29	70
CD84		NM_001184879.1	NM_001184879.1:28	Endogenous	mRNA	Hs	TCTGCTAGAACAGTGCCGTGCTTTTCCACAGAAGGTTAGACCCTGAAAGAGATGGCTCAGCACCACCTATGGATCTTGCTCCTTTGCCTGCAAACCTGGC	100	false	11.17	4	18	41.45	18	7	14	8	15	8	8	4	8	16	17	11
CD8A		NM_001768.6	NM_001768.6:2029	Endogenous	mRNA	Hs	AGCTCAGGGCTCTTTCCTCCACACCATTCAGGTCTTTCTTTCCGAGGCCCCTGTCTCAGGGTGAGGTGCTTGAGTCTCCAACGGCAAGGGAACAAGTACT	100	false	12	7	19	34.08	8	12	8	18	16	11	13	7	10	8	14	19
CD8B		NM_172099.2	NM_172099.2:439	Endogenous	mRNA	Hs	TCAGCTGAGTGTGGTTGATTTCCTTCCCACCACTGCCCAGCCCACCAAGAAGTCCACCCTCAAGAAGAGAGTGTGCCGGTTACCCAGGCCAGAGACCCAG	100	false	20.17	13	31	22.56	21	19	20	20	17	24	31	13	19	21	22	15
CDA		NM_001785.2	NM_001785.2:322	Endogenous	mRNA	Hs	AATCTTCAAAGGGTGCAACATAGAAAATGCCTGCTACCCGCTGGGCATCTGTGCTGAACGGACCGCTATCCAGAAGGCCGTCTCAGAAGGGTACAAGGAT	100	false	19	5	70	87.73	21	70	19	13	15	5	21	15	13	12	12	12
CDC20		NM_001255.2	NM_001255.2:430	Endogenous	mRNA	Hs	GGAACATCAGAAAGCCTGGGCTTTGAACCTGAACGGTTTTGATGTAGAGGAAGCCAAGATCCTTCGGCTCAGTGGAAAACCACAAAATGCGCCAGAGGGT	100	false	2231	206	5443	84.64	5443	629	4194	2257	1655	206	5382	351	2858	1519	1948	330
CDCA5		NM_080668.3	NM_080668.3:308	Endogenous	mRNA	Hs	ACCCAGTGCGGCTGCAGTCAGAAAGCCCATCGTCTTAAAGAGGATCGTGGCCCATGCTGTAGAGGTCCCAGCTGTCCAATCACCTCGCAGGAGCCCTAGG	100	false	387	74	676	52.87	676	83	516	475	471	156	600	74	431	544	403	215
CDCA8		NM_018101.2	NM_018101.2:1665	Endogenous	mRNA	Hs	TCCCTGTTTACTGAAGACCAAATACTGGTTTGGAGACAACTTCCATGTCTTGCTCTTCTACCTCCCTAGTTAGTGGAAATTTGGATAAGGGAACTGTAGG	100	false	688.42	52	1924	93.23	1924	114	1153	543	502	52	1816	105	859	536	522	135
CDK9		NM_001261.2	NM_001261.2:400	Endogenous	mRNA	Hs	GGTGTTCGACTTCTGCGAGCATGACCTTGCTGGGCTGTTGAGCAATGTTTTGGTCAAGTTCACGCTGTCTGAGATCAAGAGGGTGATGCAGATGCTGCTT	100	false	895.92	620	1350	25.01	1127	1350	668	994	889	638	1078	890	620	984	822	691
CEACAM3		NM_001815.3	NM_001815.3:527	Endogenous	mRNA	Hs	GCCTTCCTGTGGGGGCCGTCGCCGGCATCGTGACCGGGGTCCTGGTCGGAGTGGCGCTGGTGGCCGCGCTGGTGTGTTTCCTGCTCCTTGCCAAAACTGG	100	false	14.25	8	25	31.11	8	16	16	11	13	12	25	16	14	14	17	9
CENPA		NM_001042426.1	NM_001042426.1:979	Endogenous	mRNA	Hs	CACTTTGAGCAGTTGCCTGGAAGGCTGGGCATTTCCATCATATAGACCTCTGCCCTTCAGAGTAGCCTCACCATTAGTGGCAGCATCATGTAACTGAGTG	100	false	1491.17	249	3124	72.22	3102	429	2124	977	2490	249	3124	282	1841	967	1888	421
CHMP2A		NM_014453.3	NM_014453.3:241	Endogenous	mRNA	Hs	GGAGCTGGACCGCGAGCGACAGAAACTAGAGACCCAGGAGAAGAAAATCATTGCAGACATTAAGAAGATGGCCAAGCAAGGCCAGATGGATGCTGTTCGC	100	false	1312.58	709	2709	55.02	2709	1904	834	865	1333	709	2599	1465	711	778	1000	844
CHMP6		NM_024591.4	NM_024591.4:346	Endogenous	mRNA	Hs	GTATTGAGTTCACCCAGATCGAAATGAAAGTGATGGAGGGGCTGCAGTTTGGAAATGAGTGTCTGAACAAGATGCACCAGGTGATGTCCATTGAAGAGGT	100	false	781.92	495	1138	25.31	600	701	840	1138	1095	769	615	495	643	931	853	703
CLOCK		NM_004898.2	NM_004898.2:2350	Endogenous	mRNA	Hs	AGCCGGAAGCATGGTCCAGATTCCATCTAGTATGCCACAAAACAGCACCCAGAGTGCTGCAGTAACTACATTCACTCAGGACAGGCAGATAAGATTTTCT	100	false	453.83	257	734	32.92	655	371	387	433	607	280	734	391	257	358	546	427
CLSPN		NM_022111.2	NM_022111.2:442	Endogenous	mRNA	Hs	GGAAAATCTTGAAGCGCAAGTGAAACCTTGCTTAGAGCTGAGTCTTCAGTCTGGAAACTCTACAGACTTTACCACTGACAGAAAGAGTTCCAAAAAGCAC	100	false	1405.67	142	2352	60.92	2352	208	2309	2154	1494	352	2185	142	1556	2116	1302	698
CMKLR1		NM_004072.2	NM_004072.2:762	Endogenous	mRNA	Hs	TTCAACGTCTTCCTCCCAATCCATATCACCTATGCCGCCATGGACTACCACTGGGTTTTCGGGACAGCCATGTGCAAGATCAGCAACTTCCTTCTCATCC	100	false	16.5	11	26	29.18	12	18	15	16	26	11	13	12	21	23	18	13
COL4A1		NM_001845.4	NM_001845.4:780	Endogenous	mRNA	Hs	TGGGCTTAAGTTTTCAAGGACCAAAAGGTGACAAGGGTGACCAAGGGGTCAGTGGGCCTCCAGGAGTACCAGGACAAGCTCAAGTTCAAGAAAAAGGAGA	100	false	2051.33	430	5853	105.35	471	430	639	736	5853	4625	839	491	512	736	4742	4542
COL6A1		NM_001848.2	NM_001848.2:3665	Endogenous	mRNA	Hs	CCTCTGTCCCCATAGCTGGTTTTTCCCACCAATCCTCACCTAACAGTTACTTTACAATTAAACTCAAAGCAAGCTCTTCTCCTCAGCTTGGGGCAGCCAT	100	false	2059.17	106	8292	143.13	178	106	411	448	3806	2891	226	118	340	550	7344	8292
COL6A3		NM_004369.3	NM_004369.3:2782	Endogenous	mRNA	Hs	AGAGCAAGCGAGACATTCTGTTCCTCTTTGACGGCTCAGCCAATCTTGTGGGCCAGTTCCCTGTTGTCCGTGACTTTCTCTACAAGATTATCGATGAGCT	100	false	10.67	5	25	48.69	12	11	10	10	25	7	7	13	5	12	10	6
COPS6		NM_006833.4	NM_006833.4:860	Endogenous	mRNA	Hs	CAGATTTTTATGATCAATGCAACGACGTGGGGCTCATGGCCTACCTCGGCACCATCACCAAAACGTGCAACACCATGAACCAGTTTGTGAACAAGTTCAA	100	false	7893.67	3386	17434	57.71	17434	6912	6368	5946	8621	3386	16929	5968	4711	5170	7917	5362
COX14		NM_001257133.1	NM_001257133.1:672	Endogenous	mRNA	Hs	CCCTGTTGGAAGAAAGTGCCCATGGTTTCTCTGGTTCTGCCAGTTTGACAGTTTATGGAGGCTTTTGAATCGTAATAGCAATGTGAGGGTGAGGTACACC	100	false	2357	1179	3968	42.94	3065	2780	1219	1364	3458	1778	2623	1913	1179	1354	3968	3583
COX4I1		NM_001318797.1	NM_001318797.1:50	Endogenous	mRNA	Hs	GGCAGAATGTTGGCTACCAGGGTATTTAGCCTAGTTGGCAAGCGAGCAATTTCCACCTCTGTGTGTGTACGAGCTCATGTGTTGTGAAGAGCGAAGACTT	100	false	9839.33	3994	18498	49.93	18498	15397	7740	7709	7395	3994	18094	11838	7670	7508	6645	5584
COX5A		NM_004255.3	NM_004255.3:315	Endogenous	mRNA	Hs	ACTTCAACAAGCCAGATATAGATGCCTGGGAATTGCGTAAAGGGATAAACACACTTGTTACCTATGATATGGTTCCAGAGCCCAAAATCATTGATGCTGC	100	false	6253.17	2345	12653	56.02	5789	2857	5028	4438	12454	4973	5652	2345	4292	4466	12653	10091
COX5B		NM_001862.2	NM_001862.2:240	Endogenous	mRNA	Hs	CAGGCACCAGGGAAGACCCTAATTTAGTCCCCTCCATCTCCAACAAGAGAATAGTAGGCTGCATCTGTGAAGAGGACAATACCAGCGTCGTCTGGTTTTG	100	false	5593.08	3266	8385	30.86	8385	6088	4351	4394	7083	3266	8156	4546	3779	4339	6807	5923
COX6A1		NM_004373.2	NM_004373.2:260	Endogenous	mRNA	Hs	ATCAGGACCAAGCCGTTTCCCTGGGGAGATGGTAACCATACTCTATTCCATAACCCTCATGTGAATCCACTTCCAACTGGCTACGAAGATGAATAAAGAG	100	false	10265.9	5871	16822	33.76	13075	7080	10174	8330	16822	6625	11650	5871	8106	8656	15124	11678
COX6B1		NM_001863.4	NM_001863.4:264	Endogenous	mRNA	Hs	AACCAGACTAGAAACTGCTGGCAGAACTACCTGGACTTCCACCGCTGTCAGAAGGCAATGACCGCTAAAGGAGGCGATATCTCTGTGTGCGAATGGTACC	100	false	8580.17	4131	15539	39.91	15539	9755	8383	6756	8753	4131	14977	7346	6374	6393	7781	6774
COX7B		NM_001866.2	NM_001866.2:159	Endogenous	mRNA	Hs	CAGAGCCACCAGAAACGTACACCTGATTTTCATGACAAATACGGTAATGCTGTATTAGCTAGTGGAGCCACTTTCTGTATTGTTACATGGACATATGTAG	100	false	7033.83	2706	11295	35.7	11260	6943	8815	7094	5849	2706	11295	5752	7678	6923	5213	4878
COX7C		NM_001867.2	NM_001867.2:57	Endogenous	mRNA	Hs	TCTGCGCCTTTCGCAGAGCTTCCAGCAGCGGTATGTTGGGCCAGAGCATCCGGAGGTTCACAACCTCTGTGGTCCGTAGGAGCCACTATGAGGAGGGCCC	100	false	564.42	256	759	27.1	662	499	759	696	639	358	442	256	666	702	556	538
COX8A		NM_004074.2	NM_004074.2:0	Endogenous	mRNA	Hs	GGCCAGCGCAGCCATTTTGGCTTCCTGACCTTGGGCTACGGCTGACCGTTTTTTGTGGTGTACTCCGTGCCATCATGTCCGTCCTGACGCCGCTGCTGCT	100	false	5472.5	2207	10222	42.14	10222	4672	6393	4678	5561	2207	9514	3788	5243	5043	4605	3744
CPA3		NM_001870.2	NM_001870.2:220	Endogenous	mRNA	Hs	ACCCACCACGTAGCTGCTAATATGATGGTGGATTTCCGAGTTAGTGAGAAGGAATCCCAAGCCATCCAGTCTGCCTTGGATCAAAATAAAATGCACTATG	100	false	12.75	7	23	37.26	23	11	13	10	7	7	19	14	13	10	10	16
CPS1		NM_001875.3	NM_001875.3:5560	Endogenous	mRNA	Hs	AGACGATGGATTCTGTTGAACTATGGGGTCCCACACTGCACTATTAATTCCACCCACTGTAAGGGCAAGGACACCATTCCTTCTACATATAAGAAAAAAG	100	false	338.75	20	1358	136.97	32	20	181	135	1358	414	29	20	37	39	1063	737
CPT1A		NM_001876.3	NM_001876.3:1355	Endogenous	mRNA	Hs	CAGGCCTATTTTGGACGTGGGAAAAATAAGCAGTCTCTTGATGCTGTGGAGAAAGCAGCGTTCTTCGTGACGTTAGATGAAACTGAAGAAGGATACAGAA	100	false	231.5	119	523	58.17	187	222	121	119	523	136	169	176	160	192	478	295
CREB3L3		NM_001271995.1	NM_001271995.1:1050	Endogenous	mRNA	Hs	CTGAAGAAACTCCAGGCCATTGTGGTGCAGTCCACCAGCAAGTCAGCCCAGACAGGCACCTGTGTCGCAGTCCTGTTGCTGTCCTTTGCCCTCATCATCC	100	false	9.83	5	15	36.5	14	15	8	5	14	9	10	11	5	8	6	13
CS		NM_004077.2	NM_004077.2:740	Endogenous	mRNA	Hs	CATATGCACAGGGTATCAGCCGAACCAAGTACTGGGAGTTGATTTATGAAGACTCTATGGATCTAATCGCAAAGCTACCTTGTGTTGCAGCAAAGATCTA	100	false	2976.08	1477	4854	34.58	3667	1666	2890	2985	4854	2065	3452	1477	2380	2558	4372	3347
CSF3R		NM_000760.3	NM_000760.3:2066	Endogenous	mRNA	Hs	AGGCCCTTTCAGCTCTATGAGATCATCGTGACTCCCTTGTACCAGGACACCATGGGACCCTCCCAGCATGTCTATGCCTACTCTCAAGAAATGGCTCCCT	100	false	10	6	18	34.11	12	9	9	7	10	6	13	18	10	8	12	6
CTCF		NM_001191022.1	NM_001191022.1:490	Endogenous	mRNA	Hs	ATTGGTTCGGCATCGTCGTTACAAACACACCCACGAGAAGCCATTCAAGTGTTCCATGTGCGATTACGCCAGTGTAGAAGTCAGCAAATTAAAACGTCAC	100	false	1963.58	935	2892	34.18	2892	1432	2364	2780	2148	935	2807	1425	1741	2236	1662	1141
CTLA4		NM_005214.3	NM_005214.3:405	Endogenous	mRNA	Hs	AGTCTGTGCGGCAACCTACATGATGGGGAATGAGTTGACCTTCCTAGATGATTCCATCTGCACGGGCACCTCCAGTGGAAATCAAGTGAACCTCACTATC	100	false	13.5	6	29	56.01	27	15	11	15	10	7	29	11	8	16	7	6
CTPS1		NM_001301237.1	NM_001301237.1:580	Endogenous	mRNA	Hs	ATATGATCGCTTGCTGGAGACCTGCTCTATTGCCCTTGTGGGCAAATACACGAAGTTCTCAGACTCCTATGCCTCTGTCATTAAGGCTCTGGAGCATTCT	100	false	1731.5	720	2900	39.99	2900	1084	2103	2163	1838	720	2669	840	1413	2024	1806	1218
CTSA		NM_001127695.1	NM_001127695.1:1540	Endogenous	mRNA	Hs	TGCCACAATGGGACATGTGCAACTTTCTGGTAAACTTACAGTACCGCCGTCTCTACCGAAGCATGAACTCCCAGTATCTGAAGCTGCTTAGCTCACAGAA	100	false	1506.33	493	2480	50.83	2185	2405	753	1086	1924	680	2480	2211	493	671	2038	1150
CTSD		NM_001909.3	NM_001909.3:1495	Endogenous	mRNA	Hs	GAAGCCGGCGGCCCAAGCCCGACTTGCTGTTTTGTTCTGTGGTTTTCCCCTCCCTGGGTTCAGAAATGCTGCCTGCCTGTCTGTCTCTCCATCTGTTTGG	100	false	1962.67	864	4661	54.55	1818	4661	1167	1549	2200	1201	1798	3376	864	1202	1988	1728
CTSL		NM_001912.4	NM_001912.4:1072	Endogenous	mRNA	Hs	TGTGGGGCCCATTTCTGTTGCTATTGATGCAGGTCATGAGTCCTTCCTGTTCTATAAAGAAGGCATTTATTTTGAGCCAGACTGTAGCAGTGAAGACATG	100	false	455.25	179	1081	57.74	571	1081	209	295	458	227	719	633	179	279	447	365
CTSS		NM_004079.3	NM_004079.3:685	Endogenous	mRNA	Hs	ATGACAACGGCTTTCCAGTACATCATTGATAACAAGGGCATCGACTCAGACGCTTCCTATCCCTACAAAGCCATGGATCAGAAATGTCAATATGACTCAA	100	false	41.58	17	85	47.96	85	49	18	31	54	35	61	42	17	23	53	31
CTSW		NM_001335.3	NM_001335.3:1075	Endogenous	mRNA	Hs	TGCACCGAGGGAGCAATACCTGTGGCATCACCAAGTTCCCGCTCACTGCCCGTGTGCAGAAACCGGATATGAAGCCCCGAGTCTCCTGCCCTCCCTGAAC	100	false	14.5	9	24	29.92	24	19	11	14	13	15	16	14	9	9	18	12
CTSZ		NM_001336.3	NM_001336.3:827	Endogenous	mRNA	Hs	GGACACCACATATATAAACCATGTCGTTTCTGTGGCTGGGTGGGGCATCAGTGATGGGACTGAGTACTGGATTGTCCGGAATTCATGGGGTGAACCATGG	100	false	32.08	11	64	56.11	64	56	20	38	17	11	51	38	13	38	17	22
CXCL9		NM_002416.2	NM_002416.2:2012	Endogenous	mRNA	Hs	CCATCTCCCATGAAGAAAGGGAACGGTGAAGTACTAAGCGCTAGAGGAAGCAGCCAAGTCGGTTAGTGGAAGCATGATTGGTGCCCAGTTAGCCTCTGCA	100	false	16.08	7	27	33.79	15	21	12	12	13	13	27	17	7	19	15	22
CXCR6		NM_006564.1	NM_006564.1:97	Endogenous	mRNA	Hs	ACCATGAAGACTATGGGTTCAGCAGTTTCAATGACAGCAGCCAGGAGGAGCATCAAGACTTCCTGCAGTTCAGCAAGGTCTTTCTGCCCTGCATGTACCT	100	false	18.33	15	21	11.94	16	21	21	16	18	15	20	21	18	17	20	17
CYBB		NM_000397.3	NM_000397.3:2686	Endogenous	mRNA	Hs	TTTGAAGCATGAAAAAAGAGGGTTGGAGGTGGAGAATTAACCTCCTGCCATGACTCTGGCTCATCTAGTCCTGCTCCTTGTGCTATAAAATAAATGCAGA	100	false	10.08	5	19	34.73	9	10	10	9	8	7	19	5	10	12	9	13
CYP1A1		NM_000499.3	NM_000499.3:695	Endogenous	mRNA	Hs	GTATCAGTGACCAATGTCATCTGTGCCATTTGCTTTGGCCGGCGCTATGACCACAACCACCAAGAACTGCTTAGCCTAGTCAACCTGAATAATAATTTCG	100	false	8.92	3	14	40.42	7	9	3	12	14	7	14	9	7	13	7	5
CYP1A2		NM_000761.3	NM_000761.3:617	Endogenous	mRNA	Hs	ACTTCGACCCTTACAATCAGGTGGTGGTGTCAGTGGCCAACGTCATTGGTGCCATGTGCTTCGGACAGCACTTCCCTGAGAGTAGCGATGAGATGCTCAG	100	false	20.17	12	32	26.48	32	19	17	19	25	13	20	12	20	24	19	22
CYP1B1		NM_000104.3	NM_000104.3:1715	Endogenous	mRNA	Hs	AGAACTTTGATCCAGCTCGATTCTTGGACAAGGATGGCCTCATCAACAAGGACCTGACCAGCAGAGTGATGATTTTTTCAGTGGGCAAAAGGCGGTGCAT	100	false	109	10	384	124.55	251	384	13	13	64	21	284	220	10	11	22	15
CYP4A11		NM_000778.3	NM_000778.3:1727	Endogenous	mRNA	Hs	AGTCTGCCTGCCCTTCTCTCTCTCACCTTTCTCCAGGCTCCCTACCTGCTTGTCTACCTGTCTCCTACCCACCTGTATCTCTTGTTGGGAGAAAAGCTGA	100	false	12.92	6	20	30.34	16	16	13	8	13	10	20	16	6	10	13	14
CYP4A22		NM_001010969.3	NM_001010969.3:285	Endogenous	mRNA	Hs	TCAGGAACGGGTGAAGACATTCCCAAGTGCCTGTCCTTATTGGATATGGGGAGGCAAAGTTCGTGTCCAGCTCTATGACCCTGACTATATGAAGGTGATT	100	false	14.5	3	26	45.41	17	26	8	11	21	12	19	19	7	3	17	14
CYP8B1		NM_004391.2	NM_004391.2:1634	Endogenous	mRNA	Hs	TTTCCATCTGCCCTGGGAGGTTCTTTGCACTCAGTGAGGTGAAGCTCTTTATCCTGCTTATGGTCACACACTTTGACTTAGAGTTGGTGGACCCTGACAC	100	false	13.75	7	29	44.2	29	18	8	10	9	10	15	17	13	7	12	17
D2HGDH		NM_001287249.1	NM_001287249.1:550	Endogenous	mRNA	Hs	GAGGAAGGACAACACGGGCTATGACCTGAAGCAGCTGTTCATCGGGTCGGAGGGCACTTTGGGGATCATCACCACGGTGTCCATCTTGTGTCCACCCAAG	100	false	210.08	110	339	32.57	264	311	159	178	339	193	222	154	110	153	243	195
DAO		NM_001917.4	NM_001917.4:965	Endogenous	mRNA	Hs	GAATGCAAGAATTATTGGTGAACGAACTGGCTTCCGGCCAGTACGCCCCCAGATTCGGCTAGAAAGAGAACAGCTTCGCACTGGACCTTCAAACACAGAG	100	false	9.25	4	15	30.62	9	11	9	10	11	6	11	8	4	10	7	15
DCK		NM_000788.2	NM_000788.2:310	Endogenous	mRNA	Hs	GCTGCCCGTCTTTCTCAGCCAGCTCTGAGGGGACCCGCATCAAGAAAATCTCCATCGAAGGGAACATCGCTGCAGGGAAGTCAACATTTGTGAATATCCT	100	false	1109.92	454	1555	37.56	1273	524	1290	1555	1542	519	1295	454	1145	1548	1329	845
DDC		NM_000790.3	NM_000790.3:803	Endogenous	mRNA	Hs	GTTGCCACCCTGGGGACCACAACATGCTGCTCCTTTGACAATCTCTTAGAAGTCGGTCCTATCTGCAACAAGGAAGACATATGGCTGCACGTTGATGCAG	100	false	11.92	8	19	26.65	15	13	8	10	15	11	11	11	8	10	12	19
DEPTOR		NM_022783.3	NM_022783.3:790	Endogenous	mRNA	Hs	AGCATGTGTCCAACAAGCACCCATTTGTGGACAGCAATCTTCTCTACCAGTTCAGAATGAACTTCCGGCGGAGGCGAAGACTGATGGAGCTGCTCAATGA	100	false	33.08	19	54	39.59	52	54	22	22	19	21	45	49	26	31	28	28
DERA		NM_015954.2	NM_015954.2:960	Endogenous	mRNA	Hs	GGAGATGAGTGGCTGAAGCCAGAACTCTTTCGAATAGGTGCCAGTACTCTGCTCTCGGACATTGAGAGGCAGATTTACCATCATGTGACTGGAAGATATG	100	false	556.42	240	977	45.68	951	252	588	575	799	240	977	250	450	499	639	457
DGLUCY		NM_001102369.2	NM_001102369.2:442	Endogenous	mRNA	Hs	GAGCCAAGTTACACCCTGTTTAACCCTGCCTTCAAAGGGACGACTCTGTAAGATTCTCTGCTACTTATTCAAGTTGACACGATGCCCTTCACACTCCACC	100	false	416.17	223	564	26.95	502	564	431	552	443	223	509	272	392	444	391	271
DGUOK		NM_080916.2	NM_080916.2:902	Endogenous	mRNA	Hs	TTGTAAAGAATCTGTAACCAATACCATGAAGTTCAGGCTGTGATCTGGGCTCCCTGACTTTCTGAAGCTAGAAAAATGTTGTGTCTCCCAACCACCTTTC	100	false	4945.33	2066	9209	51.74	8942	5321	2370	2660	7639	3495	9209	4419	2066	2365	6065	4793
DMGDH		NM_013391.2	NM_013391.2:1500	Endogenous	mRNA	Hs	CCAGGCCAGGACACTCAGTACAGGCCAAGTTTTCGCCGCACAAACTGGTTTGAGCCTGTGGGCTCGGAGTATAAACAGGTTATGCAAAGAGTAGCGGTAA	100	false	23.25	10	91	96.19	12	91	11	15	12	30	19	28	18	22	11	10
DTL		NM_016448.2	NM_016448.2:715	Endogenous	mRNA	Hs	AACATGCAAAGGTCATCAATGCAGCCTCAAGTCAGTTGCCTTTTCTAAGTTTGAGAAAGCTGTATTCTGTACGGGTGGAAGAGATGGCAACATTATGGTC	100	false	393.17	45	714	65.96	551	49	633	685	320	95	543	45	617	714	309	157
DUOX1		NM_175940.1	NM_175940.1:4855	Endogenous	mRNA	Hs	TGAGCCCACACCTCACCTCTGTTCTTCCTATTTCTGGCTGCCTCAGCCTTCTCTGATTTCCCACCTCCCAACCTTGTTCCAGGTGGCCATAGTCAGTCAC	100	false	15.58	10	21	22.31	15	16	18	16	10	10	21	14	16	18	20	13
DUOX2		NM_014080.4	NM_014080.4:3320	Endogenous	mRNA	Hs	AGGCACATCGTGTGTGTGGCAATCTTCTCGGCCATCTGTGTTGGCGTGTTTGCAGATCGTGCTTACTACTATGGCTTTGCCTCGCCACCCTCGGACATTG	100	false	16.83	11	24	23.19	13	20	16	11	19	11	24	17	19	20	15	17
ECHS1		NM_004092.3	NM_004092.3:125	Endogenous	mRNA	Hs	GTTCGCTGTCCCGCCTGGCGTCCCTTCGCCTCGGGTGCTAACTTTGAGTACATCATCGCAGAAAAAAGAGGGAAGAATAACACCGTGGGGTTGATCCAAC	100	false	859.92	512	1522	39.13	1451	994	642	679	1008	512	1522	826	541	570	885	689
EEA1		NM_003566.3	NM_003566.3:2035	Endogenous	mRNA	Hs	CATAAACAAGCCCAGGAGAATTTGCATGACCAGGTACAAGAGCAGAAGGCACATCTTAGAGCTGCACAAGACCGTGTCCTTTCCCTAGAAACTAGTGTCA	100	false	3775.58	1626	9716	62.84	4131	9716	2122	3379	3460	1626	3615	7038	1775	2997	3561	1887
EFNA4		NM_005227.2	NM_005227.2:380	Endogenous	mRNA	Hs	GTGCTCCCTGCCCTTTGGCCATGTTCAATTCTCAGAGAAGATTCAGCGCTTCACACCCTTCTCCCTCGGCTTTGAGTTCTTACCTGGAGAGACTTACTAC	100	false	212.25	55	338	44.98	338	309	171	203	207	114	338	321	55	120	211	160
EGFR		NM_201282.1	NM_201282.1:1354	Endogenous	mRNA	Hs	ACATCCTGCCGGTGGCATTTAGGGGTGACTCCTTCACACATACTCCTCCTCTGGATCCACAGGAACTGGATATTCTGAAAACCGTAAAGGAAATCACAGG	100	false	920.08	117	1775	57.69	1523	785	1036	1593	364	117	1216	716	1001	1775	489	426
EHHADH		NM_001166415.1	NM_001166415.1:2022	Endogenous	mRNA	Hs	CATTGAACCACGTACCATTAGCCAGGATGAGATCCTTGAACGCTGCTTATATTCACTTATCAATGAAGCATTCCGTATCTTGGGAGAAGGGATAGCTGCT	100	false	192.75	39	594	112.36	111	49	44	62	594	148	136	49	39	52	592	437
EME1		XM_011524392.1	XM_011524392.1:416	Endogenous	mRNA	Hs	ATGGCTCTAAAGAAGTCATCACCCTCACTGGATTCTGGTGATAGTGACTCTGAGGAGTTGCCAACATTTGCCTTTCTGAAGAAGGAACCATCTTCAACAA	100	false	428.25	53	816	53.47	432	81	689	816	553	267	351	53	464	624	471	338
ENO1		NM_001428.2	NM_001428.2:1689	Endogenous	mRNA	Hs	TTCTCGCCTCACTTTCCACCAAGTGTCTAGAGTCATGTGAGCCTCGTGTCATCTCCGGGGTGGCCACAGGCTAGATCCCCGGTGGTTTTGTGCTCAAAAT	100	false	12302.2	6698	22394	36.91	12616	12698	13744	16682	8061	6698	9595	12027	16300	22394	8033	8778
ENO3		NM_001976.4	NM_001976.4:1368	Endogenous	mRNA	Hs	ATGAGGATCGAGGAGGCTCTTGGGGACAAGGCAATCTTTGCTGGACGCAAGTTCCGTAACCCGAAGGCCAAGTGAGAAGCTGGAGGCTCCAGGACTCCAC	100	false	120.75	35	334	81.75	45	84	51	76	220	132	35	60	39	111	262	334
EOMES		NM_005442.2	NM_005442.2:1670	Endogenous	mRNA	Hs	ATCCCATGCCCTGGGGTATTACCCAGACCCAACCTTTCCTGCAATGGCAGGGTGGGGAGGTCGAGGTTCTTACCAGAGGAAGATGGCAGCTGGACTACCA	100	false	16.83	4	34	62.14	34	28	5	29	20	14	21	4	14	4	22	7
EPC1		NM_025209.2	NM_025209.2:1615	Endogenous	mRNA	Hs	AAAGGTGTATTGGATTTGCACGAAGACGGGTTGGGCGCGGTGGAAGGGTCTTACTGGACAGAGCTCATTCAGACTATGACAGTGTGTTTCACCATCTGGA	100	false	708.58	322	1260	35.81	581	424	860	1260	900	559	652	322	767	938	639	601
ERCC6		NM_001277058.1	NM_001277058.1:200	Endogenous	mRNA	Hs	TCAAGTCAAACTCAGGAGCAAGACTGTTTACAGAGTCAACCTGTCAGTAATAATGAAGAAATGGCAATCAAGCAAGAAAGTGGTGGTGATGGGGAGGTGG	100	false	207.92	82	405	46.1	153	116	285	405	205	182	138	82	318	290	156	165
ERN1		NM_001433.2	NM_001433.2:435	Endogenous	mRNA	Hs	TACATGGGTAAAAAGCAGGACATCTGGTATGTTATTGACCTCCTGACCGGAGAGAAGCAGCAGACTTTGTCATCGGCCTTTGCAGATAGTCTCTGCCCAT	100	false	422.25	222	865	40.14	360	865	446	498	297	288	392	542	222	309	487	361
EXO1		NM_003686.3	NM_003686.3:2715	Endogenous	mRNA	Hs	GCCAGAGCCAGTGGGCTGAGCAAGAAGCCGGCAAGCATCCAGAAGAGAAAGCATCATAATGCCGAGAACAAGCCGGGGTTACAGATCAAACTCAATGAGC	100	false	713.33	113	1327	65.22	1120	124	1091	1327	620	189	1032	113	923	1258	527	236
EZH2		NM_001203247.1	NM_001203247.1:1121	Endogenous	mRNA	Hs	ACACAGAAACAGCTCTAGACAACAAACCTTGTGGACCACAGTGTTACCAGCATTTGGAGGGAGCAAAGGAGTTTGCTGCTGCTCTCACCGCTGAGCGGAT	100	false	1016	291	1842	50.25	1842	378	1285	1439	1297	438	1514	291	1005	1248	972	483
FABP5		NM_001444.1	NM_001444.1:100	Endogenous	mRNA	Hs	GCTTTGATGAATACATGAAGGAGCTAGGAGTGGGAATAGCTTTGCGAAAAATGGGCGCAATGGCCAAGCCAGATTGTATCATCACTTGTGATGGTAAAAA	100	false	5116.25	81	25891	168.35	25891	12639	138	235	225	100	16554	5082	81	121	175	154
FAH		NM_000137.1	NM_000137.1:920	Endogenous	mRNA	Hs	CATGACGAGCCCTACACATTTGACATCAACCTCTCTGTTAACCTGAAAGGAGAAGGAATGAGCCAGGCGGCTACCATATGCAAGTCCAATTTTAAGTACA	100	false	130.58	43	271	68.7	242	118	59	53	217	67	251	63	43	48	271	135
FAHD1		NM_031208.3	NM_031208.3:542	Endogenous	mRNA	Hs	CATAACCTTGGAAGAAGGAGATATTATCTTGACTGGGACGCCAAAGGGAGTTGGACCGGTTAAAGAAAACGATGAGATCGAGGCTGGCATACACGGGCTG	100	false	939.67	641	1382	26.56	1030	1382	641	1189	906	738	1149	1116	655	1066	660	744
FAM30A		NR_026800.2	NR_026800.2:9125	Endogenous	mRNA	Hs	ACAGTTCTGAAGTCAAAGGCTGATGTCCTGTTTCTCTTTCCCTCTGTGACCGACTCCCTTCCCAGTGGTAACAAGTACCCACAGCTTGGTTTGAATTTCT	100	false	17.33	9	26	30.36	20	16	17	26	17	16	13	9	24	17	10	23
FANCA		NM_000135.2	NM_000135.2:798	Endogenous	mRNA	Hs	CTGAGAAGAACTGTGGAGCCTGAAAAAATGCCGCAGGTCACGGTTGATGTACTGCAGAGAATGCTGATTTTTGCACTTGACGCTTTGGCTGCTGGAGTAC	100	false	1522.25	449	3395	64.32	3395	608	1710	1924	1336	449	3222	492	1322	1835	1267	707
FANCD2		NM_033084.3	NM_033084.3:260	Endogenous	mRNA	Hs	GGGAGAGAGTCAGAATCAACTAGCTGTGGATCAAATAGCTTTCCAAAAGAAGCTCTTTCAGACCCTGAGGAGACACCCTTCCTATCCCAAAATAATAGAA	100	false	1323.25	275	2047	47.46	1566	275	1803	2047	1952	526	1533	438	1380	1813	1673	873
FANCI		NM_001113378.1	NM_001113378.1:541	Endogenous	mRNA	Hs	TGAGTGGGGAAGAATGTAAGAAACAGTTGATTAACACCCTGTGTTCTGGCAGGTGGGATCAGCAATATGTAATCCAACTCACCTCCATGTTCAAGGATGT	100	false	963	104	1515	52.33	1296	136	1299	1183	1515	397	989	104	1309	1398	1252	678
FASLG		NM_000639.1	NM_000639.1:625	Endogenous	mRNA	Hs	TCCATGCCTCTGGAATGGGAAGACACCTATGGAATTGTCCTGCTTTCTGGAGTGAAGTATAAGAAGGGTGGCCTTGTGATCAATGAAACTGGGCTGTACT	100	false	7.58	5	11	28.92	6	11	6	8	6	10	7	9	7	11	5	5
FASN		NM_004104.4	NM_004104.4:5387	Endogenous	mRNA	Hs	GAGGTGCTTGGCTACGCACGGTCGCTTCCTGGAAATTGGCAAATTCGACCTTTCTCAGAACCACCCGCTCGGCATGGCTATCTTCCTGAAGAACGTGACA	100	false	2430.67	812	5644	71.39	950	1626	1162	1750	4446	5295	812	1701	916	2143	2723	5644
FBP1		NM_000507.3	NM_000507.3:590	Endogenous	mRNA	Hs	AGTCATCCTTTGCCACGTGTGTTCTCGTGTCAGAAGAAGATAAACACGCCATCATAGTGGAACCGGAGAAAAGGGGTAAATATGTGGTCTGTTTTGATCC	100	false	13.67	5	20	35.89	20	18	15	15	11	9	20	12	16	7	16	5
FCAR		NM_002000.2	NM_002000.2:1415	Endogenous	mRNA	Hs	TGCTGAGATTATAGGCATGAGCCACCACGCCTGGCCAGATGCATGTTCAAACCAATCAAATGGTGTTTTCTTATGCAGGACTGATCGATTTGCACCCACC	100	false	6.33	2	9	40.02	5	6	9	4	9	5	9	9	7	2	8	3
FCRL2		NM_001159488.1	NM_001159488.1:132	Endogenous	mRNA	Hs	CCTCTTCTGTCTTCGAAGGAGACAGCATCGTTCTGAAATGCCAGGGAGAACAGAACTGGAAAATTCAGAAGATGGCTTACCATAAGGATAACAAAGAGTT	100	false	7.92	4	12	27.18	10	9	4	7	7	7	9	6	7	12	7	10
FDX1		NM_004109.4	NM_004109.4:618	Endogenous	mRNA	Hs	AGACAGATCACGGTTGGGCTGCCAAATCTGTTTGACAAAATCTATGGACAATATGACTGTTCGAGTGCCTGAAACAGTGGCTGATGCCAGACAATCCATT	100	false	1217.08	507	2638	53.95	2384	941	1120	1021	1461	507	2638	1176	808	946	1008	595
FDXR		NM_004110.3	NM_004110.3:1123	Endogenous	mRNA	Hs	CCCGTGCAGTGCCCACGGGAGACATGGAAGACCTCCCTTGTGGGCTGGTGCTCAGCAGCATTGGGTATAAGAGCCGCCCTGTCGACCCAAGCGTGCCCTT	100	false	35.33	11	113	90.9	11	21	12	25	58	57	14	17	12	15	69	113
FGF1		NM_033137.1	NM_033137.1:315	Endogenous	mRNA	Hs	AAATGAGGAATGTTTGTTCCTGGAAAGGCTGGAGGAGAACCATTACAACACCTATATATCCAAGAAGCATGCAGAGAAGAATTGGTTTGTTGGCCTCAAG	100	false	258.33	25	1102	116.89	27	49	106	287	282	390	25	25	116	284	407	1102
FH		NM_000143.2	NM_000143.2:203	Endogenous	mRNA	Hs	GGTGAACTAAAGGTGCCAAATGATAAGTATTATGGCGCCCAGACCGTGAGATCTACGATGAACTTTAAGATTGGAGGTGTGACAGAACGCATGCCAACCC	100	false	2018.08	600	3899	48.07	3899	1893	2301	2185	1829	600	3739	1380	1866	1896	1666	963
FLT1		NM_002019.4	NM_002019.4:530	Endogenous	mRNA	Hs	AAGAAATGGCAAACAATTCTGCAGTACTTTAACCTTGAACACAGCTCAAGCAAACCACACTGGCTTCTACAGCTGCAAATATCTAGCTGTACCTACTTCA	100	false	16.25	10	40	49.24	15	14	13	15	11	15	40	20	12	18	12	10
FLT3		NM_004119.2	NM_004119.2:2374	Endogenous	mRNA	Hs	GAAATTGAATATGAAAACCAAAAAAGGCTGGAAGAAGAGGAGGACTTGAATGTGCTTACATTTGAAGATCTTCTTTGCTTTGCATATCAAGTTGCCAAAG	100	false	14	10	22	28.73	21	10	22	13	15	15	12	10	11	10	14	15
FNIP1		NM_001008738.2	NM_001008738.2:1264	Endogenous	mRNA	Hs	ACAATTTGTAATCTTTACACGATGCCACGAATTGGAGAACCTGTCTGGCTTACAATGATGTCGGGGACTCCAGAAAAGAACCACCTTTGCTATCGTTTCA	100	false	1114.67	601	2140	45.81	788	1367	1145	2140	937	601	606	794	1675	1778	767	778
FNIP2		NM_020840.1	NM_020840.1:1732	Endogenous	mRNA	Hs	TACTTTATGTCCTGACCTACTTTCTCCGTTGCTCTGAGCTACAAGAGAACCAGCTGACCTGGAGTGGCAATCATGGTGAAGGTGACCAAGTTTTAAATGG	100	false	1083.75	295	3836	99.89	1054	3836	429	714	700	295	1326	2667	452	644	491	397
FOLH1		NM_004476.1	NM_004476.1:695	Endogenous	mRNA	Hs	ACCACCTCCTCCAGGATATGAAAATGTTTCGGATATTGTACCACCTTTCAGTGCTTTCTCTCCTCAAGGAATGCCAGAGGGCGATCTAGTGTATGTTAAC	100	false	550.75	20	2552	149.27	2552	396	102	40	756	186	1904	336	20	24	197	96
FOLH1B		NM_153696.2	NM_153696.2:47	Endogenous	mRNA	Hs	CTGAGGATTTTTAGAGCTTATAGTAGCAAAAAGAAAAGGGAAATTCTCTCTGAGATGTCCTTTTTTGTAGGCCTAATGACAAAAGGTTGAAGATAAAGTT	100	false	53.75	6	222	123.04	222	42	17	19	86	21	145	33	6	12	27	15
FOLR1		NM_000802.2	NM_000802.2:815	Endogenous	mRNA	Hs	GATACCTGGAAATCCCTGCCCTGTTCAGCCCCACAGCTCCCAACTATTTGGTTCCTGCTCCATGGTCGGGCCTCTGACAGCCACTTTGAATAAACCAGAC	100	false	50.92	25	112	51.49	112	48	66	39	47	29	90	41	28	45	41	25
FOLR3		NM_000804.2	NM_000804.2:469	Endogenous	mRNA	Hs	GCGCTGGTGGGAGGACTGTCGCACCTCCTACACCTGCAAAAGCAACTGGCACAAAGGCTGGAATTGGACCTCAGGGATTAATGAGTGTCCGGCCGGGGCC	100	false	28.5	12	92	80.69	34	92	12	24	24	12	23	53	16	19	18	15
FOXM1		NM_202002.1	NM_202002.1:1000	Endogenous	mRNA	Hs	CAATTCGCCATCAACAGCACTGAGAGGAAGCGCATGACTTTGAAAGACATCTATACGTGGATTGAGGACCACTTTCCCTACTTTAAGCACATTGCCAAGC	100	false	1245	195	2122	55.51	1824	195	1705	1228	1995	360	2122	236	1367	1313	1770	825
FOXP3		NM_014009.3	NM_014009.3:1230	Endogenous	mRNA	Hs	GGGCCATCCTGGAGGCTCCAGAGAAGCAGCGGACACTCAATGAGATCTACCACTGGTTCACACGCATGTTTGCCTTCTTCAGAAACCATCCTGCCACCTG	100	false	20.92	14	26	18.73	22	24	22	14	25	19	23	26	14	22	18	22
FPR1		NM_002029.3	NM_002029.3:350	Endogenous	mRNA	Hs	GCCATGGGAGGACATTGGCCTTTCGGCTGGTTCCTGTGCAAATTCGTCTTTACCATAGTGGACATCAACTTGTTCGGAAGTGTCTTCCTGATCGCCCTCA	100	false	15	8	22	29.54	16	11	19	22	14	18	12	16	13	21	8	10
FTCD		NM_006657.2	NM_006657.2:1173	Endogenous	mRNA	Hs	TGACCTACGGGCGGCGCCAATTCCAGTCCCTGGACACGACGATGCGGCGCCTGATCCCGCCCTTCCGCGAGGCTTCGGCCAAGCTAACCACGCTGGTGGA	100	false	75.25	10	253	95.55	98	253	10	23	64	51	104	167	19	22	39	53
G6PC		NM_000151.2	NM_000151.2:1155	Endogenous	mRNA	Hs	GATGTGGAGTCTTCGGTGTTTAAAGTCAACAACCATGCCAGGGATTGAGGAGGACTACTATTTGAAGCAATGGGCACTGGTATTTGGAGCAAGTGACATG	100	false	10.92	3	17	35.9	15	11	14	3	9	12	12	5	11	10	17	12
GABARAP		NM_007278.1	NM_007278.1:233	Endogenous	mRNA	Hs	CTGGACAAAAAGAAATACCTGGTGCCTTCTGATCTCACAGTTGGTCAGTTCTACTTCTTGATCCGGAAGCGAATTCATCTCCGAGCTGAGGATGCCTTGT	100	false	12002.7	6854	19995	37.68	15543	15030	6873	8291	16824	8493	19995	16381	6854	8231	11354	10163
GAD1		NM_000817.2	NM_000817.2:575	Endogenous	mRNA	Hs	CAAAGGACCAACAGCCTGGAAGAGAAGAGTCGCCTTGTGAGTGCCTTCAAGGAGAGGCAATCCTCCAAGAACCTGCTTTCCTGTGAAAACAGCGACCGGG	100	false	5686.75	255	20269	129.44	2949	1088	7652	20269	679	477	2976	819	11848	18815	255	414
GADL1		NM_207359.2	NM_207359.2:1674	Endogenous	mRNA	Hs	CTTGGAGATACACAGTAGATTGCAGCCCTTCTGATGAGAAATAGGGAATACTCCCAGTCCAGGCCCAGCAAAACCAAAATGCTAAGCAATGAATATTAAG	100	false	14.25	5	25	40.6	20	17	9	13	25	5	15	9	17	19	14	8
GAPDH		NM_001256799.1	NM_001256799.1:386	Endogenous	mRNA	Hs	GAACGGGAAGCTTGTCATCAATGGAAATCCCATCACCATCTTCCAGGAGCGAGATCCCTCCAAAATCAAGTGGGGCGATGCTGGCGCTGAGTACGTCGTG	100	false	89682.2	57802	108269	17.58	106620	73146	96072	89648	108269	76743	83156	57802	103974	107995	87134	85628
GAPDHS		NM_014364.4	NM_014364.4:297	Endogenous	mRNA	Hs	ACCCCGCTACTCCTCCTCCTAAGATGGTGTCTGTGGCCCGGGAGCTGACTGTGGGCATCAATGGATTTGGACGCATCGGTCGCCTGGTCCTGCGCGCCTG	100	false	11.92	7	17	26.41	13	16	7	12	8	8	10	13	14	12	13	17
GAPVD1		NM_001282679.1	NM_001282679.1:380	Endogenous	mRNA	Hs	TTCATACTCTGGCTCATCACCTCAAGCAGGAACGCTTATATGTAAACTCTGAGAAACAGCTCATTCAGAGGCTCAATGCAGATGTACTTAAGACAGCTGA	100	false	2143.17	1207	3452	32.66	2816	3452	1739	2225	1752	1207	2845	2653	1837	2397	1435	1360
GART		NM_000819.3	NM_000819.3:370	Endogenous	mRNA	Hs	GCCCAACAGCAGAAGCGGCTCAGTTAGAGTCCAGCAAAAGGTTTGCCAAAGAGTTTATGGACAGACATGGAATCCCAACCGCACAATGGAAGGCTTTCAC	100	false	2107.67	808	4127	51.36	2771	2105	932	1100	4127	2075	2695	1563	808	961	3551	2604
GATM		NM_001482.2	NM_001482.2:525	Endogenous	mRNA	Hs	TCTCTTCTTACAACGAATGGGACCCCTTAGAGGAAGTGATAGTGGGCAGAGCAGAAAACGCCTGTGTTCCACCGTTCACCATCGAGGTGAAGGCCAACAC	100	false	1469.83	11	5476	135.67	543	186	3419	2964	34	11	509	153	4312	5476	19	12
GBA		NM_001005742.2	NM_001005742.2:1695	Endogenous	mRNA	Hs	CAATTGGGTGCGTAACTTTGTCGACAGTCCCATCATTGTAGACATCACCAAGGACACGTTTTACAAACAGCCCATGTTCTACCACCTTGGCCACTTCAGC	100	false	1249.5	608	1602	23.09	1602	1572	1217	1333	1385	608	1541	1307	996	1127	1331	975
GCDH		NM_000159.2	NM_000159.2:464	Endogenous	mRNA	Hs	CTGGAGCGGGTGGACAGTGGCTACAGGTCGGCGATGAGTGTCCAGTCCTCCCTCGTCATGCACCCTATCTATGCCTATGGCAGCGAGGAACAGCGGCAGA	100	false	293.67	166	478	40.1	465	321	246	216	427	166	478	209	170	182	391	253
GCK		NM_000162.4	NM_000162.4:1739	Endogenous	mRNA	Hs	CTTCAAGGAGCGGTTCCATGCCAGCGTGCGCAGGCTGACGCCCAGCTGCGAGATCACCTTCATCGAGTCGGAGGAGGGCAGTGGCCGGGGCGCGGCCCTG	100	false	21.5	13	39	41.29	39	29	14	15	17	13	37	23	15	20	19	17
GCLC		NM_001498.2	NM_001498.2:520	Endogenous	mRNA	Hs	CTCAAGTGGGGCGATGAGGTGGAATACATGTTGGTATCTTTTGATCATGAAAATAAAAAAGTCCGGTTGGTCCTGTCTGGGGAGAAAGTTCTTGAAACTC	100	false	299.25	63	734	59.2	395	734	234	340	385	171	195	299	263	407	105	63
GDA		NM_001242506.2	NM_001242506.2:861	Endogenous	mRNA	Hs	TAGAGTGAAGCCCATAGTGACACCACGTTTTTCCCTCTCCTGCTCTGAGACTTTGATGGGTGAACTGGGCAACATTGCTAAAACCCGTGATTTGCACATT	100	false	7.42	3	13	43.2	7	13	4	9	3	10	5	7	11	3	8	9
GLRX		NM_002064.2	NM_002064.2:360	Endogenous	mRNA	Hs	CACCAACCACACTAACGAGATTCAAGATTATTTGCAACAGCTCACGGGAGCAAGAACGGTGCCTCGAGTCTTTATTGGTAAAGATTGTATAGGCGGATGC	100	false	219	43	792	112.35	74	236	85	83	297	128	46	43	103	101	792	640
GLS		NM_014905.3	NM_014905.3:985	Endogenous	mRNA	Hs	AGTCTGGAGGAAAGGTTGCAGATTATATTCCTCAACTGGCCAAATTCAGTCCCGATTTGTGGGGTGTGTCTGTTTGTACAGTAGATGGACAGAGGCATTC	100	false	4959.75	1250	12646	80.45	9754	12646	2122	2662	2999	1250	8727	9631	1941	2364	3001	2420
GLS2		NM_013267.2	NM_013267.2:1945	Endogenous	mRNA	Hs	CCCTGGATGATGCTGTGCAGTTCAACCATCTGGAGGTGGTCAAACTGCTTCAAGATTACCAGGACTCCTACACACTCTCTGAAACTCAGGCTGAGGCAGC	100	false	11.17	5	21	41.8	8	21	10	9	11	13	17	15	5	6	8	11
GLUD1		NM_005271.2	NM_005271.2:2680	Endogenous	mRNA	Hs	GTGTCCCAGAAAAAAACCACTTGGGCTCCCTGTTTGGAGTCTGGCTGGCTCTGAGCATTGCCAATGGCCCCTACTCACCTGACTTTGTATCCTCTCCTTT	100	false	4132.08	2572	5182	22.71	4838	2879	4862	4803	5182	2572	4462	2757	4065	5114	4259	3792
GLUL		NM_001033044.2	NM_001033044.2:2645	Endogenous	mRNA	Hs	GGTTTAGAGATAAGAGTTGGCTGGTCAACTTGAGCATGTTACTGACAGAGGGGGTATTGGGGTTATTTTCTGGTAGGAATAGCATGTCACTAAAGCAGGC	100	false	25987.2	3738	72539	76.77	33507	72539	19868	29054	10533	5395	35729	42834	21322	33528	3738	3800
GLYAT		NM_005838.3	NM_005838.3:252	Endogenous	mRNA	Hs	TTCACATAAACCATGGAAATCCATTCAATCTGAAGGCTGTGGTGGACAAGTGGCCTGATTTTAATACAGTGGTTGTCTGCCCTCAGGAGCAGGATATGAC	100	false	10.92	7	18	30.12	7	10	11	14	15	8	18	11	10	7	10	10
GLYCTK		NR_026700.1	NR_026700.1:1336	Endogenous	mRNA	Hs	CAGCCTCAGCTTGTAGGCCTCGTTGGATGGATGTCCTTTCTGTCTTTGGACAGCCCTTAGCCACATACTGCACTTCTGGTTGAGCTGAAGTTTGTCCCAC	100	false	112.92	41	204	35.47	137	101	95	133	204	96	94	41	90	93	144	127
GMPR		NM_006877.3	NM_006877.3:325	Endogenous	mRNA	Hs	CCATGTTTACAGCAATTCATAAGCATTACTCCCTGGATGACTGGAAGCTCTTTGCCACAAATCACCCAGAATGCCTGCAGAATGTAGCCGTGAGTTCAGG	100	false	724.67	198	1532	55.16	1532	1075	499	927	602	388	746	591	766	1167	205	198
GMPR2		NM_001002001.2	NM_001002001.2:392	Endogenous	mRNA	Hs	GCTAAGCGCCATGCCTCATATTGACAACGATGTGAAACTGGACTTCAAGGATGTCCTTTTGAGGCCCAAACGCAGTACCCTTAAGTCTCGAAGTGAGGTG	100	false	1118.83	538	1645	33.53	1645	1094	1148	1558	1016	538	1613	769	1125	1394	893	633
GMPS		NM_003875.2	NM_003875.2:385	Endogenous	mRNA	Hs	TAAGGATGGCCACCACCACTATGAAGGAGCTGTTGTCATTCTGGATGCTGGTGCTCAGTACGGGAAAGTCATAGACCGAAGAGTGAGGGAACTGTTCGTG	100	false	1907.33	1076	2846	31.69	2846	1419	1876	2280	2423	1087	2727	1076	1797	2110	1973	1274
GNG12		NM_018841.3	NM_018841.3:245	Endogenous	mRNA	Hs	ATAAAGGTTTCGAAGGCATCAGCGGACCTCATGTCCTACTGTGAGGAACATGCCAGGAGTGACCCTTTGCTGATAGGAATACCAACTTCAGAAAACCCTT	100	false	6245.08	1924	16378	80.44	15181	8414	2287	3750	4686	2110	16378	9189	1924	3097	4763	3162
GNLY		NM_012483.2	NM_012483.2:880	Endogenous	mRNA	Hs	TGCCGGCTCCTCGCTTCCTCGATCCAGAATCCACTCTCCAGTCTCCCTCCCCTGACTCCCTCTGCTGTCCTCCCCTCTCACGAGAATAAAGTGTCAAGCA	100	false	19.25	10	34	31.96	20	23	14	19	21	10	34	17	14	23	21	15
GNS		NM_002076.3	NM_002076.3:1340	Endogenous	mRNA	Hs	ATGGATGGGATGTCCTTATTGCCCATTTTGAGAGGTGCCAGTAACTTGACCTGGCGATCAGATGTCCTGGTGGAATACCAAGGAGAAGGCCGTAACGTCA	100	false	1526.92	731	2295	36.36	1749	2295	784	1171	2285	1118	1598	1672	731	1000	2058	1862
GOT1		NM_002079.2	NM_002079.2:615	Endogenous	mRNA	Hs	GTCCTCACCAACCTGGGAGAATCACAATGCTGTGTTTTCCGCTGCTGGTTTTAAAGACATTCGGTCCTATCGCTACTGGGATGCAGAGAAGAGAGGATTG	100	false	688.25	402	1200	32.17	626	1200	402	595	672	595	610	739	488	571	744	1017
GOT2		NM_002080.2	NM_002080.2:2145	Endogenous	mRNA	Hs	GGAGAGTAGGAAACTGTACTTTATCTCGGCATCCTCTTGAATGATAGTGCAAGTTTCTCCAGTTGGGATGTTGTCTCTGCCCGGTTGGACCTCCTCCCTT	100	false	811.08	444	1265	36.63	1108	523	766	681	1219	456	1099	444	569	747	1265	856
GPI		NM_000175.2	NM_000175.2:1695	Endogenous	mRNA	Hs	CAGTGCTCAAGTGACCTCTCACGACGCTTCTACCAATGGGCTCATCAACTTCATCAAGCAGCAGCGCGAGGCCAGAGTCCAATAAACTCGTGCTCATCTG	100	false	1102.42	536	1654	25.12	1235	1654	1237	1206	856	536	1129	1305	1156	1061	968	886
GPS1		NM_004127.4	NM_004127.4:605	Endogenous	mRNA	Hs	GGCCCGGGACTACTGCACCAGCGCCAAACACGTCATCAACATGTGCCTCAATGTCATCAAGGTCAGCGTCTACTTGCAGAATTGGTCTCATGTGCTCAGC	100	false	2136.67	1049	4290	40.3	2024	1241	2207	2330	4290	2065	1913	1049	1425	1840	3045	2211
GPT		NM_005309.2	NM_005309.2:431	Endogenous	mRNA	Hs	ACGCACAGGCTATGGGGCAGAGGCCCATCACCTTCCTGCGCCAGGTCTTGGCCCTCTGTGTTAACCCTGATCTTCTGAGCAGCCCCAACTTCCCTGACGA	100	false	18.75	11	51	59.74	22	17	11	13	15	13	13	14	14	14	28	51
GPX1		NM_000581.2	NM_000581.2:745	Endogenous	mRNA	Hs	GGTTTTCATCTATGAGGGTGTTTCCTCTAAACCTACGAGGGAGGAACACCTGATCTTACAGAAAATACCACCTCGAGATGGGTGCTGGTCCTGTTGATCC	100	false	908.25	532	1427	39.1	1427	703	708	620	1338	691	1084	532	561	616	1410	1209
GPX4		NM_001039847.1	NM_001039847.1:435	Endogenous	mRNA	Hs	CAGGGAGTAACGAAGAGATCAAAGAGTTCGCCGCGGGCTACAACGTCAAATTCGATATGTTCAGCAAGATCTGCGTGAACGGGGACGACGCCCACCCGCT	100	false	10838.5	5637	17792	28.21	11377	17792	11630	12402	10565	5637	11499	12589	9405	11340	8649	7177
GRAP2		NM_001291826.1	NM_001291826.1:848	Endogenous	mRNA	Hs	TATCTGCAGCACCACCATTTCCACCAGGAACGCCGAGGAGGCAGCCTTGACATAAATGATGGGCATTGTGGCACCGGCTTGGGCAGTGAAATGAATGCGG	83.33	false	5.67	1	13	78.32	13	13	2	11	6	3	1	1	5	3	7	3
GRIN1		NM_000832.5	NM_000832.5:1290	Endogenous	mRNA	Hs	TTCAAGAGAGTGCTGATGTCTTCCAAGTATGCGGATGGGGTGACTGGTCGCGTGGAGTTCAATGAGGATGGGGACCGGAAGTTCGCCAACTACAGCATCA	100	false	13.42	6	23	36.58	14	20	7	14	11	6	14	23	14	9	16	13
GSK3B		NM_002093.2	NM_002093.2:925	Endogenous	mRNA	Hs	ACTGATTATACCTCTAGTATAGATGTATGGTCTGCTGGCTGTGTGTTGGCTGAGCTGTTACTAGGACAACCAATATTTCCAGGGGATAGTGGTGTGGATC	100	false	1779.92	1146	2863	29.02	1226	1149	1619	2237	2863	1690	1416	1146	1826	2183	1911	2093
GTSE1		NM_016426.5	NM_016426.5:305	Endogenous	mRNA	Hs	GATGAAGTCTTCTTCGGACCCTTTGGACATAAAGAAAGATGTATTGCTGCCAGCTTGGAATTAAATAATCCGGTTCCCGAACAGCCTCCGTTGCCCACAT	100	false	970.17	237	2159	67.81	2159	272	1243	768	1228	289	2128	237	1060	774	1046	438
GUSB		NM_000181.3	NM_000181.3:1899	Endogenous	mRNA	Hs	CCGATTTCATGACTGAACAGTCACCGACGAGAGTGCTGGGGAATAAAAAGGGGATCTTCACTCGGCAGAGACAACCAAAAAGTGCAGCGTTCCTTTTGCG	100	false	1820.5	883	2918	33.45	2048	1364	1580	2016	2918	1143	1799	883	1424	1737	2767	2167
GYS2		NM_021957.3	NM_021957.3:804	Endogenous	mRNA	Hs	GCTGGAATTGGACTGATCCTTTCTCGAGCCAGGAAACTTCCTATTGCCACAATATTTACAACCCACGCTACACTACTTGGGAGGTATCTCTGTGCAGCAA	100	false	19.75	12	27	26.89	26	12	13	23	27	13	25	22	15	20	21	20
GZMA		NM_006144.2	NM_006144.2:155	Endogenous	mRNA	Hs	AGACCCTACATGGTCCTACTTAGTCTTGACAGAAAAACCATCTGTGCTGGGGCTTTGATTGCAAAAGACTGGGTGTTGACTGCAGCTCACTGTAACTTGA	75	false	6.42	1	14	76.48	14	13	3	9	1	9	9	1	11	3	1	3
GZMB		NM_004131.3	NM_004131.3:540	Endogenous	mRNA	Hs	ACACTACAAGAGGTGAAGATGACAGTGCAGGAAGATCGAAAGTGCGAATCTGACTTACGCCATTATTACGACAGTACCATTGAGTTGTGCGTGGGGGACC	100	false	58.17	4	277	175.2	21	47	12	13	9	11	277	273	16	11	4	4
GZMH		NM_033423.3	NM_033423.3:705	Endogenous	mRNA	Hs	AAAAAAGGGACACCTCCAGGAGTCTACATCAAGGTCTCACACTTCCTGCCCTGGATAAAGAGAACAATGAAGCGCCTCTAACAGCAGGCATGAGACTAAC	100	false	18.67	9	24	26.08	22	21	10	19	18	15	21	24	22	21	9	22
H6PD		NM_004285.3	NM_004285.3:7250	Endogenous	mRNA	Hs	AGCATTGTAACTCAGTCATGGGAGCTGCCTCTTTGGAAGTGCAGATTTATTCCTGTAATAATCCTGCCTGCTTTTACCTCTCGTCCACTGACCAGCAAGT	100	false	362.33	154	573	38.71	449	504	453	573	300	154	446	301	330	472	203	163
HAAO		NM_012205.2	NM_012205.2:243	Endogenous	mRNA	Hs	CAGCTGGAGGGAGACATGGTTCTCCGAGTCCTGGAGCAAGGGAAACACCGGGATGTGGTCATTCGGCAGGGAGAGATATTCCTCCTGCCTGCCAGGGTGC	100	false	13.25	8	22	26.76	15	13	8	11	22	14	16	14	10	12	11	13
HACD2		NM_198402.2	NM_198402.2:510	Endogenous	mRNA	Hs	CTAATATGGGCAGTAACACATAGCGTCAAAGAGGTACAGAGTGAAGACAGTGTCCTCCTGTTTGTTATTGCATGGACGATCACGGAAATCATCCGTTACT	100	false	1358.67	845	2082	28.66	1834	1062	1082	1287	1502	845	1677	1102	894	1299	2082	1638
HADH		NM_001184705.2	NM_001184705.2:645	Endogenous	mRNA	Hs	ATCTTTGCCAGCAACACTTCCTCCTTGCAGATTACAAGCATAGCTAATGCCACCACCAGACAAGACCGATTCGCTGGCCTCCATTTCTTCAACCCAGTGC	100	false	1135.33	483	1629	32.94	1534	714	1390	1348	1629	588	1384	483	1122	1298	1179	955
HDC		NM_002112.3	NM_002112.3:1170	Endogenous	mRNA	Hs	GCAGGCACTGCCTTCCTGTGCCCCGAGTTCCGGGGGTTTCTGAAGGGGATTGAGTATGCCGACTCCTTCACCTTTAATCCTTCCAAGTGGATGATGGTGC	100	false	11.25	5	20	39.59	20	6	16	14	9	10	16	5	9	12	9	9
HERC1		NM_003922.3	NM_003922.3:300	Endogenous	mRNA	Hs	CCAACAAGTTTTATGCCTCAAAGGACCACAGTTGCCAGACTTTGAACGTGAGTCTCTTTCAAGTGATGAGCAGGACCACTATTTGGATGCCCTTCTTAGC	100	false	946.92	486	1453	31.92	639	670	1147	1408	1453	1080	709	486	897	1111	871	892
HEXA		NM_000520.4	NM_000520.4:702	Endogenous	mRNA	Hs	CGCTTTCCTCACCGGGGCTTGCTGTTGGATACATCTCGCCATTACCTGCCACTCTCTAGCATCCTGGACACTCTGGATGTCATGGCGTACAATAAATTGA	100	false	617.83	333	1168	39.73	463	851	364	560	1168	716	417	506	333	486	817	733
HEXB		NM_000521.3	NM_000521.3:950	Endogenous	mRNA	Hs	CAGATTACGAGGAATTCGAGTCCTGCCAGAATTTGATACCCCTGGGCATACACTATCTTGGGGAAAAGGTCAGAAAGACCTCCTGACTCCATGTTACAGT	100	false	2380.42	966	5420	48.45	2922	5420	1624	2507	2070	966	2094	3242	1752	2676	1767	1525
HIF1A		NM_001530.2	NM_001530.2:1985	Endogenous	mRNA	Hs	ATGGATGATGACTTCCAGTTACGTTCCTTCGATCAGTTGTCACCATTAGAAAGCAGTTCCGCAAGCCCTGAAAGCGCAAGTCCTCAAAGCACAGTTACAG	100	false	6123.33	2049	12471	47.1	4565	2185	6610	8096	12471	5529	4185	2049	6401	7694	8403	5292
HIF3A		NM_152796.2	NM_152796.2:720	Endogenous	mRNA	Hs	ACCTACTGTGACGACAGGATTGCAGAAGTGGCTGGCTATAGTCCCGATGACCTGATCGGCTGTTCCGCCTACGAGTACATCCACGCGCTGGACTCCGATG	100	false	21.42	9	54	65.29	27	14	9	16	54	39	11	13	12	33	12	17
HJURP		NM_018410.3	NM_018410.3:1325	Endogenous	mRNA	Hs	AACAATACGACAGGGCCATGGAGAGAACCGTCAGAGGGAGATTGAAATCCGATTTGATCAGCTTCATCGGGAATATTGCCTGAGTCCCAGGAACCAGCCT	100	false	1596.08	267	4282	77.49	4282	437	1524	1435	1554	553	3791	267	1412	1457	1560	881
HK1		NM_000188.2	NM_000188.2:3355	Endogenous	mRNA	Hs	CTGTGGCCTGGCATCGCATCGTGGTGTGTCAATGCCACAAAATCGTGTGTCCGTGGAACCAGTCCTAGCCGCGTGTGACAGTCTTGCATTCTGTTTGTCT	100	false	1352.42	1052	1809	19.55	1355	1453	1275	1360	1204	1141	1067	1052	1107	1709	1697	1809
HK2		NM_000189.4	NM_000189.4:6880	Endogenous	mRNA	Hs	TCAGAATCAGGTTGACAGTCCCTTGCTGACATGGCTTTGCTTTGTGTAAATACAGTGGATCTCAATCTTCGGGGTGTGATGAATAGCGAATCATCTCAAA	100	false	2514.33	367	4733	55.57	866	4733	1857	2466	1335	3582	367	2581	3422	3064	1408	4491
HK3		NM_002115.1	NM_002115.1:495	Endogenous	mRNA	Hs	ACTTTGCTGCCCACTGCCTGTCTGAGTTCCTGGATGCGCAGCCTGTGAACAAACAGGGTCTGCAGCTTGGCTTCAGCTTCTCTTTCCCTTGTCACCAGAC	100	false	15.08	8	30	41.69	30	17	13	15	14	11	24	16	10	8	13	10
HLA-A		NM_002116.5	NM_002116.5:1000	Endogenous	mRNA	Hs	GGAAGAGCTCAGATAGAAAAGGAGGGAGTTACACTCAGGCTGCAAGCAGTGACAGTGCCCAGGGCTCTGATGTGTCCCTCACAGCTTGTAAAGTGTGAGA	100	false	1481.58	583	2835	42.81	1773	2835	1706	1867	1048	583	1506	1567	1249	2043	873	729
HLA-C		NM_002117.4	NM_002117.4:895	Endogenous	mRNA	Hs	AGCTGGGAGCCATCTTCCCAGCCCACCATCCCCATCATGGGCATCGTTGCTGGCCTGGCTGTCCTGGTTGTCCTAGCTGTCCTTGGAGCTGTGGTCACCG	100	false	249	124	717	65.09	191	717	223	294	124	142	204	324	193	295	127	154
HLA-DQA1		NM_002122.3	NM_002122.3:258	Endogenous	mRNA	Hs	GGCGGTGGCCTGAGTTCAGCAAATTTGGAGGTTTTGACCCGCAGGGTGCACTGAGAAACATGGCTGTGGCAAAACACAACTTGAACATCATGATTAAACG	100	false	9.92	6	15	30.54	12	7	13	14	9	7	9	15	7	9	11	6
HLA-DRB1		NM_002124.3	NM_002124.3:1016	Endogenous	mRNA	Hs	TTCGGCAACTGCAGAAAATGTCCTCCCTTGTGGCTTCCTCAGCTCCTGCCCTTGGCCTGAAGTCCCAGCATTGATGGCAGCGCCTCATCTTCAACTTTTG	100	false	29	6	115	110.67	115	42	15	14	17	6	67	25	14	13	12	8
HLA-E		NM_005516.5	NM_005516.5:1287	Endogenous	mRNA	Hs	CTATGTGTCTTAGGGGACTCTGGCTTCTCTTTTTGCAAGGGCCTCTGAATCTGTCTGTGTCCCTGTTAGCACAATGTGAGGAGGTAGAGAAACAGTCCAC	100	false	515.08	108	1207	57.71	813	1207	332	648	363	220	656	636	108	432	406	360
HMOX1		NM_002133.2	NM_002133.2:781	Endogenous	mRNA	Hs	CAAGGACCAGAGCCCCTCACGGGCACCAGGGCTTCGCCAGCGGGCCAGCAACAAAGTGCAAGATTCTGCCCCCGTGGAGACTCCCAGAGGGAAGCCCCCA	100	false	1454.08	43	12180	240	588	12180	65	90	161	141	515	3199	43	67	213	187
HNF4A		NM_178850.1	NM_178850.1:1116	Endogenous	mRNA	Hs	CCTTGCAGAGCATCACCTGGCAGATGATCGAGCAGATCCAGTTCATCAAGCTCTTCGGCATGGCCAAGATTGACAACCTGTTGCAGGAGATGCTGCTGGG	91.67	false	9.42	1	15	46.06	12	13	6	6	11	1	15	11	6	6	15	11
HPD		NM_002150.2	NM_002150.2:288	Endogenous	mRNA	Hs	CGATCACCTGGTGAAACACGGTGACGGAGTGAAGGACATTGCGTTCGAGGTGGAAGATTGTGACTACATCGTGCAGAAAGCACGGGAACGGGGCGCCAAA	100	false	14.75	4	32	57.46	16	12	6	12	21	9	28	13	4	9	32	15
HPRT1		NM_000194.1	NM_000194.1:240	Endogenous	mRNA	Hs	TGTGATGAAGGAGATGGGAGGCCATCACATTGTAGCCCTCTGTGTGCTCAAGGGGGGCTATAAATTCTTTGCTGACCTGCTGGATTACATCAAAGCACTG	100	false	2180.33	908	4375	50.93	4375	2790	1684	2110	1496	908	4200	2548	1393	1444	1654	1562
HRAS		NM_005343.2	NM_005343.2:396	Endogenous	mRNA	Hs	AGTACATGCGCACCGGGGAGGGCTTCCTGTGTGTGTTTGCCATCAACAACACCAAGTCTTTTGAGGACATCCACCAGTACAGGGAGCAGATCAAACGGGT	100	false	632.25	391	866	19.98	788	692	597	640	697	391	866	625	520	659	603	509
HSD11B1		NM_181755.1	NM_181755.1:155	Endogenous	mRNA	Hs	GCCTACTACTACTATTCTGCAAACGAGGAATTCAGACCAGAGATGCTCCAAGGAAAGAAAGTGATTGTCACAGGGGCCAGCAAAGGGATCGGAAGAGAGA	100	false	11.83	7	17	28.79	7	11	7	14	13	13	15	14	10	14	17	7
HSD17B8		NM_014234.3	NM_014234.3:875	Endogenous	mRNA	Hs	AGGACTCTAAGTTCCCAGGATACAAAAGGGGTGGCAGTGTATGGTTCAGGAATGCTGAATATGGGAAGCAGGGGTGCTTGTGACCCTAATAAATTCCAAG	100	false	93.83	14	305	104.81	305	205	18	35	35	14	232	102	35	79	42	24
HSF1		XM_011517006.1	XM_011517006.1:63	Endogenous	mRNA	Hs	CCCCTGATGCTGAACGACAGTGGCTCAGCACATTCCATGCCCAAGTATAGCCGGCAGTTCTCCCTGGAGCACGTCCACGGCTCGGGCCCCTACTCGGCCC	100	false	740.83	352	1209	36.57	710	869	352	430	1209	827	753	656	483	513	990	1098
HSF2		NM_001135564.1	NM_001135564.1:615	Endogenous	mRNA	Hs	TGAGTCCAGGCTTTCTGAATTAAAAAGTGAGAATGAGTCCCTTTGGAAGGAGGTGTCAGAATTACGAGCAAAGCATGCACAACAGCAACAAGTTATTCGA	100	false	1101.25	466	1450	26.16	1369	1068	1084	1450	1328	466	1344	771	1035	1324	1077	899
HSPA2		NM_021979.3	NM_021979.3:2095	Endogenous	mRNA	Hs	AAGATCCTCGACAAGTGTCAGGAGGTGATCAACTGGCTCGACCGAAACCAGATGGCAGAGAAAGATGAGTATGAACACAAGCAGAAAGAGCTCGAAAGAG	100	false	235.08	21	892	138.86	892	512	40	30	34	21	792	377	24	25	41	33
HSPA4		NM_002154.3	NM_002154.3:1225	Endogenous	mRNA	Hs	TAGAGTGGAGCCACCACTTCGTAGTGTTTTGGAACAAACCAAGTTAAAGAAAGAAGATATTTATGCAGTGGAGATAGTTGGTGGTGCTACACGAATCCCT	100	false	1761.08	965	2658	32.84	2658	1820	1407	1545	2447	965	2089	1249	1140	1431	2616	1766
HSPE1		NM_002157.2	NM_002157.2:607	Endogenous	mRNA	Hs	GGGTGGAGAGATTCAACCAGTTAGCGTGAAAGTTGGAGATAAAGTTCTTCTCCCAGAATATGGAGGCACCAAAGTAGTTCTAGATGACAAGGATTATTTC	100	false	10062.2	4594	18805	48.67	18407	8056	7420	7120	13581	4594	18805	7521	5847	6486	14188	8721
ICOS		NM_012092.2	NM_012092.2:640	Endogenous	mRNA	Hs	AACTCTGGCACCCAGGCATGAAGCACGTTGGCCAGTTTTCCTCAACTTGAAGTGCAAGATTCTCTTATTTCCGGGACCACGGAGAGTCTGACTTAACTAC	100	false	21.5	9	36	36.06	18	28	12	9	23	20	17	30	26	23	16	36
IDH1		NM_005896.3	NM_005896.3:418	Endogenous	mRNA	Hs	TATGATTTAGGCATAGAGAATCGTGATGCCACCAACGACCAAGTCACCAAGGATGCTGCAGAAGCTATAAAGAAGCATAATGTTGGCGTCAAATGTGCCA	100	false	7598.33	4989	11678	29.4	10133	11678	6036	4989	9992	5581	8897	9187	5717	6151	6172	6647
IDH2		NM_002168.2	NM_002168.2:944	Endogenous	mRNA	Hs	CACCGGCTCATTGATGACATGGTGGCTCAGGTCCTCAAGTCTTCGGGTGGCTTTGTGTGGGCCTGCAAGAACTATGACGGAGATGTGCAGTCAGACATCC	100	false	2375	507	4445	62.45	1014	558	3810	3790	4445	1541	1100	507	3524	4082	2544	1585
IDH3A		NM_005530.2	NM_005530.2:1521	Endogenous	mRNA	Hs	TGAAAAACATAATGGAAATAAAACAGGATATTGACATAATAGCACAAAATGACACTCTTCTAAAACTAAATGGGCACAAGAGAATTTTCCTGGGAAAGTT	100	false	1764.92	899	2708	34.94	2059	955	1422	1804	2365	1124	2003	899	1314	1984	2708	2542
IDH3B		NM_001258384.1	NM_001258384.1:556	Endogenous	mRNA	Hs	CATGAGAGTGCAAGGGGTGTGATTGAGTGTTTGAAGATTGTCACACGAGCCAAGTCTCAGCGGATTGCAAAGTTCGCCTTTGACTATGCCACCAAGAAGG	100	false	1749.17	1126	2949	30.11	2088	1488	1377	1634	2949	1478	2076	1234	1126	1382	2292	1866
IDH3G		NM_004135.2	NM_004135.2:390	Endogenous	mRNA	Hs	CTCATGCTGCATGTCAAGTCCGTCTTCAGGCACGCATGTGTACCAGTGGACTTTGAAGAGGTGCACGTGAGTTCCAATGCTGATGAAGAGGACATTCGCA	100	false	950.83	509	1327	30.26	1091	624	1327	1284	1033	555	1044	509	1170	1183	878	712
IDNK		NM_001001551.3	NM_001001551.3:272	Endogenous	mRNA	Hs	CATACCGCTCAATGACCAGGACCGGATTCCATGGCTCTGTAACTTGCATGACATTTTACTAAGAGATGTAGCCTCGGGACAGCGTGTGGTTCTAGCCTGT	100	false	144.83	35	314	59.22	238	314	107	155	89	35	189	163	123	224	57	44
IDO1		NM_002164.5	NM_002164.5:52	Endogenous	mRNA	Hs	ATTATAAGATGCTCTGAAAACTCTTCAGACACTGAGGGGCACCAGAGGAGCAGACTACAAGAATGGCACACGCTATGGAAAACTCCTGGACAATCAGTAA	100	false	25.83	14	42	35.05	33	24	21	20	42	14	42	26	17	19	25	27
IDO2		NM_194294.2	NM_194294.2:1575	Endogenous	mRNA	Hs	GTTCTGCCTGGGATCATCCAGGAAGGATCTCAGCCCTATTCATGTTTCTGCTCTACAGAGCACTATATTCTCCTTGTTGAGAGCTGTTGGCTTCACAAAG	100	false	8.08	3	13	40.33	8	4	9	11	13	6	10	5	6	12	3	10
IFNG		NM_000619.2	NM_000619.2:970	Endogenous	mRNA	Hs	ATACTATCCAGTTACTGCCGGTTTGAAAATATGCCTGCAATCTGAGCCAGTGCTTTAATGGCATGTCAGACAGAACTTGAATGTGTCAGGTGACCCTGAT	100	false	19	12	27	28.48	24	27	18	15	27	15	16	12	15	14	25	20
IL10		NM_000572.2	NM_000572.2:230	Endogenous	mRNA	Hs	AAGGATCAGCTGGACAACTTGTTGTTAAAGGAGTCCTTGCTGGAGGACTTTAAGGGTTACCTGGGTTGCCAAGCCTTGTCTGAGATGATCCAGTTTTACC	100	false	13.58	9	18	20.93	13	17	16	13	13	18	15	9	10	10	14	15
IL2		NM_000586.2	NM_000586.2:300	Endogenous	mRNA	Hs	AGGATGCAACTCCTGTCTTGCATTGCACTAAGTCTTGCACTTGTCACAAACAGTGCACCTACTTCAAGTTCTACAAAGAAAACACAGCTACAACTGGAGC	100	false	17.17	12	26	26.27	19	17	19	12	18	14	22	21	12	26	14	12
IL21R		NM_021798.2	NM_021798.2:2080	Endogenous	mRNA	Hs	CGTGTTTGTGGTCAACAGATGACAACAGCCGTCCTCCCTCCTAGGGTCTTGTGTTGCAAGTTGGTCCACAGCATCTCCGGGGCTTTGTGGGATCAGGGCA	100	false	99.75	8	641	178.81	8	52	9	11	26	157	18	129	10	24	112	641
IL2RA		NM_000417.1	NM_000417.1:1000	Endogenous	mRNA	Hs	CTTGGTAAGAAGCCGGGAACAGACAACAGAAGTCATGAAGCCCAAGTGAAATCAAAGGTGCTAAATGGTCGCCCAGGAGACATCCGTTGTGCTTGCCTGC	100	false	9	4	18	43.94	14	7	7	10	18	10	10	4	8	7	9	4
IL4		NM_000589.2	NM_000589.2:625	Endogenous	mRNA	Hs	GACACTCGCTGCCTGGGTGCGACTGCACAGCAGTTCCACAGGCACAAGCAGCTGATCCGATTCCTGAAACGGCTCGACAGGAACCTCTGGGGCCTGGCGG	100	false	20.33	15	29	22.03	24	18	15	26	17	15	29	21	16	20	23	20
IL4I1		NM_152899.1	NM_152899.1:1452	Endogenous	mRNA	Hs	CCGGCGCTCTGGCAAACCGAAAAGGATGACTGGACGGTCCCTTATGGCCGCATCTACTTTGCCGGCGAGCACACCGCCTACCCGCACGGCTGGGTGGAGA	100	false	18.08	11	32	33.55	14	11	20	17	24	18	23	32	14	19	12	13
IL6		NM_000600.3	NM_000600.3:364	Endogenous	mRNA	Hs	GGCACTGGCAGAAAACAACCTGAACCTTCCAAAGATGGCTGAAAAAGATGGATGCTTCCAATCTGGATTCAATGAGGAGACTTGCCTGGTGAAAATCATC	100	false	24.08	14	40	39.49	17	14	34	30	34	40	19	14	25	32	16	14
IL7		NM_000880.3	NM_000880.3:516	Endogenous	mRNA	Hs	AGGGTCCTGGGAGTGACTATGGGCGGTGAGAGCTTGCTCCTGCTCCAGTTGCGGTCATCATGACTACGCCCGCCTCCCGCAGACCATGTTCCATGTTTCT	100	false	14.83	9	21	23.15	17	19	9	15	12	11	21	17	13	16	15	13
IMPDH1		NM_000883.3	NM_000883.3:862	Endogenous	mRNA	Hs	GTGAGGTGATGACGCCAAGGATTGAACTGGTGGTGGCTCCAGCAGGTGTGACGTTGAAAGAGGCAAATGAGATCCTGCAGCGTAGCAAGAAAGGGAAGCT	100	false	681	393	1091	36.92	1016	1091	397	425	739	393	1011	738	492	555	752	563
IMPDH2		NM_000884.2	NM_000884.2:545	Endogenous	mRNA	Hs	AGCCGCTTGGTGGGCATCATCTCCTCCAGGGACATTGATTTTCTCAAAGAGGAGGAACATGACTGTTTCTTGGAAGAGATAATGACAAAGAGGGAAGACT	100	false	3809	1376	6189	42.83	6086	3152	4799	5475	3066	1376	6189	2248	3881	4719	2739	1978
INMT		NM_006774.4	NM_006774.4:1025	Endogenous	mRNA	Hs	TATACTAAGCCTTACAGCTATCTTAGATGCGATCTGACTCCTGTGTGACTGTGGAGCACCCAGGGACGTGGTTTTAGAGTCTACCTAATATGTTAAGGAC	100	false	11.83	7	20	35.64	11	17	7	17	11	7	10	12	9	20	13	8
INSR		NM_000208.2	NM_000208.2:525	Endogenous	mRNA	Hs	CACCCGGGGTTCTGTCCGCATCGAGAAGAACAATGAGCTCTGTTACTTGGCCACTATCGACTGGTCCCGTATCCTGGATTCCGTGGAGGATAATTACATC	100	false	579.67	334	1356	51.5	378	1356	456	745	418	422	464	944	413	520	334	506
IRF1		NM_002198.2	NM_002198.2:15	Endogenous	mRNA	Hs	TTAGTCGAGGCAAGACGTGCGCCCGAGCCCCGCCGAACCGAGGCCACCCGGAGCCGTGCCCAGTCCACGCCGGCCGTGCCCGGCGGCCTTAAGAACCCGG	100	false	28	13	67	54.95	18	67	16	40	14	35	16	36	13	30	25	26
IRF4		NM_002460.1	NM_002460.1:325	Endogenous	mRNA	Hs	GGGCACTGTTTAAAGGAAAGTTCCGAGAAGGCATCGACAAGCCGGACCCTCCCACCTGGAAGACGCGCCTGCGGTGCGCTTTGAACAAGAGCAATGACTT	83.33	false	8.33	1	19	69.09	16	13	2	6	11	10	19	1	7	1	8	6
ITCH		NM_001257138.1	NM_001257138.1:438	Endogenous	mRNA	Hs	GAGGTGACAAAGAGCCAACAGAGACAATAGGAGACTTGTCAATTTGTCTTGATGGGCTACAGTTAGAGTCTGAAGTTGTTACCAATGGTGAAACTACATG	100	false	2754.67	1619	4018	29.62	3821	3797	1703	2601	3245	2274	4018	2909	1619	2090	2545	2434
ITGA1		NM_181501.1	NM_181501.1:1875	Endogenous	mRNA	Hs	AAGTGGCAAGACTATAAGGAAAGAGTATGCACAACGTATTCCATCAGGTGGGGATGGTAAGACACTGAAATTTTTTGGCCAGTCTATCCACGGAGAAATG	91.67	false	12.42	1	25	61.38	23	25	14	10	4	4	21	9	12	1	14	12
ITGA11		NM_012211.3	NM_012211.3:650	Endogenous	mRNA	Hs	CCTGAAAAAGTTTTACATTGGCCCAGGGCAGATCCAGGTTGGAGTTGTGCAGTATGGCGAAGATGTGGTGCATGAGTTTCACCTCAACGACTACAGGTCT	100	false	21.58	4	66	88.6	14	13	4	6	66	35	19	8	5	11	38	40
ITGAM		NM_000632.3	NM_000632.3:515	Endogenous	mRNA	Hs	GCCCTCCGAGGGTGTCCTCAAGAGGATAGTGACATTGCCTTCTTGATTGATGGCTCTGGTAGCATCATCCCACATGACTTTCGGCGGATGAAGGAGTTTG	100	false	15.17	9	22	26.79	21	13	11	22	14	9	13	19	12	18	14	16
ITGB1		NM_002211.3	NM_002211.3:355	Endogenous	mRNA	Hs	TGGGTGGTGCACAAATTCAACATTTTTACAGGAAGGAATGCCTACTTCTGCACGATGTGATGATTTAGAAGCCTTAAAAAAGAAGGGTTGCCCTCCAGAT	100	false	8873.67	2586	15259	50.79	14630	11557	3765	4300	10414	6005	15259	12570	2586	3921	10785	10692
ITGB2		NM_000211.2	NM_000211.2:520	Endogenous	mRNA	Hs	CATCGACCTGTACTATCTGATGGACCTCTCCTACTCCATGCTTGATGACCTCAGGAATGTCAAGAAGCTAGGTGGCGACCTGCTCCGGGCCCTCAACGAG	100	false	8.17	4	13	33.36	11	12	4	6	13	7	9	8	5	8	7	8
ITGB5		NM_002213.3	NM_002213.3:2560	Endogenous	mRNA	Hs	CAAAGTTTCAGAGCGAGCGATCCAGGGCCCGCTATGAAATGGCTTCAAATCCATTATACAGAAAGCCTATCTCCACGCACACTGTGGACTTCACCTTCAA	100	false	2309.83	161	6309	111.26	3657	6309	411	390	441	272	6264	6150	161	301	1491	1871
ITK		NM_005546.3	NM_005546.3:3430	Endogenous	mRNA	Hs	GCCAGTAAAGAAGTCAGTATAGAACCACTAGCGAATAGTGTTGCTCTGGCACAGACCACTGTGGTTGATGGCATGGCCCTCCAACTTGGAATAGGATTTT	100	false	9.42	3	15	35.21	15	8	3	8	10	11	14	10	9	10	5	10
JAK2		NM_004972.3	NM_004972.3:1464	Endogenous	mRNA	Hs	TTGATGTCAGTATTAAGCAAGCAAACCAAGAGGGTTCAAATGAAAGCCGAGTTGTAACTATCCATAAGCAAGATGGTAAAAATCTGGAAATTGAACTTAG	100	false	431.83	223	675	33.41	343	444	556	669	373	223	369	321	526	675	370	313
KANSL1		NM_001193465.1	NM_001193465.1:1838	Endogenous	mRNA	Hs	GGTCATATTTCAGAGTCACTGTCTACCAAATCATGTGGAGCACTCAGACCTGTCAATGGAGTTATTAACACTCTTCAGCCTGTCTTGGCAGACCACATTC	100	false	1205.17	741	1909	29.22	846	929	1351	1909	1686	1155	880	741	1167	1488	1172	1138
KAT6A		NM_001099412.1	NM_001099412.1:550	Endogenous	mRNA	Hs	AAACTCGCAAACCCGCTTTATACTGAGTGGATTTTGGAGGCCATCAAAAAAGTGAAAAAGCAGAAACAGCGTCCTTCAGAAGAAAGGATATGCAATGCTG	100	false	1941.75	680	3227	40.18	2391	1988	2261	3227	1920	1178	2443	1530	2223	2723	737	680
KDM3B		NM_016604.3	NM_016604.3:4178	Endogenous	mRNA	Hs	AAGAGCAAGGCCAGCCTACCCAACTTTCTTGACCACATCATTGCCTCAGTGGTAGAAAATAAGAAAACCTCAGATGCTTCAAAGCGGGCCTGCAACTTGA	100	false	1327	579	2006	32.59	1414	894	1487	2006	1947	852	1132	579	1396	1688	1378	1151
KEAP1		NM_012289.3	NM_012289.3:561	Endogenous	mRNA	Hs	CTCATTGAATTCGCCTACACGGCCTCCATCTCCATGGGCGAGAAGTGTGTCCTCCACGTCATGAACGGTGCTGTCATGTACCAGATCGACAGCGTTGTCC	100	false	462.75	174	675	39.56	577	663	238	295	675	502	509	351	174	291	656	622
KIF2C		NM_006845.3	NM_006845.3:1940	Endogenous	mRNA	Hs	CCTGCTCTAACGGGGCGCTGATTCCAGGCAATTTATCCAAGGAAGAGGAGGAACTGTCTTCCCAGATGTCCAGCTTTAACGAAGCCATGACTCAGATCAG	100	false	1722.08	227	3619	73.32	3619	399	3311	2083	1444	227	3327	241	2504	1798	1265	447
KIR3DL1/2		NM_001322168.1	NM_001322168.1:466	Endogenous	mRNA	Hs	AATCAGGAGAGAGAGTCATCCTGCAATGTTGGTCAGATATCATGTTTGAGCACTTCTTTCTGCACAAAGAGGGGATCTCTAAGGACCCCTCACGCCTCGT	100	false	10.17	5	20	42.74	20	9	14	6	7	9	15	9	12	7	9	5
KIR3DL3		NM_153443.3	NM_153443.3:539	Endogenous	mRNA	Hs	GGGTTCCCAGGTCAACTATTCCATGGGTCCCATGACACCTGCCCTTGCAGGGACCTACAGATGCTTTGGTTCTGTCACTCACTTACCCTATGAGTTGTCG	100	false	9.5	5	13	25.98	13	6	7	11	10	8	10	11	11	12	5	10
KLRB1		NM_002258.2	NM_002258.2:85	Endogenous	mRNA	Hs	TGAGTTAAACTTACCCACAGACTCAGGCCCAGAAAGTTCTTCACCTTCATCTCTTCCTCGGGATGTCTGTCAGGGTTCACCTTGGCATCAATTTGCCCTG	100	false	8.92	4	18	48.4	14	6	8	6	15	6	18	7	8	8	7	4
KLRD1		NM_007334.2	NM_007334.2:1252	Endogenous	mRNA	Hs	TGGTCTTGAACTCCTGGCCTCAAGGGATTCTCCCACCTTGGATTCCCAAAGTGCTGGGATTATAGGTGTGAACCACCATCCCTGGCCCTCTTCACATTCT	100	false	41.5	27	50	17.12	31	47	50	45	40	27	44	46	50	41	38	39
KLRK1		NM_007360.1	NM_007360.1:760	Endogenous	mRNA	Hs	GGACCAGGATTTACTTAAACTGGTGAAGTCATATCATTGGATGGGACTAGTACACATTCCAACAAATGGATCTTGGCAGTGGGAAGATGGCTCCATTCTC	100	false	107.58	10	372	133.9	20	23	10	17	372	120	28	17	18	20	287	359
KMO		NM_003679.3	NM_003679.3:595	Endogenous	mRNA	Hs	GATGAAGAAACCTCGCTTTGATTACAGTCAGCAGTACATTCCTCATGGGTACATGGAGTTGACTATTCCACCTAAGAACGGAGATTATGCCATGGAACCT	100	false	12.17	7	18	34.66	14	18	17	12	10	8	16	7	8	9	18	9
KMT2A		NM_005933.2	NM_005933.2:14000	Endogenous	mRNA	Hs	CTCTGCCTCTGCCACAAGGTTTCAGAGTAGTGTAGTCCAAGTAGAGGGTGGGGCACCCTTTTCTCGCCGCAAGAAGCCCATTCCTATGGAAGTCTAGCAA	100	false	1034.42	521	2029	43.69	958	750	1241	2029	1082	521	982	558	1118	1695	827	652
KMT2D		NM_003482.3	NM_003482.3:6070	Endogenous	mRNA	Hs	CCAACATTAATTTTCCTAATCTCAAGCAAGACTACCCAGACTGGTCAAGCCGTTGCAAACAAATCATGAAGCTCTGGAGAAAGGTTCCAGCAGCTGACAA	100	false	812.92	505	1163	22.61	777	855	699	1017	1163	927	676	505	615	731	947	843
KMT2E		NM_018682.3	NM_018682.3:1541	Endogenous	mRNA	Hs	TCTAAATTTCATGGGCTAGAAATGTGTGTTGATGCAAGGACTTTTGGGAATGAGGCTCGATTCATCAGGCGGTCTTGTACACCCAATGCAGAGGTGAGGC	100	false	2363.58	1230	3676	34.49	2803	2208	2639	3676	1670	1351	2844	1930	3157	3278	1230	1577
KPNA2		NM_002266.2	NM_002266.2:917	Endogenous	mRNA	Hs	TGATGATCCAGAAGTATTAGCAGATACCTGCTGGGCTATTTCCTACCTTACTGATGGTCCAAATGAACGAATTGGCATGGTGGTGAAAACAGGAGTTGTG	100	false	5805.92	1725	9517	52.69	9045	2406	9517	5312	8915	1725	8885	1956	7278	5190	7102	2340
KRAS		NM_033360.2	NM_033360.2:267	Endogenous	mRNA	Hs	GGACGAATATGATCCAACAATAGAGGATTCCTACAGGAAGCAAGTAGTAATTGATGGAGAAACCTGTCTCTTGGATATTCTCGACACAGCAGGTCAAGAG	100	false	897.17	717	1348	21.46	735	997	831	1038	1348	726	765	750	806	1000	1053	717
KRT1		NM_006121.2	NM_006121.2:690	Endogenous	mRNA	Hs	TGCAGCAGGTAGATACCTCCACTAGAACCCATAATTTAGAGCCCTACTTTGAGTCATTCATCAACAATCTCCGAAGGAGAGTGGACCAACTGAAGAGTGA	100	false	12.33	4	25	55.78	25	12	11	6	13	4	20	9	5	22	14	7
KYAT1		NM_004059.4	NM_004059.4:1557	Endogenous	mRNA	Hs	TGCTATTGGGAAACCTCTTCTCCGTGACACAGAATGTTCTGGGTGGGAGCCGCCCTTCTTCATCTTAGAGAACCAAGTGCCTCCTGTCTGAAAGGTGAGG	100	false	336.17	118	507	35.29	421	210	271	239	438	272	387	118	304	388	507	479
KYAT3		NM_001008661.2	NM_001008661.2:1445	Endogenous	mRNA	Hs	CTTGAAAGTGTTGGCCTAAAACCCATAGTTCCTGATGGAGGATACTTCATCATCGCTGATGTGTCTTTGCTAGATCCAGACCTCTCTGATATGAAGAATA	100	false	2195.25	1140	3313	31.09	3313	1622	2011	2605	2910	1560	3172	1140	1612	2057	2164	2177
KYNU		NM_003937.2	NM_003937.2:738	Endogenous	mRNA	Hs	TATCCTTGAAGTAATTGAGAAGGAAGGAGACTCAATTGCAGTGATCCTGTTCAGTGGGGTGCATTTTTACACTGGACAGCACTTTAATATTCCTGCCATC	100	false	10.83	5	14	25.46	11	10	5	10	12	8	14	8	13	13	12	14
L2HGDH		NM_024884.2	NM_024884.2:1296	Endogenous	mRNA	Hs	CCAGGCCCTGGATAGAGATGGAAATCTGGTAGAAGATTTTGTATTTGATGCAGGAGTTGGGGATATTGGAAATCGCATTCTTCATGTGAGAAATGCACCT	100	false	138	67	191	31.68	156	85	178	162	161	73	106	67	181	191	144	152
LAG3		NM_002286.5	NM_002286.5:1736	Endogenous	mRNA	Hs	TTTTGGTGACTGGAGCCTTTGGCTTTCACCTTTGGAGAAGACAGTGGCGACCAAGACGATTTTCTGCCTTAGAGCAAGGGATTCACCCTCCGCAGGCTCA	100	false	50.17	21	107	54.83	107	53	21	28	76	39	89	37	21	30	48	53
LAMA4		NM_001105209.1	NM_001105209.1:287	Endogenous	mRNA	Hs	CCGAGCCCTGGAAGAGCACTACTGGATGTCAGCGGAGAAATGGCTTTGAGCTCAGCCTGGCGCTCGGTTCTGCCTCTGTGGCTCCTCTGGAGCGCTGCCT	100	false	1107.75	359	2169	53.18	2169	741	1084	678	1537	359	1858	729	837	692	1851	758
LAMB1		NM_002291.2	NM_002291.2:3120	Endogenous	mRNA	Hs	TTGCCAGGAGCTGCTACCAAGATCCTGTTACTTTACAGCTTGCCTGTGTTTGTGATCCTGGATACATTGGTTCCAGATGTGACGACTGTGCCTCAGGATA	100	false	912.17	71	2670	81.9	1023	913	208	321	1448	619	1150	856	71	113	2670	1554
LAMC1		NM_002293.3	NM_002293.3:4915	Endogenous	mRNA	Hs	TCTTGATAGGAAAGTGTCTGACCTGGAGAATGAAGCCAAGAAGCAGGAGGCTGCCATCATGGACTATAACCGAGATATCGAGGAGATCATGAAGGACATT	100	false	4062.58	971	9849	74.35	9751	3747	1423	2013	5946	2344	9849	3122	971	1646	4444	3495
LAMTOR2		NM_001145264.1	NM_001145264.1:272	Endogenous	mRNA	Hs	TACGGGGACACTGACGCCCGGGTCACCGCTGCCATAGCCAGTAACATCTGGGCCGCCTACGACCGGAACGGGAACCAAGCGTTTAATGAAGACAATCTCA	100	false	1623.75	997	2162	21.3	2033	1848	1701	1832	1761	997	2162	1375	1583	1650	1404	1139
LAMTOR4		NM_001008395.2	NM_001008395.2:494	Endogenous	mRNA	Hs	CTGGACGGGCCCAGGCTTGGGGACTCTGAGCTGTGTTAAGGAGAACAAGGGCAAGGAGACCTCCCTTTGTGCTCCCTCACTCCCTAATAAACATGAGTCT	100	false	3575.25	1984	5211	25.22	4431	3162	3596	3455	5211	1984	4462	2377	3235	3413	4213	3364
LAMTOR5		NM_006402.2	NM_006402.2:504	Endogenous	mRNA	Hs	AGAATCAGATAATGGGAACATTATGATCCAGAAACACGATGGCATCACGGTGGCAGTGCACAAAATGGCCTCTTGATGCTCATATCTGTTCTTCAGCAGC	100	false	6791.83	3240	9683	26.78	8648	9683	6528	8208	6871	3240	8183	6981	5997	7278	5268	4617
LAT		NM_001014987.1	NM_001014987.1:1290	Endogenous	mRNA	Hs	TGTGTAATAGAATAAAGGCCTGCGTGTGTCTGTGTTGAGCGTGCGTCTGTGTGTGCCTGTGTGCGAGTCTGAGTCAGAGATTTGGAGATGTCTCTGTGTG	100	false	100.25	39	227	53.62	118	227	58	76	134	70	134	146	39	80	75	46
LCK		NM_005356.2	NM_005356.2:1260	Endogenous	mRNA	Hs	ATTAAGTGGACAGCGCCAGAAGCCATTAACTACGGGACATTCACCATCAAGTCAGATGTGTGGTCTTTTGGGATCCTGCTGACGGAAATTGTCACCCACG	91.67	false	7.83	1	13	39.94	11	7	8	9	11	6	13	1	6	6	7	9
LDHA		NM_001165414.1	NM_001165414.1:1690	Endogenous	mRNA	Hs	AACTTCCTGGCTCCTTCACTGAACATGCCTAGTCCAACATTTTTTCCCAGTGAGTCACATCCTGGGATCCAGTGTATAAATCCAATATCATGTCTTGTGC	100	false	19702.2	5115	37035	57.84	30107	34041	18743	20817	5115	6305	22255	37035	20213	28261	5182	8353
LDHB		NM_001174097.1	NM_001174097.1:586	Endogenous	mRNA	Hs	CTGTGACCGCCAATTCTAAGATTGTAGTGGTAACTGCAGGAGTCCGTCAGCAAGAAGGGGAGAGTCGGCTCAATCTGGTGCAGAGAAATGTTAATGTCTT	100	false	27903.9	15296	43500	37.55	38573	18460	21655	22479	43500	20189	39877	15296	19122	20722	40541	34433
LDHC		NM_002301.2	NM_002301.2:725	Endogenous	mRNA	Hs	TTGGATTATTGGAGAACATGGTGATTCTAGTGTGCCCTTATGGAGTGGGGTGAATGTTGCTGGTGTTGCTCTGAAGACTCTGGACCCTAAATTAGGAACG	100	false	11	6	23	40.66	23	10	7	6	13	8	14	11	8	10	12	10
LEPR		NM_001003679.1	NM_001003679.1:2000	Endogenous	mRNA	Hs	TTCCAGACTTGTGTGCAGTCTATGCTGTTCAGGTGCGCTGTAAGAGGCTAGATGGACTGGGATATTGGAGTAATTGGAGCAATCCAGCCTACACAGTTGT	100	false	73.67	22	178	66.55	46	28	97	127	61	28	26	22	118	178	85	68
LTA		NM_000595.2	NM_000595.2:885	Endogenous	mRNA	Hs	CTGATCAAGTCACCGGAGCTTTCAAAGAAGGAATTCTAGGCATCCCAGGGGACCACACCTCCCTGAACCATCCCTGATGTCTGTCTGGCTGAGGATTTCA	100	false	16.08	8	30	48.77	9	27	14	28	15	10	14	9	16	30	8	13
LTA4H		NM_001256643.1	NM_001256643.1:1140	Endogenous	mRNA	Hs	ATTTGGGGAGACACATCCTTTCACCAAACTTGTGGTTGATCTGACAGATATAGACCCTGATGTAGCTTATTCTTCAGTTCCCTATGAGAAGGGCTTTGCT	100	false	1056.58	521	1460	27.46	1412	824	906	1110	1318	521	1460	658	1163	1079	1226	1002
LTB		NM_002341.1	NM_002341.1:330	Endogenous	mRNA	Hs	AGGAACAGGCGTTTCTGACGAGCGGGACGCAGTTCTCGGACGCCGAGGGGCTGGCGCTCCCGCAGGACGGCCTCTATTACCTCTACTGTCTCGTCGGCTA	100	false	13.33	8	17	19.28	13	15	11	15	16	12	13	12	12	17	16	8
LTC4S		NM_145867.1	NM_145867.1:31	Endogenous	mRNA	Hs	AGACGGGGCTAAGCGTTCCCCAGCTCGCCTTCACACACAGCCCGTGCCACCACACCGACGGTACCATGAAGGACGAGGTAGCTCTACTGGCTGCTGTCAC	100	false	74.17	13	171	68.61	23	42	67	95	95	59	13	23	46	102	154	171
LY86		NM_004271.3	NM_004271.3:255	Endogenous	mRNA	Hs	GAGAGAGGACATCAAAGAGCTTTTTCTTGACCTAGCTCTCATGTCTCAAGGCTCATCTGTTTTGAATTTCTCCTATCCCATCTGTGAGGCGGCTCTGCCC	50	false	4	1	15	114.81	4	15	1	4	1	11	2	1	6	1	1	1
LY96		NM_015364.2	NM_015364.2:360	Endogenous	mRNA	Hs	AGAAGTTATTTGCCGAGGATCTGATGACGATTACTCTTTTTGCAGAGCTCTGAAGGGAGAGACTGTGAATACAACAATATCATTCTCCTTCAAGGGAATA	100	false	341.5	34	966	94.93	966	322	34	133	145	165	932	207	48	201	313	632
MAP1LC3B		NM_022818.4	NM_022818.4:1685	Endogenous	mRNA	Hs	AGAGCCGTACGCTCTTTACAGATACTAATGTCAAGAGTTAAACCTCCTCAGGTTCAACCTGTGATAAAAGACTAGTGCTTCCCAGTACTTGCATGGGGTT	100	false	6030.5	1497	20516	94.83	7118	20516	1497	2172	3078	4232	6998	13789	1770	2308	3187	5701
MAP2K1		NM_002755.2	NM_002755.2:970	Endogenous	mRNA	Hs	ACGGAATGGACAGCCGACCTCCCATGGCAATTTTTGAGTTGTTGGATTACATAGTCAACGAGCCTCCTCCAAAACTGCCCAGTGGAGTGTTCAGTCTGGA	100	false	1242.67	831	1970	34.76	941	831	867	1186	1924	1159	1078	965	903	1193	1970	1895
MAP2K2		NM_030662.3	NM_030662.3:375	Endogenous	mRNA	Hs	TGGAGGAGCTGGAACTTGACGAGCAGCAGAAGAAGCGGCTGGAAGCCTTTCTCACCCAGAAAGCCAAGGTCGGCGAACTCAAAGACGATGACTTCGAAAG	100	false	1078	559	2037	40.08	1456	2037	646	782	1156	941	1448	1265	559	583	1051	1012
MAP2K3		NM_145109.1	NM_145109.1:370	Endogenous	mRNA	Hs	GAACCTGGACTCCCGGACCTTCATCACCATTGGAGACAGAAACTTTGAGGTGGAGGCTGATGACTTGGTGACCATCTCAGAACTGGGCCGTGGAGCCTAT	100	false	612.08	135	1304	65.97	1304	871	201	376	644	330	1287	937	135	296	582	382
MAP3K12		NM_006301.2	NM_006301.2:800	Endogenous	mRNA	Hs	AGGGATCTCAAGTCACCCAACATGCTAATCACCTACGACGATGTGGTGAAGATCTCAGATTTTGGCACTTCCAAGGAGCTGAGTGACAAGAGCACCAAGA	100	false	493.17	249	790	31.17	790	602	249	539	595	427	678	365	348	463	391	471
MAPK1		NM_138957.2	NM_138957.2:430	Endogenous	mRNA	Hs	ACTGCCAGAGAACCCTGAGGGAGATAAAAATCTTACTGCGCTTCAGACATGAGAACATCATTGGAATCAATGACATTATTCGAGCACCAACCATCGAGCA	100	false	3782.83	1947	5891	31.98	5891	3738	3766	4860	3398	1947	5598	3381	3223	4368	2860	2364
MAPK8		NM_002750.2	NM_002750.2:945	Endogenous	mRNA	Hs	TCTCTGTAGATGAAGCTCTCCAACACCCGTACATCAATGTCTGGTATGATCCTTCTGAAGCAGAAGCTCCACCACCAAAGATCCCTGACAAGCAGTTAGA	100	false	699.75	300	1161	40.57	440	300	901	1124	1161	604	465	329	753	798	808	714
MAPK8IP1		NM_005456.2	NM_005456.2:259	Endogenous	mRNA	Hs	TCCCAATTTCAGGCTCACCCATGACATCAGCCTGGAGGAGTTTGAGGATGAAGACCTCTCGGAGATCACTGATGAGTGTGGCATCAGCTTACAGTGCAAA	100	false	46.67	16	115	66.62	29	115	32	40	35	44	30	38	45	107	16	29
MAPKAP1		NM_001006617.1	NM_001006617.1:1188	Endogenous	mRNA	Hs	GCTCATGGATTCTCCCTTATTCAGGTGGACAACACAAAGGTTACCATGAAGGAAATCTTACTGAAGGCAGTGAAGCGAAGAAAAGGATCCCAGAAAGTTT	100	false	1921.08	1022	3299	36.87	3144	2326	1353	1534	1933	1022	3299	2011	1212	1595	1951	1673
MAPT		NM_016834.3	NM_016834.3:1205	Endogenous	mRNA	Hs	ATTGGGTCCCTGGACAATATCACCCACGTCCCTGGCGGAGGAAATAAAAAGATTGAAACCCACAAGCTGACCTTCCGCGAGAACGCCAAAGCCAAGACAG	100	false	651.33	25	2359	138.06	26	35	1347	1885	126	100	25	38	1736	2359	59	80
MAT1A		NM_000429.2	NM_000429.2:2275	Endogenous	mRNA	Hs	GGGGATTAACCCACTAGCTCTTGTTGAGCCGTGGGCAATTGTCTGAAAAGTGAAGACAGAACCACAGGGCTATTTTGTTTGCTTCATGTGTCCCAGAAGA	100	false	15.5	10	27	27.16	14	16	13	27	13	13	16	14	10	15	18	17
MAT2A		NM_005911.4	NM_005911.4:805	Endogenous	mRNA	Hs	AAGCAGTTGTGCCTGCGAAATACCTTGATGAGGATACAATCTACCACCTACAGCCAAGTGGCAGATTTGTTATTGGTGGGCCTCAGGGTGATGCTGGTTT	100	false	5370	3514	9007	28.67	6075	6187	4324	5017	9007	5211	5268	3850	3514	4399	7092	4496
MCAT		NM_014507.3	NM_014507.3:378	Endogenous	mRNA	Hs	GCAGGAGACCCTGGACCGCACCGTGCACTGTCAGCCCGCGATCTTCGTGGCATCGCTGGCCGCTGTCGAGAAACTACATCACCTGCAGCCCTCGGTGATT	100	false	59.42	43	94	26.92	61	94	46	49	69	52	79	72	43	43	54	51
ME2		NM_002396.3	NM_002396.3:610	Endogenous	mRNA	Hs	GCCTGCTCCCAGTATGGACACATCTTTAGAAGACCTAAGGGATTATTTATTTCGATCTCAGACAGAGGTCATGTTAGATCAATTGTGGATAACTGGCCAG	100	false	610.75	275	1528	67.65	722	403	347	275	1282	361	765	314	355	290	1528	687
MGST3		NM_004528.2	NM_004528.2:195	Endogenous	mRNA	Hs	CAAAGTGGAGTATCCTATCATGTACAGCACGGACCCTGAAAATGGGCACATCTTCAACTGCATTCAGCGAGCCCACCAGAACACGTTGGAAGTGTATCCT	100	false	3902.25	1796	8110	48.58	2819	2371	8110	5785	3378	1796	2899	1975	5226	5482	2879	4107
MKI67		NM_002417.2	NM_002417.2:4020	Endogenous	mRNA	Hs	AGCAGATGTAGAGGGAGAACTCTTAGCGTGCAGGAATCTAATGCCATCAGCAGGCAAAGCCATGCACACGCCTAAACCATCAGTAGGTGAAGAGAAAGAC	100	false	1211	128	2297	68.46	2296	212	2297	1425	1378	195	1951	128	1864	1461	1042	283
MLST8		NM_001199173.1	NM_001199173.1:810	Endogenous	mRNA	Hs	GGCTATCCACATCTGGGACTTGAAAACAGACCACAACGAGCAGCTGATCCCTGAGCCCGAGGTCTCCATCACGTCCGCCCACATCGATCCCGACGCCAGC	100	false	740.33	476	1012	24.44	1012	986	655	848	864	502	925	661	476	662	623	670
MLYCD		NM_012213.2	NM_012213.2:1530	Endogenous	mRNA	Hs	CCGGCTAAGAAAACGATCATTTTCAGGAGGGGCCGGGAGTTATGTATCTGAAGCAGCTTTCCAAGCAAAGCCAAAGTTGACTGTGTTCTTGTCCCGCAGC	100	false	425	297	640	28.53	600	574	376	354	640	301	509	380	365	360	344	297
MPC1		NM_016098.2	NM_016098.2:210	Endogenous	mRNA	Hs	CAGTAGCCAACTGGGGTCTTCCCATTGCTGCCATCAATGATATGAAAAAGTCTCCAGAGATTATCAGTGGGCGGATGACATTTGCCCTCTGTTGCTATTC	100	false	2778.42	1280	4919	40.86	3917	4919	1729	3297	1441	2482	3252	3161	1404	3496	1280	2963
MPC2		NM_001143674.1	NM_001143674.1:285	Endogenous	mRNA	Hs	TTCTGGGCTCCAATTATGAAATGGGGGTTGGTGTGTGCTGGATTGGCTGATATGGCCAGACCTGCAGAAAAACTTAGCACAGCTCAATCTGCTGTTTTGA	100	false	1352.92	367	2713	57.5	2713	1998	1289	1366	560	367	2553	1568	1218	1475	458	670
MPO		NM_000250.1	NM_000250.1:545	Endogenous	mRNA	Hs	AGACCTGCTGGAGAGGAAGCTGCGGTCCCTGTGGCGAAGGCCATTCAATGTCACTGATGTGCTGACGCCCGCCCAGCTGAATGTGTTGTCCAAGTCAAGC	100	false	11.83	7	17	25.94	11	11	8	17	13	10	13	13	16	9	14	7
MRAS		NM_001085049.2	NM_001085049.2:1700	Endogenous	mRNA	Hs	AGATCTGTCTCTTGCTGCGTTTTCACATCAGCTGTGCTGCTTGGTGCCTCTCTGATACGAATACACTGACACGTCAAAGTAACCTAATGTGGACACCATC	100	false	693.33	66	1721	81.26	95	264	549	742	1721	770	66	76	477	730	1422	1408
MS4A1		NM_152866.2	NM_152866.2:620	Endogenous	mRNA	Hs	CTTCTGATGATCCCAGCAGGGATCTATGCACCCATCTGTGTGACTGTGTGGTACCCTCTCTGGGGAGGCATTATGTATATTATTTCCGGATCACTCCTGG	100	false	9.5	5	13	25.19	5	6	10	9	13	8	9	9	11	12	12	10
MS4A2		NM_000139.3	NM_000139.3:126	Endogenous	mRNA	Hs	GCAAATCTTGCTCTCCCACAGGAGCCTTCCAGTGTGCCTGCATTTGAAGTCTTGGAAATATCTCCCCAGGAAGTATCTTCAGGCAGACTATTGAAGTCGG	100	false	11.83	6	21	36.36	12	8	7	10	6	8	14	21	14	13	13	16
MS4A4A		NM_024021.2	NM_024021.2:800	Endogenous	mRNA	Hs	GTTTGAGGCCACCAAAAGATCAACAGACAAATGCTCCAGAAATCTATGCTGACTGTGACACAAGAGCCTCACATGAGAAATTACCAGTATCCAACTTCGA	100	false	8.17	4	12	34.17	12	10	8	10	6	12	11	5	6	8	6	4
MSH2		NM_000251.1	NM_000251.1:2105	Endogenous	mRNA	Hs	CGACAAACTGGGGTGATAGTACTCATGGCCCAAATTGGGTGTTTTGTGCCATGTGAGTCAGCAGAAGTGTCCATTGTGGACTGCATCTTAGCCCGAGTAG	100	false	2104.58	438	4486	53.76	2450	438	2000	2422	4486	1211	2364	460	1842	2380	3374	1828
MSRB2		NM_012228.3	NM_012228.3:385	Endogenous	mRNA	Hs	GCTGCGACAGTCCACTCTTCAGTTCTGAGAAAAAGTACTGCTCTGGCACTGGGTGGCCTTCGTTTTCCGAGGCTCATGGTACGTCTGGCTCTGATGAAAG	100	false	468.67	269	904	45.3	806	467	320	276	616	269	904	418	306	300	555	387
MTF1		NM_005955.2	NM_005955.2:210	Endogenous	mRNA	Hs	GATAAAATGCTCAGGTTTGTGGATAAAAACGGACTGGTGCCTTCCTCATCTGGAACTGTTTATGATAGGACCACTGTTCTTATTGAGCAGGACCCTGGCA	100	false	550.17	311	801	30.53	729	644	612	801	461	332	770	486	456	609	391	311
MTOR		NM_004958.3	NM_004958.3:1865	Endogenous	mRNA	Hs	TCACTCTTGCCCTCCGAACGCTTGGCAGCTTTGAATTTGAAGGCCACTCTCTGACCCAATTTGTTCGCCACTGTGCGGATCATTTCCTGAACAGTGAGCA	100	false	353.33	201	553	35.15	522	531	305	382	320	244	553	397	215	284	286	201
MYB		NM_001130173.1	NM_001130173.1:183	Endogenous	mRNA	Hs	CCGCGCCCGCCGCGCCATGGCCCGAAGACCCCGGCACAGCATATATAGCAGTGACGAGGATGATGAGGACTTTGAGATGTGTGACCATGACTATGATGGG	100	false	71.92	29	132	56.95	64	44	124	132	72	35	29	30	107	132	58	36
MYBL1		NM_001080416.3	NM_001080416.3:1030	Endogenous	mRNA	Hs	TTCAACACAAACCTTGTGCAGCTATGGATCATATGCAAACCCAGAATCAGTTTTACATACCTGTTCAGATCCCTGGGTATCAGTATGTGTCACCTGAAGG	100	false	274.83	35	550	65.65	351	52	488	373	177	64	275	35	504	550	230	199
MYBL2		NM_002466.2	NM_002466.2:445	Endogenous	mRNA	Hs	GAATCCAGACCTTGTCAAGGGGCCATGGACCAAAGAGGAAGACCAAAAAGTCATCGAGCTGGTTAAGAAGTATGGCACAAAGCAGTGGACACTGATTGCC	100	false	2696.92	223	5054	53.32	2598	231	3631	3901	5054	2247	2503	223	2573	3651	3720	2031
MYC		NM_002467.3	NM_002467.3:1610	Endogenous	mRNA	Hs	TCGGACACCGAGGAGAATGTCAAGAGGCGAACACACAACGTCTTGGAGCGCCAGAGGAGGAACGAGCTAAAACGGAGCTTTTTTGCCCTGCGTGACCAGA	100	false	2473.92	1031	5552	57.31	1697	5552	1031	1699	3214	1771	1775	4737	1065	1705	2729	2712
MYCL		NM_001033081.2	NM_001033081.2:568	Endogenous	mRNA	Hs	GCAGGGAGCGGACATGGACTACGACTCGTACCAGCACTATTTCTACGACTATGACTGCGGGGAGGATTTCTACCGCTCCACGGCGCCCAGCGAGGACATC	100	false	141.83	37	344	79.28	58	224	213	336	43	73	64	130	138	344	37	42
MYCN		NM_005378.4	NM_005378.4:1545	Endogenous	mRNA	Hs	AAGGCCGCCAAGGTGGTCATTTTGAAAAAGGCCACTGAGTATGTCCACTCCCTCCAGGCCGAGGAGCACCAGCTTTTGCTGGAAAAGGAAAAATTGCAGG	100	false	389.58	8	1539	111.43	15	21	372	474	756	1539	18	8	275	438	248	511
MYD88		NM_002468.3	NM_002468.3:2145	Endogenous	mRNA	Hs	ACGTTTTTCTAGGTACAGCTCCCAGGAACAGCTAGGTGGGAAAGTCCCATCACTGAGGGAGCCTAACCATGTCCCTGAACAAAAATTGGGCACTCATCTA	100	false	581.33	321	1014	37.46	1014	551	421	521	724	321	961	487	389	542	616	429
NAALAD2		NM_005467.3	NM_005467.3:830	Endogenous	mRNA	Hs	CTGCAGCCCAGAGAGGAAATGTGTTAAATTTGAATGGTGCTGGTGACCCACTCACTCCAGGCTATCCAGCAAAAGAATACACTTTCAGACTTGATGTTGA	100	false	75.75	32	233	80.61	233	64	43	61	77	32	168	42	46	45	53	45
NADK		NM_001198993.1	NM_001198993.1:1558	Endogenous	mRNA	Hs	ATCTGCGTGTGTCTGTGACCGCCTGTCTCAGTGGCACGGCCACTTCCTTTCTGTAGCTGGGTTAGAGCCTGGGTCTGCCTTTTGTCCAGATCAGCTGTTT	100	false	554.58	284	855	34.73	855	784	567	573	602	284	816	611	352	456	423	332
NADK2		NM_153013.3	NM_153013.3:315	Endogenous	mRNA	Hs	AGAACGGTCTGAGGGTCATTTATGCCTGCCCGTTCGATATACACATTCCTTTCCAGAAGCCTTACAGAAGTTCTATCGTGGTGAGTTCAGGTGGTTGTGG	100	false	2473.67	1152	3675	30.66	2637	1960	2839	2505	3477	1152	2185	1283	2409	2702	3675	2860
NAGLU		NM_000263.3	NM_000263.3:696	Endogenous	mRNA	Hs	GGAGCTGACCGAGGCCACGCCCAACAGGTACCGCTATTACCAGAATGTGTGCACGCAAAGCTACTCTTTCGTGTGGTGGGACTGGGCCCGCTGGGAGCGA	100	false	511.5	305	979	40.95	397	493	394	475	979	483	383	335	305	395	843	656
NAT8L		NM_178557.3	NM_178557.3:3021	Endogenous	mRNA	Hs	GCCTTCTCTCATTCTGGTGGCATCTGCGCCCGTGAGTGACCTCTTCCTTGGCTGCACTGCCCTGTGGGTGGTGAGACGCTTGGCCTTTTTTGTTGCTGCC	100	false	188.83	66	461	64.03	66	122	252	288	461	163	72	84	220	313	109	116
NCAPH		NM_015341.3	NM_015341.3:1550	Endogenous	mRNA	Hs	TGCTACTATTCTGACCAAGTCCACTTTGGAGAACCAGAATTGGAGAGCTACCACCCTTCCTACAGATTTCAACTACAATGTTGACACTCTGGTCCAGCTT	100	false	882.08	136	1876	65.07	1876	191	1254	1007	1197	207	1661	136	893	884	930	349
NCOA2		NM_006540.2	NM_006540.2:1045	Endogenous	mRNA	Hs	GCTGGGAGGACCTGGTAAGAAGGTGTATTCAGAAGTTCCATGCGCAGCATGAAGGAGAATCTGTGTCCTATGCTAAGAGGCATCATCATGAAGTACTGAG	100	false	728.58	380	1086	28.92	1086	661	716	904	799	380	1014	477	693	829	644	540
NCOR1		NM_006311.3	NM_006311.3:1390	Endogenous	mRNA	Hs	TAGGAGTGAGCATGAGATTTCTGAAATTATTGATGGGCTCTCTGAGCAGGAGAATAATGAGAAACAAATGCGGCAGCTCTCTGTGATTCCACCTATGATG	100	false	2097.67	1638	2654	16.86	1869	1783	1829	2634	2361	1673	2654	1973	1638	2193	2312	2253
NCR1		NM_004829.5	NM_004829.5:602	Endogenous	mRNA	Hs	CGATGTTTTGGCTCCTATAACAACCATGCCTGGTCTTTCCCCAGTGAGCCAGTGAAGCTCCTGGTCACAGGCGACATTGAGAACACCAGCCTTGCACCTG	100	false	19.67	11	30	29.91	30	19	20	23	28	11	18	14	13	25	17	18
NDC1		NM_001168551.1	NM_001168551.1:1845	Endogenous	mRNA	Hs	CAAATGCATATTTGGGCATTAGAAGGTCTGTCGCACTTAGTAGCAGCATCATTTACAGAGGATAGATTTGGAGTTGTCCAGACGACACTACCAGCTATCC	100	false	146.25	84	223	29.56	223	111	183	156	169	87	165	84	136	169	174	98
NDUFA1		NM_004541.3	NM_004541.3:240	Endogenous	mRNA	Hs	AAGGAAAAAAGGGTTGCTCATTTTGGGTATCACTGGAGTCTGATGGAAAGAGATAGGCGCATCTCTGGAGTTGATCGTTACTATGTGTCAAAGGGTTTGG	100	false	6433.67	2504	10213	34.42	10213	7944	6795	6404	5115	2504	10052	6336	6576	6086	4705	4474
NDUFA11		NM_175614.4	NM_175614.4:115	Endogenous	mRNA	Hs	CCGGTCCCCGGCGCGTGCGCGCGATCCATGTCCATGTCCGCGCCTATCAATAAAGTTGCTCACTTGTTGCCGGCCCGCTAGCCCGAAAGGTTGCGCGCGC	100	false	10.5	3	16	32.1	9	16	9	3	14	9	11	13	8	10	11	13
NDUFA12		NM_018838.3	NM_018838.3:315	Endogenous	mRNA	Hs	TCGTTGGCTTCACAGTATGACTGATGATCCTCCAACAACAAAACCACTTACTGCTCGTAAATTCATTTGGACGAACCATAAATTCAACGTGACTGGCACC	100	false	4139.17	2445	6488	33.24	5795	3144	4049	3614	6488	2499	5729	2445	3142	3302	5367	4096
NDUFA13		NM_015965.6	NM_015965.6:167	Endogenous	mRNA	Hs	CACTGGAGCATAATGAAGTGGAACCGTGAGCGCAGGCGCCTACAAATCGAGGACTTCGAGGCTCGCATCGCGCTGTTGCCACTGTTACAGGCAGAAACCG	100	false	6640.42	3212	9647	35.2	9647	9032	4842	4513	9426	5516	8813	5710	3212	3692	8150	7132
NDUFA2		NM_001185012.1	NM_001185012.1:116	Endogenous	mRNA	Hs	ATGGGCTAGGCTTTAGGGTCCGCGGTTGGTCAGACCGGAGCACTTGGCCTGAAGACCTGGAATTGGCGACTTCGATATTAACAAGGATGGCGGCGGCCGC	100	false	457.67	131	922	46.7	398	267	535	425	922	439	255	131	461	374	733	552
NDUFA3		NM_004542.3	NM_004542.3:75	Endogenous	mRNA	Hs	CCAGTGCTGGTCGTGTCCTTCGTCGTCGGGGGCCTCGCTGTAATTCTGCCCCCATTGAGCCCCTACTTCAAGTACTCCGTCATGATCAACAAGGCCACGC	100	false	1453.58	797	2274	31.37	2274	1316	1774	1281	1904	797	1972	872	1128	1201	1623	1301
NDUFA4		NM_002489.2	NM_002489.2:35	Endogenous	mRNA	Hs	AAGTCCGTAGTGTCTCATTGCAGATAATTTTTAGCTTAGGGCCTGGTGGCTAGGTCGGTTCTCTCCTTTCCAGTCGGAGACCTCTGCCGCAAACATGCTC	100	false	4876	2538	9363	42.41	9363	4575	4585	3407	6150	2538	8252	3522	3847	3304	4943	4026
NDUFA6		NM_002490.3	NM_002490.3:430	Endogenous	mRNA	Hs	GAAGCAGCGGACACATGTTATGCGGTTCTTCCATGAAACAGAAGCGCCAAGGCCAAAGGATTTCCTATCCAAGTTCTATGTTGGCCACGATCCATGAAGT	100	false	3353.5	1911	6282	43.28	6282	3706	2433	2333	3644	2088	6099	3333	1911	2303	3065	3045
NDUFA7		NM_005001.2	NM_005001.2:373	Endogenous	mRNA	Hs	CCTGTGACACTGCACCCTCACGGCCACCCGACTACTTTGCCTCCTTGGATTTCCTCCAGGGAGAATGTGACCTAATTTATGACAAATACGTAGAGCTCAG	100	false	2216.58	1242	3892	42.61	3701	2235	1797	1364	3282	1302	3892	1805	1242	1420	2569	1990
NDUFB1		NM_004545.3	NM_004545.3:270	Endogenous	mRNA	Hs	AACGGCTAACTGCCTTCCGGAACAAGAGTATGTTATTTAAAAGGGAATTGCAACCCAGTGAAGAAGTTACCTGGAAGTAAAGACTGGCTAGATTATCGAA	100	false	4209.92	1549	7404	38.68	7404	3621	4797	3979	3955	1549	6734	2906	4660	4655	3496	2763
NDUFB10		NM_004548.2	NM_004548.2:155	Endogenous	mRNA	Hs	GCACGCCGGTGCAGCCCAATCCCATCGTCTACATGATGAAAGCGTTCGACCTCATCGTGGACCGACCCGTGACCCTCGTGAGAGAATTTATAGAGCGGCA	100	false	2776.25	1335	4669	38.42	4669	3726	2354	2331	2894	1335	4596	3076	1950	2202	2417	1765
NDUFB11		NM_001135998.1	NM_001135998.1:255	Endogenous	mRNA	Hs	CCGTTTTGGACGTCTGGAACATGCGACTTGTCTTCTTCTTTGGCGTCTCCATCATCCTGGTCCTTGGCAGCACCTTTGTGGCCTATCTGCCTGACTACAG	100	false	1600.33	794	2493	29.28	2493	1577	1799	1739	1621	794	2343	1289	1479	1550	1335	1185
NDUFB2		NM_004546.2	NM_004546.2:230	Endogenous	mRNA	Hs	TCCAGAGCGAGTTCTTCAGCGGACTCATGTGGTTCTGGATTCTCTGGCGCTTTTGGCATGACTCAGAAGAGGTGCTGGGTCACTTTCCGTATCCTGATCC	100	false	5794.83	3299	10079	40.23	9740	5589	4547	4323	7778	3300	10079	5240	3299	3716	6679	5248
NDUFB4		NM_004547.4	NM_004547.4:254	Endogenous	mRNA	Hs	TCATCGAAAATCCTGCCTTGCTTCGTTGGGCCTATGCAAGAACAATAAATGTCTATCCTAATTTCAGACCCACTCCTAAAAACTCACTCATGGGAGCTCT	100	false	6649.25	2755	10808	35.37	10808	5787	6242	5515	8157	2755	10401	4674	5837	5757	8398	5460
NDUFB7		NM_004146.5	NM_004146.5:239	Endogenous	mRNA	Hs	CTGCGGGACTACTGCGCCCACCACCTCATCCGGCTGCTCAAGTGCAAGCGTGACAGCTTCCCCAACTTCCTGGCCTGCAAGCAGGAGCGGCACGACTGGG	100	false	2566.75	1615	3857	30.6	3721	2697	2453	2091	3857	2013	3491	1841	1615	1671	2911	2440
NDUFB8		NM_001284367.1	NM_001284367.1:204	Endogenous	mRNA	Hs	CCAGAAGAACGGGCCGCCGCCGCCAAGAAGTATAATATGCGTGTGGAAGACTACGAACCTTACCCGGATGATGGCATGGGGTATGGCGACTACCCGAAGC	100	false	2527.08	1283	3215	24.51	2410	1774	3005	3174	3135	1918	2249	1283	2784	3215	2820	2558
NDUFS7		NM_024407.4	NM_024407.4:376	Endogenous	mRNA	Hs	GCCAGCCCGCGCCAGTCCGACGTCATGATCGTGGCCGGCACACTCACCAACAAGATGGCCCCAGCGCTTCGCAAGGTCTACGACCAGATGCCGGAGCCGC	100	false	936.42	646	1169	19.76	1025	1113	1132	1090	1169	646	928	672	923	992	847	700
NDUFS8		NM_002496.3	NM_002496.3:190	Endogenous	mRNA	Hs	GGAGCCTCCACAGCAGTGCAGTGGCAGCCACCTACAAGTATGTGAACATGCAGGATCCCGAGATGGACATGAAGTCAGTGACTGACCGGGCAGCCCGCAC	100	false	2036.5	1290	3319	33.78	3319	2073	1650	1448	2772	1400	2701	1290	1336	1552	2615	2282
NEDD8		NM_006156.2	NM_006156.2:330	Endogenous	mRNA	Hs	AGGTGGTCTTAGGCAGTGATGGACCCTCCATTTTACCTCTTTACCCTGTCGCTCATAATGAGGCATCATATATCCTCTCACTCTCTGGGACACCATAGCC	100	false	2451.5	975	3581	32.96	3581	2233	3183	3024	2497	975	3204	1643	2717	2959	1963	1439
NEU1		NM_000434.3	NM_000434.3:1508	Endogenous	mRNA	Hs	CTTTAGACTCCAGCCTTGGCAAAATCACCTTCCCTTTACCAGGGAAATCACTTCCTTTAGGACTGAAAGCTAGGCGTCCTCTCCCACAAAAAAGTCCTGC	100	false	1173.5	455	2647	51.81	1207	2647	455	845	1129	1009	1281	1881	501	780	927	1420
NFAT5		NM_173214.1	NM_173214.1:3290	Endogenous	mRNA	Hs	CCCTGACAACTATTCAAACCCAGGACATCTCACAGCCTGGTACTTTTCCAGCAGTTTCTGCTTCTAGTCAGCTGCCCAACAGCGATGCACTATTGCAGCA	100	false	490.25	166	1136	80.86	1036	1136	167	256	265	166	1041	862	202	220	254	278
NFE2L2		NM_006164.3	NM_006164.3:995	Endogenous	mRNA	Hs	TCCCGGTCACATCGAGAGCCCAGTCTTCATTGCTACTAATCAGGCTCAGTCACCTGAAACTTCTGTTGCTCAGGTAGCCCCTGTTGATTTAGACGGTATG	100	false	2576.17	1102	5488	63.99	4129	5488	1484	2410	1454	1256	4740	4508	1172	1942	1102	1229
NFKB1		NM_003998.2	NM_003998.2:1675	Endogenous	mRNA	Hs	AGGGTATAGCTTCCCACACTATGGATTTCCTACTTATGGTGGGATTACTTTCCATCCTGGAACTACTAAATCTAATGCTGGGATGAAGCATGGAACCATG	100	false	140.25	54	225	34.45	181	165	111	225	131	54	176	145	92	176	141	86
NFKB2		NM_002502.2	NM_002502.2:825	Endogenous	mRNA	Hs	ATCTCCGGGGGCATCAAACCTGAAGATTTCTCGAATGGACAAGACAGCAGGCTCTGTGCGGGGTGGAGATGAAGTTTATCTGCTTTGTGACAAGGTGCAG	100	false	288	132	936	79.78	137	332	186	936	219	178	162	273	132	508	156	237
NFS1		NM_021100.3	NM_021100.3:1775	Endogenous	mRNA	Hs	GACCATGATGCTCTACATGGACATTTGAGTCTTCGTCTTCTGCTGCTGCTCGGCTGGACCAGCTTCTTTAACAGCAAGCATAATCCACTTCAATGTAATA	100	false	656.33	266	1262	50.92	1116	890	449	387	891	266	1262	663	314	307	795	536
NGFR		NM_002507.3	NM_002507.3:2730	Endogenous	mRNA	Hs	TGAAGAAAAGTGGGCCAGTGTGGGAATGCGGCAAGAAGGAATTGACTTCGACTGTGACCTGTGGGGATTTCTCCCAGCTCTAGACAACCCTGCAAAGGAC	100	false	323.42	17	1507	160.47	17	29	24	28	1507	390	17	18	35	29	1204	583
NKG7		NM_005601.3	NM_005601.3:633	Endogenous	mRNA	Hs	TGTGGCGGTCCCCGTCCTGGCTATGAAACCTTGTGAGCAGAAGGCAAGAGCGGCAAGATGAGTTTTGAGCGTTGTATTCCAAAGGCCTCATCTGGAGCCT	100	false	14	10	24	26.38	11	15	16	12	24	15	15	12	10	11	14	13
NME1		NM_000269.2	NM_000269.2:500	Endogenous	mRNA	Hs	CTTGTGGTTTCACCCTGAGGAACTGGTAGATTACACGAGCTGTGCTCAGAACTGGATCTATGAATGACAGGAGGGCAGACCACATTGCTTTTCACATCCA	100	false	4234.75	1941	7801	42.29	5623	1941	4432	3796	7801	2778	4885	1961	3443	3758	6733	3666
NME2		NM_001018137.2	NM_001018137.2:669	Endogenous	mRNA	Hs	TTGACTACAAGTCTTGTGCTCATGACTGGGTCTATGAATAAGAGGTGGACACAACAGCAGTCTCCTTCAGCACGGCGTGGTGTGTCCCTGGACACAGCTC	100	false	24290.1	15382	43482	39.53	29920	21650	17743	15949	43482	18498	28152	16985	15382	15724	39075	28921
NOD2		NM_001293557.1	NM_001293557.1:652	Endogenous	mRNA	Hs	TGCCTTCCTTCTACAACATGTTCAGGAATTACCAGTCCCATTGGCCCTGCCTTTGGAAGCTGCCACATGCAAGAAGTATATGGCCAAGCTGAGGACCACG	100	false	17.83	4	34	53.94	13	11	4	17	30	30	8	16	13	13	34	25
NOS1		NM_000620.4	NM_000620.4:2212	Endogenous	mRNA	Hs	CAGCCAATGTGCAGTTCACAGAGATATGCATACAGCAGGGCTGGAAACCGCCTAGAGGCCGCTTCGATGTCCTGCCGCTCCTGCTTCAGGCCAACGGCAA	100	false	22.17	12	29	26.36	29	26	21	25	23	12	21	13	29	29	18	20
NOS2		NM_000625.4	NM_000625.4:605	Endogenous	mRNA	Hs	TTGCCTGGGGTCCATTATGACTCCCAAAAGTTTGACCAGAGGACCCAGGGACAAGCCTACCCCTCCAGATGAGCTTCTACCTCAAGCTATCGAATTTGTC	100	false	4216.75	40	14402	133.99	1369	85	1632	1008	14402	5008	799	40	485	356	13814	11603
NOS3		NM_000603.4	NM_000603.4:1456	Endogenous	mRNA	Hs	CCGGACCACCTCGTCCCTGTGGAAAGACAAGGCAGCAGTGGAAATCAACGTGGCCGTGCTGCACAGTTACCAGCTAGCCAAAGTCACCATCGTGGACCAC	100	false	11.67	7	18	27.43	11	18	11	10	11	13	7	16	8	12	9	14
NOX1		NM_007052.4	NM_007052.4:455	Endogenous	mRNA	Hs	TCATTTTGCAGCCGCACACTGAGAAAGCAATTGGATCACAACCTCACCTTCCACAAGCTGGTGGCCTATATGATCTGCCTACATACAGCTATTCACATCA	100	false	26.17	19	39	21.61	22	28	30	29	20	24	39	30	21	28	24	19
NOX3		NM_015718.2	NM_015718.2:398	Endogenous	mRNA	Hs	TCAGATTTCACAAACTGGTCGCCTATGGGATAGCTGTTAATGCAACCATCCACATCGTGGCGCATTTCTTCAACCTGGAACGCTACCACTGGAGCCAGTC	100	false	17.75	11	27	30.68	18	21	13	22	25	17	27	12	14	21	12	11
NOX4		NM_001143836.2	NM_001143836.2:1795	Endogenous	mRNA	Hs	ATAGCAAAATATAACAGAGGAAAAACAGTTGGTGTTTTCTGTTGTGGACCCAATTCACTATCCAAGACTCTTCATAAACTGAGTAACCAGAACAACTCAT	100	false	694.5	4	3916	175.78	1133	3916	4	8	50	7	1092	2090	9	12	5	8
NPM1		NM_002520.6	NM_002520.6:910	Endogenous	mRNA	Hs	AAAAGGACAAGAATCCTTCAAGAAACAGGAAAAAACTCCTAAAACACCAAAAGGACCTAGTTCTGTAGAAGACATTAAAGCAAAAATGCAAGCAAGTATA	100	false	28381.7	12832	46770	30.34	46770	30709	27064	31615	31041	12832	33126	18142	29808	29646	30212	19615
NPR1		NM_000906.3	NM_000906.3:1120	Endogenous	mRNA	Hs	ACCATGCCGCGCAAAGGCCGAGTTATCTACATCTGCAGCTCCCCTGATGCCTTCAGAACCCTCATGCTCCTGGCCCTGGAAGCTGGCTTGTGTGGGGAGG	100	false	145.17	9	957	182.29	11	11	148	86	957	133	9	11	36	38	227	75
NPR2		NM_003995.3	NM_003995.3:1085	Endogenous	mRNA	Hs	TCGAATTGTGGAAAAGATGCAGGGACGAAGATATCACGGTGTAACTGGGCTGGTTGTCATGGACAAGAACAATGACCGAGAGACTGACTTTGTCCTCTGG	100	false	242.58	20	875	130.9	59	41	47	73	624	247	34	20	53	79	875	759
NQO1		NM_000903.2	NM_000903.2:790	Endogenous	mRNA	Hs	CCGAATTCAAATCCTGGAAGGATGGAAGAAACGCCTGGAGAATATTTGGGATGAGACACCACTGTATTTTGCTCCAAGCAGCCTCTTTGACCTAAACTTC	100	false	2210.33	86	10172	144.97	6372	10172	156	86	773	342	4502	2255	101	129	945	691
NR2F1		NM_005654.4	NM_005654.4:2885	Endogenous	mRNA	Hs	AAACTCTCATCCGCGATATGTTACTGTCTGGGAGCAGCTTCAACTGGCCTTACATGTCCATCCAGTGCTCCTAGACCTTGGGCGCTTCCCACCTGCCCCG	100	false	416.42	10	859	85.23	642	286	836	847	39	27	509	206	717	859	10	19
NRAS		NM_002524.3	NM_002524.3:877	Endogenous	mRNA	Hs	ACCCTGGTCCTGACTTCCCTGGAGGAGAAGTATTCCTGTTGCTGTCTTCAGTCTCACAGAGAAGCTCCTGCTACTTCCCCAGCTCTCAGTAGTTTAGTAC	100	false	523.42	216	941	41.39	894	585	456	562	481	216	941	555	371	516	440	264
NRF1		NM_001040110.1	NM_001040110.1:2910	Endogenous	mRNA	Hs	CAGCTTGCCTCCTCAGAGGTGTTGACTATCTGGGTGTTCTTGGTAACCGTTAACTCTGTCTTTCTCAGCTGCAAGCCCTGAGTCTCCAGTAGCTGAATTC	100	false	176.08	68	253	36.09	220	150	247	253	214	68	196	96	212	214	155	88
NSD1		NM_022455.4	NM_022455.4:3140	Endogenous	mRNA	Hs	CAAGAGAGACCTCCCTGCTTCTGGTAAAAGTCGTTCAGACTGTGTTACTAGGCGCAACTGTGGACGATCAAAGCCTTCATCCAAATTGCGAGATGCTTTT	100	false	518.08	44	980	62.88	895	515	671	775	368	163	674	275	782	980	75	44
NT5E		NM_002526.2	NM_002526.2:1214	Endogenous	mRNA	Hs	ATTCGGGTTTTGAAATGGATAAACTCATCGCTCAGAAAGTGAGGGGTGTGGACGTCGTGGTGGGAGGACACTCCAACACATTTCTTTACACAGGCAATCC	100	false	1737.42	350	3487	69.91	3487	1341	667	746	1651	1396	2918	1004	350	523	3307	3459
NUP205		NM_015135.1	NM_015135.1:5075	Endogenous	mRNA	Hs	GAACTTGACGTTGATGTAAATGAAGGGTCTCTAATGGAGCTACAGGGACATATTGGAAGATTCCAGCGCCAGTGCTTAGGACTACTAAGTCGCTTTGGTG	100	false	1611.17	620	3292	53.77	3292	853	1526	1557	1868	620	3203	705	1335	1632	1725	1018
NUP62		NM_016553.3	NM_016553.3:457	Endogenous	mRNA	Hs	GGCACTGCAAAGACGGCAACAACCACACCTGCTACAGGGTTTTCTTTCTCCACCTCTGGCACTGGAGGGTTTAATTTTGGGGCTCCCTTCCAACCAGCCA	100	false	933.92	346	1722	44.42	1714	716	1026	970	922	346	1722	615	809	928	880	559
OAT		NM_000274.3	NM_000274.3:775	Endogenous	mRNA	Hs	CTGGAGCGTGCTCTTCAGGATCCAAATGTGGCTGCGTTCATGGTAGAACCAATTCAGGGTGAAGCAGGCGTTGTTGTTCCGGATCCAGGTTACCTAATGG	100	false	1745.92	956	2197	20.05	1904	2197	1385	1634	1962	956	2092	1910	1417	1760	1970	1764
ODC1		NM_002539.1	NM_002539.1:950	Endogenous	mRNA	Hs	AGACCTTCGTGCAGGCAATCTCTGATGCCCGCTGTGTTTTTGACATGGGGGCTGAGGTTGGTTTCAGCATGTATCTGCTTGATATTGGCGGTGGCTTTCC	100	false	2059	929	4599	51.88	2900	4599	1356	1224	2085	929	2427	3105	1375	1248	2149	1311
OGDH		NM_001003941.2	NM_001003941.2:196	Endogenous	mRNA	Hs	CATTGACGGCTTCCCAGACTGTTAAGACATTTTCACAAAACAGACCAGCAGCAGCTAGGACATTTCAACAGATTCGGTGCTATTCTGCACCTGTTGCTGC	100	false	2328.25	1460	3257	25.87	2784	2584	1701	2294	2860	1479	2851	1883	1460	2059	3257	2727
OGDHL		NM_018245.2	NM_018245.2:3615	Endogenous	mRNA	Hs	GCGAACCTGCTGGGTGATTTGTTTGCGCTCTGTTTTATGGGGCATTCCTGCGAGATGTGTCAGCTTCTGTGTGAAATGCAGCCACAGCTCATGTGTACCA	100	false	201.08	47	563	81.3	168	51	125	160	180	105	123	47	165	224	502	563
OTC		NM_000531.5	NM_000531.5:544	Endogenous	mRNA	Hs	CTTACCACACAAGATATTCATTTGGGTGTGAATGAAAGTCTCACGGACACGGCCCGTGTATTGTCTAGCATGGCAGATGCAGTATTGGCTCGAGTGTATA	100	false	14.83	7	26	31.86	11	14	13	14	26	13	18	13	7	18	18	13
PAH		NM_000277.1	NM_000277.1:845	Endogenous	mRNA	Hs	TTCAAGAGCTGGACAGATTTGCCAATCAGATTCTCAGCTATGGAGCGGAACTGGATGCTGACCACCCTGGTTTTAAAGATCCTGTGTACCGTGCAAGACG	100	false	9.08	6	13	25.91	8	8	9	6	6	13	11	12	10	10	10	6
PCK1		NM_002591.2	NM_002591.2:1870	Endogenous	mRNA	Hs	GGGCACATCAACATGATGGAGCTTTTCAGCATCTCCAAGGAATTCTGGGAGAAGGAGGTGGAAGACATCGAGAAGTATCTGGAGGATCAAGTCAATGCCG	100	false	18.17	8	30	35.66	30	18	8	9	15	18	29	17	17	19	20	18
PCK2		NM_004563.2	NM_004563.2:795	Endogenous	mRNA	Hs	GGGGAGCCAGTGAGCCAGTGGCCGTGCAACCCAGAGAAAACCCTGATTGGCCACGTGCCCGACCAGCGGGAGATCATCTCCTTCGGCAGCGGCTATGGTG	100	false	280.08	26	898	102.79	88	898	144	424	26	164	107	720	111	492	26	161
PCLAF		NM_014736.5	NM_014736.5:1025	Endogenous	mRNA	Hs	AGGGTTTAAACGGTTGATAATGCCTCTACAACAACAAGAAAAAAGATAAAATACTAGGATAGAATCATGGTGGGCACAGTGGCTTCTCAGGAGGCTGAGG	100	false	202.83	15	497	71.25	118	15	317	217	497	141	115	27	173	174	409	231
PDCD1		NM_005018.2	NM_005018.2:310	Endogenous	mRNA	Hs	CTTCCCCGAGGACCGCAGCCAGCCCGGCCAGGACTGCCGCTTCCGTGTCACACAACTGCCCAACGGGCGTGACTTCCACATGAGCGTGGTCAGGGCCCGG	100	false	9.83	4	18	46.67	13	15	5	7	4	7	13	18	9	5	14	8
PDCD1LG2		NM_025239.3	NM_025239.3:235	Endogenous	mRNA	Hs	TGTGGAGCTGTGGCAAGTCCTCATATCAAATACAGAACATGATCTTCCTCCTGCTAATGTTGAGCCTGGAATTGCAGCTTCACCAGATAGCAGCTTTATT	100	false	24.67	13	105	104.86	13	13	24	13	18	13	27	13	17	14	105	26
PDGFB		NM_033016.2	NM_033016.2:1480	Endogenous	mRNA	Hs	GATTCACCTCTTCCTCTGGTTCCTTTCATCTCTCTACCTCCACCCTGCATTTTCCTCTTGTCCTGGCCCTTCAGTCTGCTCCACCAAGGGGCTCTTGAAC	100	false	19.08	9	44	48.15	9	21	13	19	15	28	18	15	14	14	19	44
PDGFRB		NM_002609.3	NM_002609.3:265	Endogenous	mRNA	Hs	CCCCTTCCTCCATCCCTCTGTTCTCCTGAGCCTTCAGGAGCCTGCACCAGTCCTGCCTGTCCTTCTACTCAGCTGTTACCCACTCTGGGACCAGCAGTCT	100	false	224	52	636	71.51	168	636	82	88	317	232	187	330	90	52	263	243
PDHA1		NM_000284.3	NM_000284.3:1080	Endogenous	mRNA	Hs	TAAGAGTGACCCTATTATGCTTCTCAAGGACAGGATGGTGAACAGCAATCTTGCCAGTGTGGAAGAACTAAAGGAAATTGATGTGGAAGTGAGGAAGGAG	100	false	1276.42	424	1893	35.52	1720	1169	1650	1703	961	424	1893	1006	1407	1619	944	821
PDK1		NM_002610.3	NM_002610.3:1170	Endogenous	mRNA	Hs	TGGATTGCCCATATCACGTCTTTACGCACAATACTTCCAAGGAGACCTGAAGCTGTATTCCCTAGAGGGTTACGGGACAGATGCAGTTATCTACATTAAG	100	false	1458	282	3214	69.56	363	1122	1603	2641	341	1785	357	1511	2695	3214	282	1582
PDK2		NM_002611.3	NM_002611.3:435	Endogenous	mRNA	Hs	AGTTCACTGACGCCCTGGTCACCATCCGGAACCGGCACAACGACGTGGTGCCCACCATGGCACAAGGCGTGCTTGAGTACAAGGACACCTACGGCGATGA	100	false	391.42	132	664	39.05	357	180	449	586	664	440	364	132	269	431	475	350
PDK3		NM_005391.1	NM_005391.1:585	Endogenous	mRNA	Hs	TCCCACCTGTAACGTGGCGGATGTGGTGAAAGATGCATATGAAACAGCCAAGATGCTGTGTGAACAGTATTACCTGGTAGCTCCAGAGCTGGAAGTTGAA	100	false	734	317	1188	40.17	987	600	783	968	429	371	910	712	1070	1188	317	473
PDK4		NM_002612.3	NM_002612.3:1675	Endogenous	mRNA	Hs	AATCAGAACACTGATCCAATGAGGAATGGAGCTTGTTTCTGTGACCCAGGAGAACTTAGTGCAAGACTACAGGAGTTAACAGATGGCCAGCTCCTTATTT	100	false	13.33	8	20	26.05	15	15	9	16	15	20	8	16	13	12	11	10
PDP1		NM_001161778.1	NM_001161778.1:950	Endogenous	mRNA	Hs	GGCTTGATAATGACATCTCCTTGGAGGCGCAAGTTGGTGATCCTAATTCTTTTCTCAACTACCTGGTGCTTCGAGTGGCATTTTCTGGAGCCACTGCTTG	100	false	2433.92	299	7616	103.04	6471	3730	735	1921	611	299	7616	4051	835	2075	423	440
PDPK1		NM_002613.3	NM_002613.3:5935	Endogenous	mRNA	Hs	TCATTTCTCCACTGTAGTTGGGGTCCATTGATTGTGCAGGGGAACGTGCAGGAGGTTTTTCTAGGCACCGTGTTCAGTGCTGCTTCACTCTACCAGAGAT	100	false	809.92	383	1361	39.31	1274	1039	639	1056	680	383	1361	889	548	829	514	507
PEBP1		NM_002567.2	NM_002567.2:1335	Endogenous	mRNA	Hs	CAGCGCTCGCTGACAGCTTGGGAGGAAACCTGAGATCTGTGTTTTTTAAATTGATCGTTCTTCATGGGGGTAAGAAAAGCTGGTCTGGAGTTGCTGAATG	100	false	14216.2	6195	30900	59.44	13054	9485	6573	6195	25520	18893	12681	11363	6473	6366	23091	30900
PEMT		NM_148173.1	NM_148173.1:385	Endogenous	mRNA	Hs	AGCTTCTTTGCACTGGGGTTCGCTGGAACTTTCCTAGGTGATTACTTCGGGATCCTCAAGGAGGCGAGAGTGACCGTGTTCCCCTTCAACATCCTGGACA	100	false	836.33	557	1325	28.54	1117	960	714	669	1070	557	1325	898	602	637	780	707
PFKFB1		NM_002625.2	NM_002625.2:564	Endogenous	mRNA	Hs	GCATAATTGCAGAAAACATCAGGCAAGTGAAACTTGGCAGCCCTGATTATATAGACTGTGACCGGGAAAAGGTTCTGGAAGACTTTCTAAAGAGAATTGA	100	false	34.42	25	44	16.74	31	28	44	38	40	36	34	32	37	40	28	25
PFKL		NM_001002021.1	NM_001002021.1:2410	Endogenous	mRNA	Hs	TGCGGAACGAGAAGTGCCATGACTACTACACCACGGAGTTCCTGTACAACCTGTACTCATCAGAGGGCAAGGGCGTCTTCGACTGCAGGACCAATGTCCT	100	false	1771.42	861	2572	34.38	1801	2364	861	1226	2352	2278	1628	1945	863	1196	2171	2572
PFKM		NM_000289.5	NM_000289.5:2195	Endogenous	mRNA	Hs	TTTGATAGGAATTTTGCCACTAAGATGGGCGCCAAGGCTATGAACTGGATGTCTGGGAAAATCAAAGAGAGTTACCGTAATGGGCGGATCTTTGCCAATA	100	false	2801.25	1355	4911	48.65	4911	2325	1355	1630	4277	1858	4682	1684	1546	1896	4134	3317
PGAM2		NM_000290.3	NM_000290.3:58	Endogenous	mRNA	Hs	ATGGCCACTCACCGCCTCGTGATGGTCCGGCACGGCGAGAGCACATGGAACCAGGAGAACCGTTTCTGTGGCTGGTTCGATGCAGAGCTGAGTGAAAAGG	100	false	50.58	18	153	81.33	27	22	34	47	53	35	18	19	44	41	114	153
PGD		NM_002631.2	NM_002631.2:1472	Endogenous	mRNA	Hs	AGGGCAGTTTATCCACACCAACTGGACAGGCCATGGTGGCACCGTGTCATCCTCGTCATACAATGCCTGATCATGCTGCTCCTGTCACCCTCCACGATTC	100	false	2060.58	1057	3147	31.13	2507	3147	1726	1787	3005	1953	2232	1271	1057	1525	2383	2134
PGK1		NM_000291.2	NM_000291.2:1030	Endogenous	mRNA	Hs	GCAAGAAGTATGCTGAGGCTGTCACTCGGGCTAAGCAGATTGTGTGGAATGGTCCTGTGGGGGTATTTGAATGGGAAGCTTTTGCCCGGGGAACCAAAGC	100	false	6007.92	2331	11506	53.52	3847	6550	7117	7865	2562	3770	3307	8673	10875	11506	2331	3692
PGM2		NM_018290.3	NM_018290.3:295	Endogenous	mRNA	Hs	GACTTGACCATCATCCAGACTACACAGGGATTTTGCAGATACCTGGAAAAACAATTCAGTGACTTAAAGCAGAAAGGCATCGTGATCAGTTTTGACGCCC	100	false	611.42	197	916	47.22	833	197	886	866	618	241	901	214	735	916	579	351
PHGDH		NM_006623.3	NM_006623.3:1900	Endogenous	mRNA	Hs	GAAAATCCACATTCTTGGGCTGAACGCGGGCCTCTGACACTGCTTACACTGCACTCTGACCCTGTAGTACAGCAATAACCGTCTAATAAAGAGCCTACCC	100	false	7989.33	4022	11910	33.56	6747	10158	6694	11783	5664	7430	9315	11910	4039	8678	4022	9432
PIK3C2A		NM_002645.1	NM_002645.1:3505	Endogenous	mRNA	Hs	TGGTAATTTTCAAATGTCTCTCAACTGGCAGAGATCGAGGCATGGTGGAGCTGGTTCCTGCTTCCGATACCCTCAGGAAAATCCAAGTGGAATATGGTGT	100	false	2454.83	1497	3355	26.19	3355	3029	2031	3077	2080	1689	3231	2966	1497	2170	1959	2374
PIK3CA		NM_006218.2	NM_006218.2:2445	Endogenous	mRNA	Hs	CCTCAGGCTTGAAGAGTGTCGAATTATGTCCTCTGCAAAAAGGCCACTGTGGTTGAATTGGGAGAACCCAGACATCATGTCAGAGTTACTGTTTCAGAAC	100	false	917.17	616	1315	23.37	912	810	792	1315	1108	616	1244	836	742	1012	901	718
PIK3CB		NM_006219.1	NM_006219.1:2945	Endogenous	mRNA	Hs	CCGCCAGTGTTGTGAGGATGCATATCTGATTTTACGACGGCATGGGAATCTCTTCATCACTCTCTTTGCGCTGATGTTGACTGCAGGGCTTCCTGAACTC	100	false	247.58	119	355	29.47	191	175	271	286	299	119	215	163	293	278	355	326
PIK3CD		NM_005026.3	NM_005026.3:2978	Endogenous	mRNA	Hs	GAATCAACCGCGAGCGTGTCCCATTCATCCTCACCTACGACTTTGTCCATGTGATTCAGCAGGGGAAGACTAATAATAGTGAGAAATTTGAACGGTTCCG	100	false	53.08	14	132	61.16	71	132	28	66	14	34	37	51	29	87	34	54
PIK3R1		NM_181504.2	NM_181504.2:1105	Endogenous	mRNA	Hs	TCATGATGAGAAGACATGGAATGTTGGAAGCAGCAACCGAAACAAAGCTGAAAACCTGTTGCGAGGGAAGCGAGATGGCACTTTTCTTGTCCGGGAGAGC	100	false	1309.83	29	2259	71.95	202	86	2037	2247	2259	2211	154	29	1821	2026	1029	1617
PIK3R2		NM_005027.2	NM_005027.2:3100	Endogenous	mRNA	Hs	CCAGCCTGGGCACCCTGATTTTTAAGCCATAGACCTGGGGTCAGGGCAGGAAGGAACTTCACTCTGCTGCTTCCGAGAACCTCGGCCGTGACATTCGGGG	100	false	689.25	414	1475	45.38	469	449	679	646	1475	639	504	414	510	552	1095	839
PIK3R3		NM_003629.3	NM_003629.3:5016	Endogenous	mRNA	Hs	TGATGGGACCTCCACTTATTTAGGCCTCATGTGCTTTGAAGAAGCTTTGAGAGCCAATGTGTCTTCCACGGGTCTCTTTTTTGCTACAAGTAATCAGCCC	100	false	484	102	851	46.64	363	102	684	631	851	396	399	112	443	614	578	635
PIK3R4		NM_014602.1	NM_014602.1:3620	Endogenous	mRNA	Hs	GGGAAGACCACCACTACCAGATCTATTCTTACATACAGCCGAATTGGAGGACGAGTCAAGACGCTCACATTCTGCCAAGGCTCCCACTATTTAGCCATAG	100	false	759.75	469	1122	27.65	841	526	801	1045	1122	469	867	489	613	875	781	688
PKLR		NM_181871.3	NM_181871.3:206	Endogenous	mRNA	Hs	AGCTGCTATGGCAGACACCTTCCTGGAACACCTCTGCCTACTGGACATTGACTCCGAGCCCGTGGCTGCTCGCAGTACCAGCATCATTGCCACCATCGGG	100	false	16.58	7	23	30.04	22	17	12	7	16	12	22	23	12	20	19	17
PKM		NM_182471.1	NM_182471.1:2105	Endogenous	mRNA	Hs	ATGGCAAGAGGGTGACAGCTTCCTTTCCTGTGTGTACTCTGTCCAGTTCCTTTAGAAAAAATGGATGCCCAGAGGACTCCCAACCCTGGCTTGGGGTCAA	100	false	9327.5	5013	15667	36.67	15667	8905	5609	6563	9725	8326	12387	7848	5013	6124	12996	12767
PLA2G15		NM_012320.3	NM_012320.3:900	Endogenous	mRNA	Hs	ACTACACATGGTCACCTGAGAAGGTGTTCGTGCAGACACCCACAATCAACTACACACTGCGGGACTACCGCAAGTTCTTCCAGGACATCGGCTTTGAAGA	100	false	293.58	120	624	59.21	421	624	204	231	200	120	475	544	160	238	156	150
PLCG1		NM_002660.2	NM_002660.2:2290	Endogenous	mRNA	Hs	GTGATGCTAGGGAACTCGGAGTTCGACAGCCTTGTTGACCTCATCAGCTACTATGAGAAACACCCGCTATACCGCAAGATGAAGCTGCGCTATCCCATCA	100	false	5362.25	2848	8666	34.1	4439	3227	7482	8666	7449	4071	4354	2848	5964	6442	5024	4381
PLK1		NM_005030.3	NM_005030.3:535	Endogenous	mRNA	Hs	GCTTGGCTGCCAGTACCTGCACCGAAACCGAGTTATTCATCGAGACCTCAAGCTGGGCAACCTTTTCCTGAATGAAGATCTGGAGGTGAAAATAGGGGAT	100	false	1778.75	179	5122	91.83	5122	966	2383	1201	1535	179	4845	510	1875	927	1575	227
PNOC		NM_001284244.1	NM_001284244.1:416	Endogenous	mRNA	Hs	CGGGGCCCGGAAGTCGGCCAGGAAGTTGGCCAATCAGAAGCGGTTCAGTGAGTTTATGAGGCAATACTTGGTCCTGAGCATGCAGTCCAGCCAGCGCCGG	100	false	12.83	6	19	30.6	12	19	14	15	12	7	11	13	11	16	6	18
PNP		NM_000270.2	NM_000270.2:1150	Endogenous	mRNA	Hs	TTTCTTCTACCAGACCCTTCTGGTGCCAGATCCTCTTCTCAAAGCTGGGATTACAGGTGTGAGCATAGTGAGACCTTGGCGCTACAAAATAAAGCTGTTC	100	false	924.5	110	2031	68.48	301	226	869	934	1446	939	153	110	1015	1435	1635	2031
POLE		NM_006231.3	NM_006231.3:3264	Endogenous	mRNA	Hs	GCAAGGCAGCCAACATGCCTGACTCTGAGCTATTCGAGCTCATCTCTGAGAACCGTTCCATGTCTCGGAAGCTGGAAGATTACGGGGAGCAGAAGTCTAC	100	false	810.17	170	1355	46.9	987	270	1088	1355	1237	440	822	170	860	1071	900	522
PPARG		NM_005037.5	NM_005037.5:345	Endogenous	mRNA	Hs	CAGATCCAGTGGTTGCAGATTACAAGTATGACCTGAAACTTCAAGAGTACCAAAGTGCAATCAAAGTGGAGCCTGCATCTCCACCTTATTATTCTGAGAA	100	false	142.58	93	223	31.34	223	158	93	150	194	101	210	127	102	114	125	114
PPARGC1A		NM_013261.3	NM_013261.3:1505	Endogenous	mRNA	Hs	GAACAAGCACTTCGGTCATCCCAGTCAAGCTGTTTTTGACGACGAAGCAGACAAGACCGGTGAACTGAGGGACAGTGATTTCAGTAATGAACAATTCTCC	100	false	369.33	99	622	42.59	368	425	347	588	123	99	446	395	243	390	386	622
PPAT		NM_002703.3	NM_002703.3:1210	Endogenous	mRNA	Hs	GGAAAGTGTGGACTTCCATATGTGGAGGTGCTGTGTAAAAACCGGTATGTAGGGAGAACCTTCATTCAGCCAAACATGAGGTTAAGACAACTTGGTGTTG	100	false	1120.75	608	1886	43.46	1661	794	704	836	1620	642	1752	705	608	950	1886	1291
PPM1A		NM_021003.4	NM_021003.4:550	Endogenous	mRNA	Hs	TTGAAATGGAGGATGCACATACGGCTGTGATCGGTTTGCCAAGTGGACTTGAATCGTGGTCATTCTTTGCTGTGTATGATGGGCATGCTGGTTCTCAGGT	100	false	1542	880	2623	35.27	1159	1242	2091	2623	1549	880	1235	1149	1917	2244	1245	1170
PRDX1		NM_002574.2	NM_002574.2:632	Endogenous	mRNA	Hs	GACCCATGAACATTCCTTTGGTATCAGACCCGAAGCGCACCATTGCTCAGGATTATGGGGTCTTAAAGGCTGATGAAGGCATCTCGTTCAGGGGCCTTTT	100	false	13287.4	1456	35568	82.9	25123	35568	11639	10488	5337	2018	23390	23513	9444	9064	2409	1456
PRDX5		NM_012094.4	NM_012094.4:600	Endogenous	mRNA	Hs	GGAAGGAGACAGACTTATTACTAGATGATTCGCTGGTGTCCATCTTTGGGAATCGACGTCTCAAGAGGTTCTCCATGGTGGTACAGGATGGCATAGTGAA	100	false	6392.25	3510	11119	33.19	6911	11119	4119	4733	7439	5112	6791	8609	3510	4988	6091	7285
PRF1		NM_005041.3	NM_005041.3:2120	Endogenous	mRNA	Hs	ACTGTTTTTCAGGGAGGTGGCTGGGTTTACACGCTAATCCCGATTCACCCTGTCCAAACTGCCTAAGCCCTCCGCCATTCTCAAGCCCTGCAGTCACAGC	100	false	27.75	9	115	103.54	20	22	17	15	38	12	18	15	9	18	115	34
PRIM1		NM_000946.2	NM_000946.2:480	Endogenous	mRNA	Hs	ACGCATCATTGACAGAGCATTGAAGGAGGACTTTGGATTTAAGCATCGTCTCTGGGTATATTCTGGAAGGAGAGGTGTTCATTGTTGGGTCTGTGATGAA	100	false	1103.83	71	2137	64.18	1199	83	1661	2137	1600	431	998	71	1506	1987	1079	494
PRIM2		NM_001282488.1	NM_001282488.1:124	Endogenous	mRNA	Hs	GATGGAGTTTTCTGGAAGAAAGTGGAGGAAGCTGAGGTTGGCAGGTGACCAGAGGAATGCTTCCTACCCTCATTGCCTTCAGTTTTACTTGCAGCCACCT	100	false	1005	362	1632	46.29	1526	517	1423	1632	1059	425	1520	362	923	1209	942	522
PRKAA1		NM_006251.5	NM_006251.5:366	Endogenous	mRNA	Hs	AGGCTGGATGAAAAAGAAAGTCGGCGTCTGTTCCAACAGATCCTTTCTGGTGTGGATTATTGTCACAGGCATATGGTGGTCCATAGAGATTTGAAACCTG	100	false	1854.33	964	3458	37.86	3458	1820	1573	2214	2221	964	2658	1211	1204	1565	1891	1473
PRKAA2		NM_006252.2	NM_006252.2:975	Endogenous	mRNA	Hs	ATAGTGGTGACCCTCAAGACCAGCTTGCAGTGGCTTATCATCTTATCATTGACAATCGGAGAATAATGAACCAAGCCAGTGAGTTCTACCTCGCCTCTAG	100	false	295.25	32	888	109.43	105	100	571	675	137	122	82	52	747	888	32	32
PRKAB1		NM_006253.4	NM_006253.4:1550	Endogenous	mRNA	Hs	TGAGGCCTGGCTATGGAACTAAATACAGTGTTGGTCTTGCCTGTCCTTCAAAATCAACAACAGATTGTCTCTCGGCTCCAGGGAGGTGTCATTTCTATAG	100	false	688.17	473	986	21.39	717	604	707	855	986	492	690	473	553	687	789	705
PRKAB2		NM_005399.3	NM_005399.3:1600	Endogenous	mRNA	Hs	AAGTGACTTTGAAAAGTTTTGTGGCACCTGACCCACCCCAGACACTAGGGCTATCAGAAGGTCTCCTTTTTAGCCCAGCACAGGCCCAGGCCACTTTGTC	100	false	714.83	248	1096	37.77	857	1096	718	850	482	248	1010	887	858	781	383	408
PRKAG1		NM_002733.3	NM_002733.3:825	Endogenous	mRNA	Hs	AAGACCTACAACAACCTAGATGTATCTGTGACTAAAGCCTTGCAACATCGATCACATTACTTTGAGGGTGTTCTCAAGTGCTACCTGCATGAGACTCTGG	100	false	912	481	1533	30.02	1035	696	1006	990	1533	590	1052	481	788	831	1081	861
PRKAG2		NM_016203.3	NM_016203.3:1895	Endogenous	mRNA	Hs	GGAATAGGAACGTACCACAACATTGCCTTCATACATCCAGACACTCCCATCATCAAAGCCTTGAACATATTTGTGGAAAGACGAATATCAGCTCTGCCTG	100	false	101.92	21	236	70.72	26	26	84	93	236	119	31	21	185	192	118	92
PRKCG		NM_002739.3	NM_002739.3:445	Endogenous	mRNA	Hs	TCATCTGGGGTATCGGAAAGCAGGGCCTGCAATGTCAAGTCTGCAGCTTTGTGGTTCATCGACGATGCCACGAATTTGTGACCTTCGAGTGTCCAGGCGC	100	false	24.75	10	47	40.63	10	15	26	37	19	18	25	25	32	47	21	22
PRKN		NM_004562.2	NM_004562.2:3386	Endogenous	mRNA	Hs	CTTAGTGTCACTGGCAGTCCCACTAAATTACACTTCCTTACACTGGCCCGATGCGACAAATCAGGTGGCTCCCTTCTGTCACGTGGAGCACACAGTGTTT	100	false	41.33	8	96	83.73	96	77	8	11	93	47	70	44	11	12	17	10
PRODH2		NM_021232.1	NM_021232.1:428	Endogenous	mRNA	Hs	CTGGTCTCGGCGACTCCTGGGCTCCCGGCTCTCAGGCGCATTTCTCCGAGCATCCGTCTATGGGCAGTTTGTGGCTGGTGAGACAGCAGAGGAGGTGAAG	100	false	12.83	7	17	21.49	12	11	16	13	11	13	17	16	11	13	14	7
PRPS1		NM_002764.3	NM_002764.3:1081	Endogenous	mRNA	Hs	TCTATGATCCTTGCAGAAGCCATCAGGAGAACTCACAATGGAGAATCCGTTTCTTACCTATTCAGCCATGTCCCTTTATAATAGAGTAACTTCTGAGGCT	100	false	903.33	181	1559	54.26	1481	496	1559	1352	716	181	1238	358	1186	1253	641	379
PRR5		NM_015366.3	NM_015366.3:1635	Endogenous	mRNA	Hs	GTCCATGTGGCGTGTGTGTGAGTGAGACTTTTTTACTGCGTCCCGTCCCGCCAGCCCTATCGGCCTCGTCACTGGCCTTGGTCACTTTGTATTTCTGTCT	100	false	20.33	7	50	70.07	16	10	7	11	50	42	8	11	19	12	33	25
PSAT1		NM_021154.3	NM_021154.3:1445	Endogenous	mRNA	Hs	TGGGGTCTCCTGGGTTCAGCGGCTGTTGATTCAAGGTCAACATTGACCATTGGAGGAGTGGTTTAAGAGTGCCAGGCGAAGGGCAAACTGTAGATCGATC	100	false	4467.83	1151	12249	81.31	4557	11227	1679	2701	2298	3089	5755	12249	1151	2916	1988	4004
PSMA3		NM_152132.1	NM_152132.1:465	Endogenous	mRNA	Hs	GCAACTCTACATGATTGACCCATCAGGTGTTTCATACGGTTATTGGGGCTGTGCCATCGGCAAAGCCAGGCAAGCTGCAAAGACGGAAATAGAGAAGCTT	100	false	2878.33	1022	4943	37.53	4943	2973	3069	2784	3171	1022	4498	2189	2589	2611	3110	1581
PSMA7		NM_002792.2	NM_002792.2:639	Endogenous	mRNA	Hs	CTATACTGACGAAGCCATTGAAACAGATGATCTGACCATTAAGCTGGTGATCAAGGCACTCCTGGAAGTGGTTCAGTCAGGTGGCAAAAACATTGAACTT	100	false	7709.92	3400	10625	27.9	10625	7233	9412	8908	9122	3400	10210	6102	7029	7539	8032	4907
PSMB1		NM_002793.2	NM_002793.2:0	Endogenous	mRNA	Hs	AAGGCAGCCATCTCGCCGTGAGACAGCAAGTGTCGCGCAGCCGTGCGATGTTGTCCTCTACAGCCATGTATTCGGCTCCTGGCAGAGACTTGGGGATGGA	100	false	1502.5	599	2866	52.05	2866	2340	791	729	1848	920	2523	1764	599	785	1709	1156
PSMB10		NM_002801.3	NM_002801.3:249	Endogenous	mRNA	Hs	CCATCGCGGGCCTGGTGTTCCAAGACGGGGTCATTCTGGGCGCCGATACGCGAGCCACTAACGATTCGGTCGTGGCGGACAAGAGCTGCGAGAAGATCCA	100	false	91.33	47	155	32.52	135	155	97	88	84	47	101	75	79	84	93	58
PSMB3		NM_002795.3	NM_002795.3:22	Endogenous	mRNA	Hs	AGAGACAGCAGTGAGAGCGGTTGCGCAGTGAAGGCTAGACCCGGTTTACTGGAATTGCTCTGGCGATCGAGGGATCCTAGTACACCGCAATCATGTCTAT	100	false	2954.42	1620	4195	29.18	4142	2527	3196	2816	4195	1620	3730	1944	2277	2648	3853	2505
PSMC1		NM_002802.2	NM_002802.2:58	Endogenous	mRNA	Hs	GTCAGAGTGGTGGTCATGGTCCTGGAGGTGGCAAGAAGGATGACAAGGACAAGAAAAAGAAATATGAACCTCCTGTACCAACTAGAGTGGGGAAAAAGAA	100	false	2586.08	1665	3149	20.27	3046	2482	2863	3149	2959	1665	2953	1845	2615	2927	2718	1811
PSMD13		NM_175932.2	NM_175932.2:668	Endogenous	mRNA	Hs	ATGCTCAACAACCTTCCTGGTGTGACATCGGTTCACAGTCGTTTCTATGATCTCTCCAGTAAATACTATCAAACAATCGGAAACCACGCGTCCTACTACA	100	false	1971	880	3855	49.45	3855	2283	1491	1536	1941	880	3846	2260	1208	1499	1738	1115
PSME2		NM_002818.2	NM_002818.2:315	Endogenous	mRNA	Hs	AGAAGAAAGAAGTCCATAAGTGTGGATTTCTCCCTGGGAATGAGAAAGTCCTGTCCCTGCTTGCCCTGGTTAAGCCAGAAGTCTGGACTCTCAAAGAGAA	100	false	1947.58	605	4172	52.76	4172	1871	2060	1761	1756	605	3728	1266	1646	1766	1787	953
PSPH		NM_004577.3	NM_004577.3:225	Endogenous	mRNA	Hs	GCTGTGAGGCCTAGCGAAGATGAAGATAGAATGCAAGGTAGAAAGTGCTGGATACCTTTAGAAAGCTGCAGGACTGGTGCGATGGGAGTTGAGACGTAAG	100	false	393.42	195	862	53.77	757	440	195	266	403	293	862	399	204	218	358	326
PTEN		NM_000314.3	NM_000314.3:1675	Endogenous	mRNA	Hs	TGTGGTCTGCCAGCTAAAGGTGAAGATATATTCCTCCAATTCAGGACCCACACGACGGGAAGACAAGTTCATGTACTTTGAGTTCCCTCAGCCGTTACCT	100	false	932.42	6	3665	153.18	3625	1733	52	53	37	12	3665	1809	100	80	17	6
PTGER4		NM_000958.2	NM_000958.2:976	Endogenous	mRNA	Hs	CACTACGTGGACAAGCGATTGGCGGGCCTCACGCTCTTTGCAGTCTATGCGTCCAACGTGCTCTTTTGCGCGCTGCCCAACATGGGTCTCGGTAGCTCGC	100	false	17.92	4	53	76.62	30	53	10	13	12	4	17	31	10	10	16	9
PTGES		NM_004878.4	NM_004878.4:303	Endogenous	mRNA	Hs	TCCTGGGCTTCGTCTACTCCTTTCTGGGTCCTAACCCTTTTGTCGCCTGGATGCACTTCCTGGTCTTCCTCGTGGGCCGTGTGGCACACACCGTGGCCTA	100	false	257.17	7	1336	171.52	294	952	11	7	14	19	393	1336	9	14	11	26
PTGS1		NM_000962.2	NM_000962.2:700	Endogenous	mRNA	Hs	ACCCCCAAGGCACCAACCTCATGTTTGCCTTCTTTGCACAACACTTCACCCACCAGTTCTTCAAAACTTCTGGCAAGATGGGTCCTGGCTTCACCAAGGC	100	false	609.75	11	3342	174.25	15	16	79	88	962	603	13	11	23	67	3342	2098
PTGS2		NM_000963.1	NM_000963.1:495	Endogenous	mRNA	Hs	GCTACAAAAGCTGGGAAGCCTTCTCTAACCTCTCCTATTATACTAGAGCCCTTCCTCCTGTGCCTGATGATTGCCCGACTCCCTTGGGTGTCAAAGGTAA	100	false	11.58	6	28	47.92	9	11	8	28	12	11	6	10	9	14	11	10
PTK2		NM_005607.4	NM_005607.4:3466	Endogenous	mRNA	Hs	TAGGAGCACGTCTTGCTACCCTCTTTTGAAGATGTTCTCTAGCCTTCCACCAGCAGCGAGGAATTAACCCTGTGTCCTCAGTCGCCAGCACTTACAGCTC	100	false	1545.75	623	2886	48.71	869	628	1547	1824	2582	1026	898	623	1651	2080	2886	1935
PTK6		NM_001256358.1	NM_001256358.1:291	Endogenous	mRNA	Hs	GACACGCAGGCTGTGCGGCACTACAAGATCTGGCGGCGTGCCGGGGGCCGGCTGCACCTGAACGAGGCGGTGTCCTTCCTCAGCCTGCCCGAGCTTGTGA	100	false	9.75	5	13	21.92	10	8	5	10	8	10	13	12	10	9	10	12
PTPN5		NM_001039970.1	NM_001039970.1:2354	Endogenous	mRNA	Hs	CACTTTGTGTCCTGCTGCAATGTGTTCTGTCTGTCCATCCATCTCTGCCCTCTGTACCGGACACTGTGTCTCCTCAGCCAGGAAGGGGTAATGAGCTCCA	100	false	37	10	115	92.47	115	90	11	16	16	13	56	40	10	12	26	39
PTPRC		NM_080923.2	NM_080923.2:154	Endogenous	mRNA	Hs	GACACGGCTGACTTCCAGATATGACCATGTATTTGTGGCTTAAACTCTTGGCATTTGGCTTTGCCTTTCTGGACACAGAAGTATTTGTGACAGGGCAAAG	100	false	13.17	7	19	26.48	19	11	10	7	15	11	13	13	19	13	15	12
PUDP		NM_001178135.1	NM_001178135.1:425	Endogenous	mRNA	Hs	TCCGCGTCGTTCGATATGAAGACAAGCCGCCACAAGGAGTTCTTCAGCTTGTTTTCCCACATTGTGCTGGGAGATGACCCCGAAGTGCAGCATGGCAAGC	100	false	223.83	103	361	30.53	336	233	179	232	173	103	361	217	210	211	222	209
PYCR1		NM_006907.2	NM_006907.2:513	Endogenous	mRNA	Hs	TGGATGAAATAGGCGCCGACATTGAGGACAGACACATTGTGGTGTCCTGCGCGGCCGGCGTCACCATCAGCTCCATTGAGAAGAAGCTGTCAGCGTTTCG	100	false	945.5	361	1976	44.95	845	1976	473	810	869	1103	980	1328	361	680	757	1164
PYCR2		NM_013328.2	NM_013328.2:1250	Endogenous	mRNA	Hs	AGGTCCTTGTGATAAAACCTCCTTAAATCTGTTCAGACCAAGCAATGCGAGCTTCCTCTCCTGTCCCATGTTGGAAGTTGCTCTGAAGGGGTGGTAGATG	100	false	1155.25	554	1747	28.95	1747	1347	1099	1245	1280	554	1667	951	878	1057	1137	901
PYCR3		NM_023078.2	NM_023078.2:1145	Endogenous	mRNA	Hs	CTGAGGGGCCCAAGAGATGGCGTCTTGGTCATTTGCCCGCATGGTTGGGCAGTTGGTTGAGGCCATGAACAGAACTTACGGTAACAGGCACGGCTGGCCC	100	false	124.17	71	201	37.51	201	129	105	107	182	71	186	73	91	84	161	100
RAD51		NM_133487.2	NM_133487.2:566	Endogenous	mRNA	Hs	AGACCACCAGACCCAGCTCCTTTATCAAGCATCAGCCATGATGGTAGAATCTAGGTATGCACTGCTTATTGTAGACAGTGCCACCGCCCTTTACAGAACA	100	false	214.75	51	318	46.8	279	51	275	268	318	92	296	55	197	290	297	159
RAD51AP1		NM_001130862.1	NM_001130862.1:1125	Endogenous	mRNA	Hs	TCTGTGAAGTCTCCCAATCAGAGTCTCCGCCTTGGCTTGTCCAGATTAGCACGAGTTAAACCTTTGCATCCAAATGCCACTAGCACCTGAGTGTGGTACA	100	false	1321.33	180	2442	58.24	2389	180	1543	1448	1882	419	2442	240	1440	1595	1525	753
RANBP2		NM_006267.4	NM_006267.4:5384	Endogenous	mRNA	Hs	AAATCAAACAACTGCAATTTCAACACCTGCCTCTTCGGAGATAAGCAAGGCTCCAAAGAGTGGATTTGAAGGAATGTTCATCAGGAAAGGACAGTGGGAT	100	false	1813.42	921	3076	40.5	3076	2512	1354	2110	1683	921	3020	1953	997	1464	1429	1242
RB1CC1		NM_001083617.1	NM_001083617.1:1860	Endogenous	mRNA	Hs	CAGAAGTGTACCACTGCCAAACAAGAACTAGCAAATAACCTACATGTCAGACTGAAGTGGTGTTGCTTTGTAATGCTTCATGCTGATCAAGATGGAGAGA	100	false	1523.25	894	2636	35.37	1782	2636	1041	1639	1163	894	1939	2253	1199	1448	1073	1212
RBBP5		NM_005057.2	NM_005057.2:325	Endogenous	mRNA	Hs	ATCCATCCAGTGTGTTCTTTATGCTGGAGCCGAGATGGTCATAAACTCGTGAGTGCTTCCACTGATAACATAGTGTCACAGTGGGATGTTCTTTCAGGCG	100	false	716.83	337	952	28.29	878	723	794	952	764	337	952	492	811	841	624	434
RBKS		NM_022128.2	NM_022128.2:914	Endogenous	mRNA	Hs	AGACATGCTCAACAGATCCAATTTCATTGCAGCAGTCAGTGTCCAGGCTGCAGGAACACAGTCATCTTACCCTTACAAAAAAGACCTTCCGCTTACTCTG	100	false	69.42	17	159	70.62	159	95	22	19	111	61	145	57	17	23	74	50
RBP4		NM_006744.3	NM_006744.3:793	Endogenous	mRNA	Hs	TCAGTTCCCATAAAACCTTCATTACACATAAAGATACACGTGGGGGTCAGTGAATCTGCTTGCCTTTCCTGAAAGTTTCTGGGGCTTAAGATTCCAGACT	100	false	18.58	9	48	62.56	29	25	12	13	15	9	48	27	12	10	10	13
RELA		NM_021975.3	NM_021975.3:1990	Endogenous	mRNA	Hs	GAAGCATTAACTTCTCTGGAAAGGGGGGAGCTGGGGAAACTCAAACTTTTCCCCTGTCCTGATGGTCAGCTCCCTTCTCTGTAGGGAACTCTGGGGTCCC	100	false	441.92	220	801	37.52	580	801	370	529	344	220	539	507	330	513	319	251
REST		NM_001193508.1	NM_001193508.1:1140	Endogenous	mRNA	Hs	TCAGTGCAGTTATGTGGCCTCTAATCAACATGAAGTAACCCGCCATGCAAGACAGGTTCACAATGGGCCTAAACCTCTTAATTGCCCACACTGTGATTAC	100	false	1243.17	684	2001	31.19	1535	1103	1077	1431	2001	870	1513	996	684	922	1691	1095
RGN		NM_152869.3	NM_152869.3:1190	Endogenous	mRNA	Hs	AGGCTATGTTGCCACCATTGGAACAAAGTTCTGTGCTTTGAACTGGAAAGAACAATCAGCAGTTGTCTTGGCCACGGTGGATAACGACAAGAAAAACAAT	100	false	14.92	8	23	31.89	22	17	14	18	23	8	9	9	15	15	14	15
RICTOR		NM_152756.3	NM_152756.3:3097	Endogenous	mRNA	Hs	ACTCGGAGTCAACCAGCTCTAGACATAATAGTGAAAGTGAATCTGTGCCATCGAGTATGTTCATATTGGAGGATGACCGGTTTGGCAGCAGCTCTACTAG	100	false	649.17	305	1013	36.08	709	986	642	1013	417	305	579	665	795	855	402	422
RIMKLA		NM_173642.3	NM_173642.3:2324	Endogenous	mRNA	Hs	CCCTTGAAACTCTACTTTTATCTAAGATCCAGACACCTGTCCTTACCCACTTTTCCAAACGGGGAAGACTCAGGTATCAGGAATTACCCATTGCACATTT	100	false	121.5	15	473	121.86	20	18	120	255	34	92	19	15	315	473	37	60
RIMKLB		NM_020734.2	NM_020734.2:1840	Endogenous	mRNA	Hs	GAAGTATGTTAAAGAGTCTCATGGACGGGATGTACGTGTCATTGTCGTGGGAGGCCGTGTGGTTGGCACCATGTTACGTTGTTCAACAGATGGGAGAATG	100	false	1715.75	1197	2481	25.46	1286	1858	1786	2409	2481	1443	1209	1197	1819	2048	1650	1403
RPIA		NM_144563.2	NM_144563.2:1588	Endogenous	mRNA	Hs	TGCTAAGATCTGGGGGTTTCTTCATATTCCTGCTGTTGGAAGCAGTTGACCAGAAATGCTTGCCAGTACTGCCAAAGCACTGCTGTGAAATGTGAAGTAC	100	false	927.42	496	1977	46.75	1061	633	755	797	1977	496	1258	564	642	680	1416	850
RPL23		NM_000978.3	NM_000978.3:71	Endogenous	mRNA	Hs	CTTTTTTCCGGCGTTCAAGATGTCGAAGCGAGGACGTGGTGGGTCCTCTGGTGCGAAATTCCGGATTTCCTTGGGTCTTCCGGTAGGAGCTGTAATCAAT	100	false	22111.2	14656	28488	17.05	23035	19642	20899	28488	26313	17417	21633	14656	21720	24922	22648	23961
RPLP0		NM_001002.3	NM_001002.3:250	Endogenous	mRNA	Hs	CGAAATGTTTCATTGTGGGAGCAGACAATGTGGGCTCCAAGCAGATGCAGCAGATCCGCATGTCCCTTCGCGGGAAGGCTGTGGTGCTGATGGGCAAGAA	100	false	36226.5	18757	51246	23.7	37209	28903	35003	40887	51246	38740	29685	18757	32769	33488	41518	46513
RPS6KA1		NM_002953.3	NM_002953.3:2000	Endogenous	mRNA	Hs	CATTTGCCAACGGTCCCAGTGACACACCAGAGGAAATCCTAACCCGGATCGGCAGTGGGAAGTTTACCCTCAGTGGGGGAAATTGGAACACAGTTTCAGA	100	false	475.08	61	1096	85.29	958	248	61	86	984	366	744	184	76	114	1096	784
RPS6KB1		NM_003161.2	NM_003161.2:310	Endogenous	mRNA	Hs	GAGAAATTTGAAATCTCAGAAACTAGTGTGAACAGAGGGCCAGAAAAAATCAGACCAGAATGTTTTGAGCTACTTCGGGTACTTGGTAAAGGGGGCTATG	100	false	1383.83	879	2068	23.57	1292	1075	1416	2068	1813	1229	1232	879	1207	1663	1391	1341
RPS6KB2		NM_003952.2	NM_003952.2:980	Endogenous	mRNA	Hs	TCAAAAAGTTTCTGAAACGGAATCCCAGCCAGCGGATTGGGGGTGGCCCAGGGGATGCTGCTGATGTGCAGAGACATCCCTTTTTCCGGCACATGAATTG	100	false	192.92	117	327	35.24	327	223	162	224	199	127	307	148	117	192	154	135
RPTOR		NM_020761.2	NM_020761.2:6665	Endogenous	mRNA	Hs	GGCTGTCTTCACAGGTCTGATGTGAAAATTCAATCACGACGTTAACCGGCTCGAGAGAGCGCCGGCCTAGAGGCTCATTATCTATTTATTTTACCAAACG	100	false	303.92	217	469	24.51	285	217	315	347	469	283	274	219	221	283	361	373
RRAGC		NM_022157.2	NM_022157.2:1199	Endogenous	mRNA	Hs	GCACGCCACGAAACGCCATCTAGTCTGAATCCCAGCGTCGGGGCTCTGTGCCAGCTTACTCTTCACTCCAGGGTCGGATGCCACGTGCTACAGGACATGG	100	false	1076.5	419	2283	53.27	1200	2283	859	1433	745	419	1197	1864	953	1060	463	442
RRM1		NM_001033.3	NM_001033.3:2444	Endogenous	mRNA	Hs	ACATCCACATTGCTGAGCCTAACTATGGCAAACTCACTAGTATGCACTTCTACGGCTGGAAGCAGGGTTTGAAGACTGGGATGTATTATTTAAGGACAAG	100	false	1765.58	407	3631	60.76	3631	536	2408	2303	1893	407	3118	420	1875	2339	1523	734
RRM2		NM_001034.1	NM_001034.1:1615	Endogenous	mRNA	Hs	AGGGGTGACCCTTTAGTGAGCTTAGCACAGCGGGATTAAACAGTCCTTTAACCAGCACAGCCAGTTAAAAGATGCAGCCTCACTGCTTCAACGCAGATTT	100	false	3370.67	294	7771	72.49	7771	294	3218	2392	5389	1149	7198	434	2835	3338	4488	1942
RUNX1		NM_001754.4	NM_001754.4:635	Endogenous	mRNA	Hs	CAGCCATGAAGAACCAGGTTGCAAGATTTAATGACCTCAGGTTTGTCGGTCGAAGTGGAAGAGGGAAAAGCTTCACTCTGACCATCACTGTCTTCACAAA	100	false	659	277	1154	44.59	927	810	354	727	647	391	1154	1094	277	500	651	376
RUNX2		NM_001024630.3	NM_001024630.3:34	Endogenous	mRNA	Hs	AGAACCACAAGTGCGGTGCAAACTTTCTCCAGGAGGACAGCAAGAAGTCTCTGGTTTTTAAATGGTTAATCTCCGCAGGTCACTACCAGCCACCGAGACC	100	false	538.58	14	2698	167.71	2698	473	14	27	152	167	2162	415	15	14	150	176
S100A1		NM_006271.1	NM_006271.1:221	Endogenous	mRNA	Hs	CTGCTGCAGACGGAGCTCTCTGGCTTCCTGGATGCCCAGAAGGATGTGGATGCTGTGGACAAGGTGATGAAGGAGCTAGACGAGAATGGAGACGGGGAGG	100	false	31.5	3	165	179.23	5	12	3	9	15	6	10	4	4	7	165	138
S100A12		NM_005621.1	NM_005621.1:260	Endogenous	mRNA	Hs	CAAGATGAACAGGTCGACTTTCAAGAATTCATATCCCTGGTAGCCATTGCGCTGAAGGCTGCCCATTACCACACCCACAAAGAGTAGGTAGCTCTCTGAA	100	false	15.17	8	21	28.79	17	18	10	10	20	17	12	19	17	8	13	21
SCD		NM_005063.4	NM_005063.4:2025	Endogenous	mRNA	Hs	GTTGATTATCTTCAGCCCAGGCTTTTGCTAGATGGAATGGAAAAGCAACTTCATTTGACACAAAGCTTCTAAAGCAGGTAAATTGTCGGGGGAGAGAGTT	100	false	39232.1	14215	71829	51.71	17042	53807	26610	26169	28428	55115	14215	70076	30760	52683	24051	71829
SDHB		NM_003000.2	NM_003000.2:245	Endogenous	mRNA	Hs	CTGCAGCCACAGCTCCCCGTATCAAGAAATTTGCCATCTATCGATGGGACCCAGACAAGGCTGGAGACAAACCTCATATGCAGACTTATGAAGTTGACCT	100	false	2677.92	1036	4649	40.85	4517	3686	2384	2368	2184	1036	4649	2986	1955	2218	2395	1757
SDHC		NM_001035511.1	NM_001035511.1:615	Endogenous	mRNA	Hs	TTGCCTACTCTCGGCCTAGAAGCAGTTATTCTCTCTCCATATTGGGCTTTGATTTGTGCTGAGGGTCAGCTTTTGGCTCCTTCTTCCTGAGACAGTGGAA	100	false	1852.75	814	2876	29.48	2686	1743	1888	1992	1988	814	2876	1697	1806	1792	1693	1258
SDS		NM_006843.2	NM_006843.2:1165	Endogenous	mRNA	Hs	GGAGTTTTATCCAGCGCCTCGTCGTATGTTTGGCTGAGCACCTGTGGCCTGGGTGCAGGTTAACTTCTTGTTATCAGGAGCCCACTATGCAGAGGCCAAA	100	false	5	2	9	42.64	4	3	5	5	3	2	7	9	6	8	4	4
SDSL		NM_138432.2	NM_138432.2:303	Endogenous	mRNA	Hs	ATGCCTGTCTTCCTCAAGTGTGAGAATGTGCAGCCCAGCGGCTCCTTCAAGATTCGGGGCATTGGGCATTTCTGCCAGGAGATGGCCAAGAAGGGATGCA	100	false	27.25	13	55	44.34	30	24	20	24	55	36	27	16	13	13	39	30
SEC13		NM_001136026.2	NM_001136026.2:400	Endogenous	mRNA	Hs	AACCTGCTCATCAGACAGGTCCGTCAAAATCTTTGATGTGCGCAATGGAGGGCAGATCCTTATCGCCGACCTCAGGGGTCATGAGGGTCCTGTGTGGCAA	100	false	1988.58	1134	3330	39.36	2958	3330	1311	1731	2149	1134	2911	2613	1176	1510	1792	1248
SELENOK		NM_021237.3	NM_021237.3:42	Endogenous	mRNA	Hs	GCCCACCTTCGTCCTCGTCAGCATTTTGTCTAATCGCGGCCTGTGACGCTCGAAGGGCGGGGAGCAGAGGGAGATACAGAAACCGACAGGGGCCAGGCGC	100	false	53.75	33	84	30.34	53	43	64	78	60	35	49	33	84	56	55	35
SEM1		NM_001201451.1	NM_001201451.1:716	Endogenous	mRNA	Hs	TGGTTCCAGAGTGAAAATAGAGCCCAGTAGAGTCTGTAGCTGATGCAATATGGACATGTAGGGTGAGTGAGAAAATGCTTTTGTTGGGTTAAGCATCTGA	100	false	11.58	8	16	22.23	14	10	8	13	15	9	16	11	11	10	13	9
SERINC1		NM_020755.2	NM_020755.2:95	Endogenous	mRNA	Hs	CCATGGCGAGCTGGATACCATGTTTGTGTGGAAGTGCCCCGTGTTTGCTATGCCGATGCTGTCCTAGTGGAAACAACTCCACTGTAACTAGATTGATCTA	100	false	4839	2740	9213	40.52	5768	9213	3266	5663	4278	3214	5499	7271	2740	4700	2900	3556
SERINC2		NM_018565.3	NM_018565.3:795	Endogenous	mRNA	Hs	GAGTGCGATTCCCGTGCCTGGTACGCAGGCCTCTTCTTCTTCACTCTCCTCTTCTACTTGCTGTCGATCGCGGCCGTGGCGCTGATGTTCATGTACTACA	100	false	424.25	52	1006	82.96	52	242	157	190	1006	923	61	178	266	591	531	894
SERINC3		NM_006811.2	NM_006811.2:185	Endogenous	mRNA	Hs	TGCAGCGGTGCCTCATGTTTGCTGTGTAGTTGCTGTCCTAACAGTAAGAATTCCACGGTGACTCGCCTCATTTATGCTTTCATTCTCCTCCTGAGCACTG	100	false	4397.42	2190	8832	46.62	5579	8832	2456	3243	4518	3027	5503	7266	2190	2693	3572	3890
SERINC5		NM_001174071.2	NM_001174071.2:526	Endogenous	mRNA	Hs	CACAATGGCTTTTGGTTCTTTAAACTTCTGCTGTTGGGGGCCATGTGCTCAGGAGCTTTCTTCATTCCAGATCAGGACACCTTTCTGAACGCCTGGCGCT	100	false	2110.25	913	4669	49.92	1633	4669	1169	1802	2285	913	2004	3615	2068	2108	1660	1397
SH2D1A		NM_002351.4	NM_002351.4:495	Endogenous	mRNA	Hs	GCTGTATCACGGTTACATTTATACATACCGAGTGTCCCAGACAGAAACAGGTTCTTGGAGTGCTGAGACAGCACCTGGGGTACATAAAAGATATTTCCGG	100	false	19.83	11	40	42.07	12	40	18	19	16	12	19	31	21	11	22	17
SHMT1		NM_148918.1	NM_148918.1:1800	Endogenous	mRNA	Hs	TCGCCACTTGGTCATAATCATTTAGATGGTGGTGTAGGGCAAAGCTGTTAGAAAGATTGTAGCGTTTTACTCTCCCTGGGCTTTCCTCCGCCTTGCTGCA	100	false	371.67	40	906	78.3	180	40	359	325	834	260	171	51	285	333	906	716
SHMT2		NM_001166356.1	NM_001166356.1:1460	Endogenous	mRNA	Hs	CCAGCCTTAACTTCTCGACAGTTCCGTGAGGATGACTTCCGGAGAGTTGTGGACTTTATAGATGAAGGGGTCAACATTGGCTTAGAGGTGAAGAGCAAGA	100	false	3503.58	1896	6456	42.23	2384	2879	1896	4152	4912	6456	2294	2187	2229	3426	3767	5461
SIGLEC5		NM_003830.3	NM_003830.3:1405	Endogenous	mRNA	Hs	GTCCTGCTGCTGCAAGGGAGATCGAACCTCGGGACAGGAGTGGTTCCTGCAGCCCTTGGTGGTGCTGGTGTCATGGCCCTGCTCTGTATCTGTCTGTGCC	100	false	11.42	6	19	32.01	12	10	12	19	8	12	8	14	6	9	16	11
SLC16A1		NM_003051.3	NM_003051.3:635	Endogenous	mRNA	Hs	TGGTGGCTGCTTGTCAGGCTGTGGCTTGATTGCAGCTTCTTTCTGTAACACCGTACAGCAACTATACGTCTGTATTGGAGTCATTGGAGGTCTTGGGCTT	100	false	3073.25	1589	3993	20.83	3484	3993	3600	3376	2965	1589	3478	3380	2566	3071	2912	2465
SLC16A11		NM_153357.1	NM_153357.1:1039	Endogenous	mRNA	Hs	CGGCCTGAGTCTGTTCACACGCCGGGCCTTCTCAATCTTTGCTCTAGGCACAGCCCTGGTTGGGGGCGGGTACTTCGTTCCTTACGTGCACTTGGCTCCC	100	false	7.75	3	13	46.73	12	5	7	5	3	9	3	12	11	13	8	5
SLC16A13		NM_201566.2	NM_201566.2:355	Endogenous	mRNA	Hs	GGTGCTCTCAGCGTTCTTCCAGTCGGCGCTTGTGTTTGGGGTGCTCCGCTCCTTTGGGGTCTTCTTCGTGGAGTTTGTGGCGGCGTTTGAGGAGCAGGCA	100	false	105.25	23	238	80.55	146	236	23	41	67	68	233	238	24	50	57	80
SLC16A2		NM_006517.3	NM_006517.3:2465	Endogenous	mRNA	Hs	GAGGCAAAATGAGACAAGTAGCCTTGGTTAGTCTTAGAGTTGCTGATGACTGTGGCTTCCCAAGAACTGGGTACAAGCAGTGCCCTTATTGTATGGTTGG	100	false	797.33	251	1637	62.37	899	351	1637	1518	522	251	833	356	1139	1299	349	414
SLC16A3		NM_004207.2	NM_004207.2:370	Endogenous	mRNA	Hs	GCTTTGGCTGCCGGCCCGTCATGCTTGTGGGGGGTCTCTTTGCGTCGCTGGGCATGGTGGCTGCGTCCTTTTGCCGGAGCATCATCCAGGTCTACCTCAC	100	false	145.92	26	480	100.78	46	96	62	95	96	323	26	65	335	480	59	68
SLC16A6		NM_001174166.1	NM_001174166.1:855	Endogenous	mRNA	Hs	CAGCCTCCTCTTCGTGGGCCTACTACAGTTAAACATTGTCATCTTCGGAGCACTGCTCAGACCCATCTTTATCAGAGGACCAGCGTCACCGAAAATAGTC	100	false	15.58	10	32	46.15	18	10	12	28	12	11	13	16	11	32	14	10
SLC16A7		NM_001270623.1	NM_001270623.1:5460	Endogenous	mRNA	Hs	AAACAAGCTCAGCAGACTACCCAAAGTTAAAAGGTAGTATGAACCAAAATTAAAACTCAGGTTTACGTAACCAGAAAGATCCCCGAGGTGTTCACTACCG	100	false	69.5	13	220	110.12	21	18	132	146	25	13	18	16	179	220	26	20
SLC16A8		NM_013356.2	NM_013356.2:1613	Endogenous	mRNA	Hs	CGAGGCCGAGGCTGGCTGCCGAGTCTGTATAACTCAGGGTGCTCTGGGTGGGGTGGCCCAGTGACTTGGGAACACAGCTTCTTGTCTCAGAGAGCCTGGT	100	false	10.08	6	20	43.01	20	15	11	10	8	6	14	6	8	6	10	7
SLC1A5		NM_001145144.1	NM_001145144.1:180	Endogenous	mRNA	Hs	GGCTTGGTAGTGTTTGCCATCGTCTTTGGTGTGGCGCTGCGGAAGCTGGGGCCTGAAGGGGAGCTGCTTATCCGCTTCTTCAACTCCTTCAATGAGGCCA	100	false	315.08	39	1206	125.47	312	1206	50	95	43	143	438	1027	39	76	109	243
SLC25A1		NM_005984.2	NM_005984.2:964	Endogenous	mRNA	Hs	GGCCGGGTCTGCCTGGATGTGGCCATAGTGTTTGTCATCTATGATGAAGTGGTGAAGCTGCTCAACAAAGTGTGGAAGACGGACTAAGCCTAGAGAGGCC	100	false	1213.08	743	1891	31.28	1891	1418	758	906	1185	1184	1767	1436	743	1028	846	1395
SLC27A1		NM_198580.1	NM_198580.1:1927	Endogenous	mRNA	Hs	CCACTACCTGCCCTTAAATGAGGCAGTCTACACTCGCATCTGCTCGGGCGCCTTCGCCCTCTGAAGCTGTTCCTCTACTGGCCACAAACTCTGGGCCTGG	100	false	116.67	50	265	54.23	192	265	70	73	113	86	154	114	51	50	92	140
SLC2A1		NM_006516.2	NM_006516.2:2500	Endogenous	mRNA	Hs	AGGCTCCATTAGGATTTGCCCCTTCCCATCTCTTCCTACCCAACCACTCAAATTAATCTTTCTTTACCTGAGACCAGTTGGGAGCACTGGAGTGCAGGGA	100	false	673.17	196	1386	53.77	535	1386	484	706	355	479	541	1304	671	925	196	496
SLC2A14		NM_001286234.1	NM_001286234.1:606	Endogenous	mRNA	Hs	GCTGCCTTATGGGACTGTGTAAAATAGCTGAGTCAGTTGAAATGCTGATCCTGGGCCGCTTGGTTATTGGCCTCTTCTGCGGACTCTGCACAGGTTTTGT	100	false	3637.08	926	9939	78.7	5147	6431	926	1328	2244	2858	7142	9939	1498	1780	1667	2685
SLC2A3		NM_006931.2	NM_006931.2:35	Endogenous	mRNA	Hs	GGCTGGGGGCTTGTCGCCCTTTCAGGCTCCACCCTTTGCGGAGATTATAAATAGTCATGATCCCAGCGAGACCCAGAGATGCTGTAATGGTAAGACTTTG	100	false	21.5	12	29	25.44	17	25	19	21	22	29	18	19	12	18	29	29
SLC2A5		NM_003039.2	NM_003039.2:711	Endogenous	mRNA	Hs	TGTATCTTCCAACGTGGTCCCCATGTACTTAGGGGAGCTGGCCCCTAAAAACCTGCGGGGGGCTCTCGGGGTGGTGCCCCAGCTCTTCATCACTGTTGGC	100	false	14.08	8	20	30.19	14	8	17	20	16	15	17	10	8	10	20	14
SLC2A6		NM_001145099.1	NM_001145099.1:174	Endogenous	mRNA	Hs	GGGCGCGGGTCGGGACCCTGCAGAACAAAAGGGTGTTCCTGGCCACCTTCGCCGCAGTGCTCGGCAATTTCAGCTTTGGGTATGCCCTGGTCTACACATC	100	false	320.5	108	711	62.29	125	310	108	192	417	711	179	397	123	281	352	651
SLC2A8		NM_014580.3	NM_014580.3:1777	Endogenous	mRNA	Hs	TTGTCTTCTGGCTGGAGGTGCTTTTGGAGGTTGGGTGCTGGGCATTCAGTCGCTCCTCTCACGCGGCTGCCTTATCGGGAAGGAAATTTGTTTGCCAAAT	100	false	311.33	101	495	42.62	115	293	384	493	445	221	101	249	359	495	343	238
SLC3A1		NM_000341.3	NM_000341.3:1010	Endogenous	mRNA	Hs	TAGTTTGGATGCTGTTAAATTCCTCCTAGAAGCAAAGCACCTGAGAGATGAGATCCAAGTAAATAAGACCCAAATCCCGGACACGGTCACACAATACTCG	100	false	22.25	13	38	35.6	38	14	21	13	27	19	34	26	20	13	19	23
SLC3A2		NM_001012662.2	NM_001012662.2:1505	Endogenous	mRNA	Hs	AAAATCCCTAGTCACACAGTATTTGAATGCCACTGGCAATCGCTGGTGCAGCTGGAGTTTGTCTCAGGCAAGGCTCCTGACTTCCTTCTTGCCGGCTCAA	100	false	3556.92	1079	12996	100.58	2691	12996	1233	4359	1295	1532	2759	8124	1568	3515	1079	1532
SLC6A12		NM_003044.3	NM_003044.3:969	Endogenous	mRNA	Hs	TACCTGTTCAGCTCCTTCACTTCTGAGCTGCCCTGGACGACCTGCAACAACTTTTGGAACACAGAGCATTGCACGGACTTTCTGAACCACTCAGGAGCCG	100	false	14.42	10	21	24.47	10	15	13	17	17	13	10	10	13	18	16	21
SLC6A18		NM_182632.2	NM_182632.2:1502	Endogenous	mRNA	Hs	GCTGCAGTCTGGGAACTACTGGCTGGAGATTTTCGACAATTTTGCCGCTTCCCCGAACCTGCTCATGTTGGCCTTTCTCGAGGTTGTGGGTGTCGTTTAT	100	false	13.17	8	17	24.63	15	9	12	15	11	14	16	15	8	9	17	17
SLC6A19		NM_001003841.2	NM_001003841.2:1515	Endogenous	mRNA	Hs	GCTATGCCGGCTCCATTCCCCTGCTCATCATCGCCTTCTGCGAGATGTTCTCTGTGGTCTACGTGTACGGTGTGGACAGGTTCAATAAGGACATCGAGTT	100	false	18.08	9	29	36.34	29	22	13	26	21	11	16	9	14	13	26	17
SLC7A11		NM_014331.3	NM_014331.3:636	Endogenous	mRNA	Hs	TCCATTACCAGCTTTTGTACGAGTCTGGGTGGAACTCCTCATAATACGCCCTGCAGCTACTGCTGTGATATCCCTGGCATTTGGACGCTACATTCTGGAA	100	false	933.33	58	3065	97.28	385	3065	192	607	525	2079	553	1562	58	368	423	1383
SLC7A5		NM_003486.5	NM_003486.5:785	Endogenous	mRNA	Hs	GGATGTGGGGAACATTGTGCTGGCATTATACAGCGGCCTCTTTGCCTATGGAGGATGGAATTACTTGAATTTCGTCACAGAGGAAATGATCAACCCCTAC	100	false	1259.5	182	5201	122.74	805	5201	201	534	460	1093	876	3657	339	1032	182	734
SLC7A9		NM_014270.4	NM_014270.4:530	Endogenous	mRNA	Hs	TACCTCTTCTCCTGGGCCAGCCTGATCGTCATTAAGCCCACGTCCTTCGCCATCATCTGCCTCAGCTTCTCCGAGTATGTGTGTGCGCCCTTCTATGTGG	100	false	12.42	6	19	27.78	11	15	17	11	13	13	19	6	11	13	10	10
SMAD2		NM_005901.5	NM_005901.5:1678	Endogenous	mRNA	Hs	TGCTCAAGCATGTCATAAAGCTTCACCAATCAAGTCCCATGAAAAGACTTAATGTAACAACTCTTCTGTCATAGCATTGTGTGTGGTCCCTATGGACTGT	100	false	4034.25	2607	6342	24.74	4213	3971	2607	3795	6342	3695	4197	3734	2827	3350	4688	4992
SMAD3		NM_005902.3	NM_005902.3:4220	Endogenous	mRNA	Hs	TTAAAGGACAGTTGAAAAGGGCAAGAGGAAACCAGGGCAGTTCTAGAGGAGTGCTGGTGACTGGATAGCAGTTTTAAGTGGCGTTCACCTAGTCAACACG	100	false	929.58	238	2314	70.61	621	238	678	871	2314	1203	749	305	400	412	1639	1725
SMAD4		NM_005359.3	NM_005359.3:1370	Endogenous	mRNA	Hs	AGGTTGCACATAGGCAAAGGTGTGCAGTTGGAATGTAAAGGTGAAGGTGATGTTTGGGTCAGGTGCCTTAGTGACCACGCGGTCTTTGTACAGAGTTACT	100	false	1220.5	945	1633	15.92	1079	1166	1164	1517	1633	945	1196	1088	1102	1208	1366	1182
SNF8		NM_001317192.1	NM_001317192.1:234	Endogenous	mRNA	Hs	TTCAAGACCAACCTGGAGGAATTTGCCAGCAAACACAAGCAGGAGATCCGGAAGAATCCTGAGTTCCGTGTGCAGTTCCAGGACATGTGTGCAACCATTG	100	false	2260.92	1330	3807	30.15	2177	1656	2332	2498	3807	2374	2221	1330	1588	1754	3094	2300
SOD1		NM_000454.4	NM_000454.4:245	Endogenous	mRNA	Hs	GGGGAAGCATTAAAGGACTGACTGAAGGCCTGCATGGATTCCATGTTCATGAGTTTGGAGATAATACAGCAGGCTGTACCAGTGCAGGTCCTCACTTTAA	100	false	7913.17	1887	18018	66.17	8454	18018	2234	2235	11842	5426	9722	13427	1887	2141	10961	8611
SOD2		NM_000636.2	NM_000636.2:201	Endogenous	mRNA	Hs	TTTGGGGTATCTGGGCTCCAGGCAGAAGCACAGCCTCCCCGACCTGCCCTACGACTACGGCGCCCTGGAACCTCACATCAACGCGCAGATCATGCAGCTG	100	false	8302.08	437	50217	192.63	4850	50217	769	1034	820	670	5506	32544	437	850	898	1030
SOD3		NM_003102.2	NM_003102.2:139	Endogenous	mRNA	Hs	GGTGCAGCTCTCTTTTCAGGAGAGAAAGCTCTCTTGGAGGAGCTGGAAAGGTGCCCGACTCCAGCCATGCTGGCGCTACTGTGTTCCTGCCTGCTCCTGG	100	false	25.08	2	56	74.46	18	12	55	46	14	12	11	2	20	56	16	39
SOS1		NM_005633.2	NM_005633.2:1635	Endogenous	mRNA	Hs	TACCGGAGTACACTGGAAAGGATGCTTGATGTAACAATGCTACAGGAAGAGAAAGAGGAGCAGATGAGGCTGCCTAGTGCTGATGTTTATAGATTTGCAG	100	false	1116.92	769	1445	16.98	1134	1125	1075	1371	1445	769	1221	1048	949	1257	1081	928
SOS2		NM_006939.2	NM_006939.2:3845	Endogenous	mRNA	Hs	AGAGACATTAGTACGTGTCCAAATTCGCCAAGCACTCCTCCTAGCACACCCTCTCCAAGGGTACCGCGTCGATGCTATGTGCTCAGTTCTAGTCAGAATA	100	false	662.75	412	975	23.77	622	683	759	975	642	412	604	613	666	910	519	548
SOX2		NM_003106.2	NM_003106.2:151	Endogenous	mRNA	Hs	CTTAAGCCTTTCCAAAAAATAATAATAACAATCATCGGCGGCGGCAGGATCGGCCAGAGGAGGAGGGAAGCGCTTTTTTTGATCCTGATTCCAGTTTGCC	100	false	9431.67	5127	15602	39.41	9605	5127	11410	15602	11134	5150	10609	5375	11041	15014	7570	5543
SPIB		NM_003121.3	NM_003121.3:1029	Endogenous	mRNA	Hs	CTTTGTCATGTACAGACTCCCTGGGATCCTCATGTTTTGGGTGACAGGACCTATGGACCACTATACTCGGGGAGGCAGGGTAGCAGTTCTTCCAGAATCC	100	false	14.25	6	21	31.54	12	20	21	9	11	13	14	17	19	15	6	14
SQSTM1		NM_003900.3	NM_003900.3:1445	Endogenous	mRNA	Hs	GGGCCAGTTTCTCTGCCTTCTTCCAGGATCAGGGGTTAGGGTGCAAGAAGCCATTTAGGGCAGCAAAACAAGTGACATGAAGGGAGGGTCCCTGTGTGTG	100	false	4693.17	1849	10622	55.72	3301	10622	1849	8178	3691	4421	2431	4147	2265	6920	3974	4519
SREBF1		NM_001005291.1	NM_001005291.1:1392	Endogenous	mRNA	Hs	TTCGCTTTCTGCAACACAGCAACCAGAAACTCAAGCAGGAGAACCTAAGTCTGCGCACTGCTGTCCACAAAAGCAAATCTCTGAAGGATCTGGTGTCGGC	100	false	1279.25	548	2047	34.45	1439	1200	889	548	2047	1309	1201	1339	863	934	1764	1818
SREBF2		NM_004599.2	NM_004599.2:665	Endogenous	mRNA	Hs	AGCAGCCTTTGATATACCAGAATGCAGCTACTAGCTTTCAAGTCCTTCAGCCTCAAGTCCAAAGCCTGGTGACATCCTCCCAGGTACAGCCGGTCACCAT	100	false	2663.25	1742	3510	20.94	2984	3510	1742	2280	3242	2639	2514	2876	1864	2477	2468	3363
SRM		NM_003132.2	NM_003132.2:254	Endogenous	mRNA	Hs	GCAGTAAGACCTATGGCAACGTGCTGGTGTTGGACGGTGTCATCCAGTGCACGGAGAGAGACGAGTTCTCCTACCAGGAGATGATCGCCAACCTGCCTCT	100	false	1822.83	974	3404	47.44	3390	2468	1418	1389	1894	987	3404	1986	974	1089	1765	1110
SRR		NM_021947.1	NM_021947.1:560	Endogenous	mRNA	Hs	ACAATTGCCCTGGAAGTGCTGAACCAGGTTCCTTTGGTGGATGCACTGGTGGTACCTGTAGGTGGAGGAGGAATGCTTGCTGGAATAGCAATTACAGTTA	100	false	435.17	225	839	43.57	689	326	399	542	511	235	839	366	350	498	242	225
STAM2		NM_005843.4	NM_005843.4:1455	Endogenous	mRNA	Hs	CAGTGTACTCAGTCTATTCAAAGCTCCACCCTCCAGCACATTACCCACCTGCATCATCTGGGGTTCCAATGCAGACATATCCAGTTCAATCACATGGTGG	100	false	815.25	465	1229	35.36	1158	1206	678	811	845	465	1229	1108	524	617	596	546
STAT1		NM_007315.3	NM_007315.3:239	Endogenous	mRNA	Hs	TCATTTGCTGTATGCCATCCTCGAGAGCTGTCTAGGTTAACGTTCGCACTCTGTGTATATAACCTCGACAGTCTTGGCACCTAACGTGCTGTGCGTAGCT	100	false	870.5	306	2212	75.88	2212	1446	519	686	716	306	2031	813	345	472	572	328
STAT3		NM_003150.3	NM_003150.3:2060	Endogenous	mRNA	Hs	AAAGAAGGAGGCGTCACTTTCACTTGGGTGGAGAAGGACATCAGCGGTAAGACCCAGATCCAGTCCGTGGAACCATACACAAAGCAGCAGCTGAACAACA	100	false	4121.5	1733	6381	38.93	5547	2608	1952	4481	6381	4887	5309	2348	1733	3564	5329	5319
STAT5A		NM_003152.2	NM_003152.2:3460	Endogenous	mRNA	Hs	GAGACAGAGAGAGAGAAAGAGAGAGTGTGTGGGTCTATGTAAATGCATCTGTCCTCATGTGTTGATGTAACCGATTCATCTCTCAGAAGGGAGGCTGGGG	100	false	26	10	59	62.77	17	22	23	18	59	15	18	16	10	18	55	41
STAT6		NM_003153.3	NM_003153.3:2030	Endogenous	mRNA	Hs	AGAACATCCAGCCATTCTCTGCCAAAGACCTGTCCATTCGCTCACTGGGGGACCGAATCCGGGATCTTGCTCAGCTCAAAAATCTCTATCCCAAGAAGCC	100	false	21.92	12	49	52.76	17	18	12	17	25	16	18	13	19	17	49	42
STK11		NM_000455.4	NM_000455.4:2060	Endogenous	mRNA	Hs	GCTGAAGCACCAGTGCCCATCCCACCGAGCCCAGACACCAAGGACCGGTGGCGCAGCATGACTGTGGTGCCGTACTTGGAGGACCTGCACGGCGCGGACG	100	false	561.75	382	955	29.35	519	501	747	955	507	445	511	382	563	719	419	473
STK3		NM_006281.3	NM_006281.3:1295	Endogenous	mRNA	Hs	ACCACAAGTACAAAGACCATCTTTCATGGACTACTTTGATAAGCAAGACTTCAAGAATAAGAGTCACGAAAACTGTAATCAGAACATGCATGAACCCTTC	100	false	1219.08	512	2436	54.98	2384	1733	700	1119	1085	616	2436	1602	512	666	942	834
TALDO1		NM_006755.1	NM_006755.1:262	Endogenous	mRNA	Hs	GCTGGGCGGGTCACAAGAGGACCAGATTAAAAATGCTATTGATAAACTTTTTGTGTTGTTTGGAGCAGAAATACTAAAGAAGATTCCGGGCCGAGTATCC	100	false	2650	1178	4278	33.95	4278	2740	2765	2204	3153	1178	4151	2254	2050	2143	2943	1941
TBK1		NM_013254.2	NM_013254.2:1610	Endogenous	mRNA	Hs	ACCAGTCTTCAGGATATCGACAGCAGATTATCTCCAGGTGGATCACTGGCAGACGCATGGGCACATCAAGAAGGCACTCATCCGAAAGACAGAAATGTAG	100	false	951.92	452	1474	35.39	1474	1311	676	858	1234	452	1377	905	570	773	1078	715
TBX21		NM_013351.1	NM_013351.1:890	Endogenous	mRNA	Hs	ACACAGGAGCGCACTGGATGCGCCAGGAAGTTTCATTTGGGAAACTAAAGCTCACAAACAACAAGGGGGCGTCCAACAATGTGACCCAGATGATTGTGCT	100	false	9.58	7	13	22	10	10	8	9	7	7	13	9	9	13	8	12
TBXAS1		NM_001130966.2	NM_001130966.2:1030	Endogenous	mRNA	Hs	GCTCATTTAAAACGCTATGCGGAATCTGGGGACGCATTTGACATCCAGAGGTGCTACTGCAATTACACCACAGATGTGGTTGCCAGCGTCGCCTTTGGCA	100	false	9.33	6	12	24.32	12	10	7	12	10	6	12	6	11	8	8	10
TCL1A		NR_049726.1	NR_049726.1:543	Endogenous	mRNA	Hs	CCCACCCAGATAGGCCCAAGCCTGCTGCCTATCATGTGGCAGCTCTACCCTGATGGACGATACCGATCCTCAGACTCCAGTTTCTGGCGCTTAGTGTACC	100	false	17	10	27	30.1	11	17	15	12	18	23	13	10	27	19	18	21
TDO2		NM_005651.2	NM_005651.2:495	Endogenous	mRNA	Hs	AGAGTACTTATCTCCAGCATCAGGCTTCCAGAGTTTGCAATTCCGACTATTAGAAAACAAGATAGGTGTTCTTCAGAACATGAGAGTCCCTTATAACAGA	100	false	11.5	4	21	52.5	12	16	17	21	5	6	19	11	4	15	7	5
TECR		NR_038104.1	NR_038104.1:574	Endogenous	mRNA	Hs	TGCACCTCGCCTGCATCTGTCACTCATTCCACTACATCAAGCGCCTGCTGGAGACGCTCTTCGTGCACCGCTTCTCCCATGGCACTATGCCTTTGCGCAA	100	false	2808.92	1509	4380	33.35	4380	3905	1844	1789	3387	2420	3509	2733	1509	1821	3041	3369
TELO2		NM_016111.3	NM_016111.3:294	Endogenous	mRNA	Hs	GAGCCAGCACCCTCAGAGGTTCGACTCGCCGTCCGGGAAGCCATTCATGCCCTCTCGTCTTCGGAGGATGGCGGCCACATCTTCTGCACCCTGGAGTCCC	100	false	259.42	139	440	38.58	418	440	232	283	251	210	372	189	139	176	239	164
TET2		NM_001127208.2	NM_001127208.2:2882	Endogenous	mRNA	Hs	CTCATAATGTCCAAATGGGACTGGAGGAAGTACAGAATATAAATCGTAGAAATTCCCCTTATAGTCAGACCATGAAATCAAGTGCATGCAAAATACAGGT	100	false	876.58	549	1251	29.77	1183	641	908	1251	1069	611	1237	549	840	940	670	620
TF		NM_001063.2	NM_001063.2:640	Endogenous	mRNA	Hs	CTGCTCCACCCTTAACCAATACTTCGGCTACTCGGGAGCCTTCAAGTGTCTGAAGGATGGTGCTGGGGATGTGGCCTTTGTCAAGCACTCGACTATATTT	100	false	478.25	11	2248	162.91	16	11	42	47	1075	2248	20	16	64	119	325	1756
TFAM		NM_003201.1	NM_003201.1:85	Endogenous	mRNA	Hs	AGGCTCTCCGAGATTGGGGTCGGGTCACTGCCTCATCCACCGGAGCGATGGCGTTTCTCCGAAGCATGTGGGGCGTGCTGAGTGCCCTGGGAAGGTCTGG	100	false	564.75	257	848	34.58	526	334	717	848	815	359	491	257	535	676	749	470
TFRC		NM_003234.1	NM_003234.1:1220	Endogenous	mRNA	Hs	CAGTTTCCACCATCTCGGTCATCAGGATTGCCTAATATACCTGTCCAGACAATCTCCAGAGCTGCTGCAGAAAAGCTGTTTGGGAATATGGAAGGAGACT	100	false	9568.42	2881	21358	65.95	8214	21358	2881	13730	3935	7260	6184	13960	3177	18430	3258	12434
TH		NM_000360.3	NM_000360.3:1306	Endogenous	mRNA	Hs	GTCTACTTCGTGTCTGAGAGCTTCAGTGACGCCAAGGACAAGCTCAGGAGCTATGCCTCACGCATCCAGCGCCCCTTCTCCGTGAAGTTCGACCCGTACA	100	false	18.75	10	32	32.65	19	23	11	19	32	15	10	18	15	19	26	18
THBS1		NM_003246.2	NM_003246.2:3465	Endogenous	mRNA	Hs	ACCCTCGTCACATAGGCTGGAAAGATTTCACCGCCTACAGATGGCGTCTCAGCCACAGGCCAAAGACGGGTTTCATTAGAGTGGTGATGTATGAAGGGAA	100	false	218.42	17	976	126.35	382	98	28	25	336	129	378	92	17	22	976	138
THBS2		NM_003247.2	NM_003247.2:4460	Endogenous	mRNA	Hs	AAACATCCTTGCAAATGGGTGTGACGCGGTTCCAGATGTGGATTTGGCAAAACCTCATTTAAGTAAAAGGTTAGCAGAGCAAAGTGCGGTGCTTTAGCTG	100	false	108.58	12	329	91.3	16	38	142	123	54	12	72	224	205	329	48	40
TIGAR		NM_020375.2	NM_020375.2:5245	Endogenous	mRNA	Hs	GCTATGTCATACTCAGCAAGGACATGCTCATATTAGGGGAAGCACATAAAGTAAGATATCCCTGAGAGAACAGTGCATCTCACACCCATTCCATGGCTTA	100	false	1064.75	147	3251	112.26	263	147	290	368	3251	1974	280	154	330	423	2398	2899
TIGIT		NM_173799.2	NM_173799.2:1968	Endogenous	mRNA	Hs	TGGATCTTAGAAGACTTTTATCCTTCCACCATCTCTCTCAGAGGAATGAGCGGGGAGGTTGGATTTACTGGTGACTGATTTTCTTTCATGGGCCAAGGAA	100	false	13.17	6	19	33.47	19	14	6	8	18	11	18	8	13	11	15	17
TIMELESS		NM_003920.2	NM_003920.2:1185	Endogenous	mRNA	Hs	AGAACTGTTACAACCGGCTCATGGGATCAGTAAAGGATCACCTGCTTCGGGAGAAAGCTCAGCAGCATGATGAGACCTATTATATGTGGGCCTTGGCTTT	100	false	1444.58	200	2746	51.44	1928	306	1825	1983	2746	898	1538	200	1287	1570	2029	1025
TK1		NM_003258.1	NM_003258.1:1215	Endogenous	mRNA	Hs	GGATGGCCTGGATTCACGCCCTCTTGTTTCCTTTTGGGCTCAAAGCCCTTCCTACCTCTGGTGATGGTTTCCACAGGAACAACAGCATCTTTCACCAAGA	100	false	314.67	58	726	67.29	726	69	462	354	277	58	583	62	301	392	350	142
TK2		NM_004614.3	NM_004614.3:2165	Endogenous	mRNA	Hs	AGTGTTATTTCATCCAGGGAAATGCCTCGAGCCATAGAGCCTGAAATCATCTTTGTTGGCTCAGAAAATACCTTAGCTTCACTCAGCTGGACTGCATTGA	100	false	400.33	155	634	36.14	531	608	380	407	451	155	634	453	270	335	334	246
TKT		NM_001064.2	NM_001064.2:1235	Endogenous	mRNA	Hs	TGTGCCACCCGCAACAGGACGGTGCCCTTCTGCAGCACTTTTGCAGCCTTCTTCACGCGGGCCTTTGACCAGATTCGCATGGCCGCCATCTCCGAGAGCA	100	false	2913.58	1982	4608	30.35	2490	4590	1982	2164	4608	2811	2144	2634	2345	2727	3417	3051
TLR10		NM_030956.2	NM_030956.2:2246	Endogenous	mRNA	Hs	TGGTTGGATGGTCAGATTCATACACCTGTGAATACCCTTTAAACCTAAGGGGAACTAGGTTAAAAGACGTTCATCTCCACGAATTATCTTGCAACACAGC	100	false	13.08	5	20	35.17	9	17	5	14	20	10	19	18	10	11	13	11
TLR2		NM_003264.3	NM_003264.3:2402	Endogenous	mRNA	Hs	CAATGATGCTGCCATTCTCATTCTTCTGGAGCCCATTGAGAAAAAAGCCATTCCCCAGCGCTTCTGCAAGCTGCGGAAGATAATGAACACCAAGACCTAC	100	false	16.33	6	26	38.66	25	19	12	14	6	12	12	21	22	10	17	26
TLR4		NM_138554.2	NM_138554.2:2570	Endogenous	mRNA	Hs	ACTCAGAAAAGCCCTGCTGGATGGTAAATCATGGAATCCAGAAGGAACAGTGGGTACAGGATGCAATTGGCAGGAAGCAACATCTATCTGAAGAGGAAAA	100	false	43	11	120	91.48	32	16	58	94	16	11	24	19	98	120	17	11
TLR7		NM_016562.3	NM_016562.3:4120	Endogenous	mRNA	Hs	TGTGGGCACCACACAGGTGGTTGCTGCTTCAGTGCTTCCTGCTCTTTTTCCTTGGGCCTGCTTCTGGGTTCCATAGGGAAACAGTAAGAAAGAAAGACAC	100	false	14.75	7	26	37.37	11	26	21	9	9	7	15	18	12	17	15	17
TNF		NM_000594.2	NM_000594.2:1010	Endogenous	mRNA	Hs	AGCAACAAGACCACCACTTCGAAACCTGGGATTCAGGAATGTGTGGCCTGCACAGTGAAGTGCTGGCAACCACTAAGAATTCAAACTGGGGCCTCCAGAA	100	false	14.58	7	28	45.15	8	9	10	19	15	20	21	10	7	10	28	18
TNFRSF17		NM_001192.2	NM_001192.2:635	Endogenous	mRNA	Hs	TCTGACCATTGCTTTCCACTCCCAGCTATGGAGGAAGGCGCAACCATTCTTGTCACCACGAAAACGAATGACTATTGCAAGAGCCTGCCAGCTGCTTTGA	100	false	15.67	7	31	48.25	26	22	11	21	16	11	31	12	11	10	7	10
TNFRSF4		NM_003327.3	NM_003327.3:981	Endogenous	mRNA	Hs	CAACTCTGCACCGTTCTAGGTGCCGATGGCTGCCTCCGGCTCTCTGCTTACGTATGCCATGCATACCTCCTGCCCCGCGGGACCACAATAAAAACCTTGG	100	false	18.58	7	30	33.29	14	23	18	19	19	11	15	30	23	7	23	21
TP53		NM_000546.2	NM_000546.2:1330	Endogenous	mRNA	Hs	GGGGAGCAGGGCTCACTCCAGCCACCTGAAGTCCAAAAAGGGTCAGTCTACCTCCCGCCATAAAAAACTCATGTTCAAGACAGAAGGGCCTGACTCAGAC	100	false	2209.58	304	4877	69.6	4009	2764	386	708	3758	1754	4877	2802	304	611	2829	1713
TP63		NM_003722.4	NM_003722.4:1295	Endogenous	mRNA	Hs	TTACCAGTGAGGGGCCGTGAGACTTATGAAATGCTGTTGAAGATCAAAGAGTCCCTGGAACTCATGCAGTACCTTCCTCAGCACACAATTGAAACGTACA	100	false	9.17	5	13	31.83	13	5	11	5	8	8	12	10	11	13	8	6
TPH1		NM_004179.1	NM_004179.1:335	Endogenous	mRNA	Hs	TTCTGACCTGGACCATTGTGCCAACAGAGTTCTGATGTATGGATCTGAACTAGATGCAGACCATCCTGGCTTCAAAGACAATGTCTACCGTAAACGTCGA	100	false	12.5	8	24	39.71	11	11	24	9	13	10	15	9	12	20	8	8
TPR		NM_003292.2	NM_003292.2:6825	Endogenous	mRNA	Hs	TCTAGTCACTCTGATCTTGGCCAGCTTGCTTCTCAAGGAGGTTTAGGAATGTATGAAACACCCCTGTTCCTAGCTCATGAAGAAGAGTCAGGTGGCCGAA	100	false	1379.08	670	2242	31.08	1666	1152	1606	2242	1384	670	1689	875	1372	1654	1236	1003
TPSAB1/B2		NM_003294.3	NM_003294.3:579	Endogenous	mRNA	Hs	GCAGGTGAAGGTCCCCATAATGGAAAACCACATTTGTGACGCAAAATACCACCTTGGCGCCTACACGGGAGACGACGTCCGCATCGTCCGTGACGACATG	100	false	15.17	10	21	26.65	21	10	14	18	20	12	16	10	13	17	11	20
TPX2		NM_012112.4	NM_012112.4:2975	Endogenous	mRNA	Hs	TGGGACCTGCTCTTAACCTCAAACCTAGGACCGTCTTGCTTTGTCATTGGGCATGGAGAGAACCCATTTCTCCAGACTTTTACCTACCCGTGCCTGAGAA	100	false	1726.5	288	4260	78.71	4260	449	2153	1276	2205	288	4164	326	1631	1230	2131	605
TRAF1		NM_005658.3	NM_005658.3:3735	Endogenous	mRNA	Hs	CGAGTGATGGGTCTAGGCCCTGAAACTGATGTCCTAGCAATAACCTCTTGATCCCTACTCACCGAGTGTTGAGCCCAAGGGGGGATTTGTAGAACAAGCC	100	false	115.92	42	202	44.38	90	167	85	188	42	52	119	141	72	202	108	125
TRAF6		NM_145803.2	NM_145803.2:745	Endogenous	mRNA	Hs	TTGCAAAACGTGAGATTCTTTCTCTGATGGTGAAATGTCCAAATGAAGGTTGTTTGCACAAGATGGAACTGAGACATCTTGAGGATCATCAAGCACATTG	100	false	1167.92	640	1514	25.66	1404	1216	699	1438	1502	952	1514	966	640	1359	1201	1124
TRAT1		NM_016388.2	NM_016388.2:770	Endogenous	mRNA	Hs	ACAGAGGACACAGAAGGACTTGGCAGCAGGGTGATGACCTGATCATTTGTTGATGGGATGGTGGCTTACCTCTTATTCACAGCTTACACTTATGCATGCC	100	false	5.25	3	9	32.61	5	5	3	6	5	4	9	3	4	7	6	6
TTPA		NM_000370.3	NM_000370.3:1656	Endogenous	mRNA	Hs	ATTACAGTCGTGAGCCATCGCGCCTGGCCGTGATAGAAACTTTCAGCTGAGGAGTCTATATGCCATACTACTCTATGTGGCATCTTTAGGTCTCTGTGAA	100	false	21	11	60	65.83	26	14	13	12	60	31	13	11	15	19	24	14
TTR		NM_000371.3	NM_000371.3:199	Endogenous	mRNA	Hs	CCTACGGGCACCGGTGAATCCAAGTGTCCTCTGATGGTCAAAGTTCTAGATGCTGTCCGAGGCAGTCCTGCCATCAATGTGGCCGTGCATGTGTTCAGAA	100	false	10.25	4	27	72.67	9	27	4	10	11	7	5	23	6	5	12	4
TXN		NM_003329.2	NM_003329.2:55	Endogenous	mRNA	Hs	CAGCCAAGATGGTGAAGCAGATCGAGAGCAAGACTGCTTTTCAGGAAGCCTTGGACGCTGCAGGTGATAAACTTGTAGTAGTTGACTTCTCAGCCACGTG	100	false	8797.5	1379	25492	90.15	19253	25492	4537	4478	3254	1379	17553	12760	4834	5628	3750	2652
TXN2		NM_012473.3	NM_012473.3:192	Endogenous	mRNA	Hs	CTGGTGGCCTGACTGTAACACCCAACCCAGCCCGGACAATATACACCACGAGGATCTCCTTGACAACCTTTAATATCCAGGATGGACCTGACTTTCAAGA	100	false	1663.83	934	2622	34.54	2622	1106	1788	1661	2265	934	2563	975	1480	1609	1714	1249
TXNRD1		NM_001093771.1	NM_001093771.1:1009	Endogenous	mRNA	Hs	AGTGATGATCTTTTCTCCTTGCCTTACTGCCCGGGTAAGACCCTGGTTGTTGGAGCATCCTATGTCGCTTTGGAGTGCGCTGGATTTCTTGCTGGTATTG	100	false	2280.75	1161	4819	42.82	2760	4819	1524	2517	3140	1734	1963	1923	1161	2249	2094	1485
TYMP		NM_001953.3	NM_001953.3:719	Endogenous	mRNA	Hs	GCTGGACCAGGCGGGCTGCTGTATCGTGGGTCAGAGTGAGCAGCTGGTTCCTGCGGACGGAATCCTATATGCAGCCAGAGATGTGACAGCCACCGTGGAC	100	false	16.42	7	32	49.04	21	29	8	32	13	16	14	7	13	20	7	17
TYMS		NM_001071.2	NM_001071.2:1110	Endogenous	mRNA	Hs	GTCAGTCTTTAGGGGTTGGGCTGGATGCCGAGGTAAAAGTTCTTTTTGCTCTAAAAGAAAAAGGAACTAGGTCAAAAATCTGTCCGTGACCTATCAGTTA	100	false	5709.83	498	9068	52.69	9068	498	7182	6928	8220	2193	7641	532	6793	7447	7402	4614
UBE2C		NM_007019.2	NM_007019.2:561	Endogenous	mRNA	Hs	CTTTTAAGAAGTACCTGCAAGAAACCTACTCAAAGCAGGTCACCAGCCAGGAGCCCTGACCCAGGCTGCCCAGCCTGTCCTTGTGTCGTCTTTTTAATTT	100	false	2526.92	367	4549	61.61	4420	946	4549	2537	3150	367	4351	543	3565	2174	2880	841
UBE2T		NM_014176.3	NM_014176.3:595	Endogenous	mRNA	Hs	AAACAAAAGGCTGATGAGGAAGAGATGCTTGATAATCTACCAGAGGCTGGTGACTCCAGAGTACACAACTCAACACAGAAAAGGAAGGCCAGTCAGCTAG	100	false	1732.42	282	2792	54.05	2792	282	2272	1657	2608	523	2536	303	2321	2125	2276	1094
UCK1		NM_031432.3	NM_031432.3:232	Endogenous	mRNA	Hs	GGAGTTGCTGGGACAGAACGAGGTGGAACAGCGGCAGCGGAAGGTGGTCATCCTGAGCCAGGACAGGTTCTACAAGGTCCTGACGGCAGAGCAGAAGGCC	100	false	846.5	453	1487	34.72	981	1487	742	1007	850	453	1101	796	655	1010	605	471
UCK2		NM_012474.3	NM_012474.3:730	Endogenous	mRNA	Hs	CAGTACATTACGTTCGTCAAGCCTGCCTTTGAGGAATTCTGCTTGCCAACAAAGAAGTATGCTGATGTGATCATCCCTAGAGGTGCAGATAATCTGGTGG	100	false	1196.5	541	1827	39.81	905	721	1728	1827	1362	593	1067	541	1687	1774	1255	898
UCKL1		NM_001193379.1	NM_001193379.1:825	Endogenous	mRNA	Hs	GGGAAGAGTGTCAAGGTGCCCATTTATGACTTCACCACGCACAGCCGGAAGAAGGACTGGAAAACACTGTATGGTGCAAACGTCATCATCTTTGAGGGCA	100	false	1234.83	889	1612	20.08	1348	1476	1157	1612	1593	1025	1398	998	889	1010	1255	1057
UMPS		NM_000373.2	NM_000373.2:2445	Endogenous	mRNA	Hs	ACCGGAGTTGGGGTTTGGGCTCATTTTTTCCCCTAGCCAGCAATTATGGACCAGTAGTAACACAAGTGACAGCTTCCTGTGACTGACTTCACAATTAGGA	100	false	394.42	122	666	47.22	211	157	489	666	614	316	228	122	459	599	475	397
UPP1		NM_003364.2	NM_003364.2:925	Endogenous	mRNA	Hs	TCATAACAGAGCAGGCAGTGGATACCTGCTTCAAGGCAGAGTTTGAGCAGATTGTCCTGGGGAAGCGGGTCATCCGGAAAACGGACCTTAACAAGAAGCT	100	false	785.75	53	2797	124.37	930	2797	53	69	352	344	715	2777	56	126	641	569
UPP2		NM_001135098.1	NM_001135098.1:594	Endogenous	mRNA	Hs	CACGGTGCTGCGATGTCACCATTATTAGAATCGGTACATCAGGGGGAATAGGGATTGCACCAGGGACTGTTGTAATAACGGATATAGCTGTAGACTCCTT	100	false	12.33	7	22	36.32	7	22	11	8	12	8	18	10	12	14	16	10
UQCR10		NM_001003684.1	NM_001003684.1:40	Endogenous	mRNA	Hs	CGACGTTGACTTCGAAATTGTACTCCCTGCTGTTCCGCAGGACCTCCACCTTCGCCCTCACCATCATCGTGGGCGTCATGTTCTTCGAGCGCGCCTTCGA	100	false	1088.58	560	2210	49.08	2210	1170	850	672	1192	560	2087	887	720	714	1116	885
UQCR11		NM_006830.2	NM_006830.2:360	Endogenous	mRNA	Hs	CACGTTGCATTAAACCTCACTGAAACCTGCTCCGTGCCCGGATGTTGATCATGCTGGTGGCTTGGTTACTGTGACTGTAGCTGGAGTGGCACAGGTGACC	100	false	272.42	154	466	36.5	442	331	245	249	285	154	466	281	158	188	251	219
UQCRQ		NM_014402.4	NM_014402.4:172	Endogenous	mRNA	Hs	AGGAATCCCCAATGTTCTGCGCCGCATTCGGGAGTCTTTCTTTCGCGTGGTGCCGCAGTTTGTAGTGTTTTATCTTATCTACACATGGGGGACTGAAGAG	100	false	3776	2180	5536	27.56	5536	3612	4165	3621	5420	2291	3780	2180	3359	3481	4583	3284
USP8		NM_001128610.1	NM_001128610.1:1160	Endogenous	mRNA	Hs	CGGAGTCTGAAAGATGCACTTTTCAAGTGGGAAAGTAAAACTGTCCTGCGCAATGAGCCTTTGGTTTTAGAGGGAGGCTATGAAAACTGGCTCCTTTGTT	100	false	1197.58	716	2041	31.58	1103	1004	914	1423	2041	1301	1075	762	716	1010	1562	1460
VEGFA		NM_001025366.1	NM_001025366.1:1325	Endogenous	mRNA	Hs	GAGTCCAACATCACCATGCAGATTATGCGGATCAAACCTCACCAAGGCCAGCACATAGGAGAGATGAGCTTCCTACAGCACAACAAATGTGAATGCAGAC	100	false	9588.83	560	21434	82.2	600	4442	8083	12107	5193	17241	560	3205	19611	21434	3526	19064
VHL		NM_000551.2	NM_000551.2:1280	Endogenous	mRNA	Hs	GGAAGACTGAGGCATCCGTGAGGCAGGGACAAGTCTTTCTCCTCTTTGAGACCCCAGTGCCTGCACATCATGAGCCTTCAGTCAGGGTTTGTCAGAGGAA	100	false	2963.58	1572	4833	28.82	2717	2042	2906	3738	4833	2350	2720	1572	2649	3216	3617	3203
VPS28		NM_016208.3	NM_016208.3:416	Endogenous	mRNA	Hs	GCCCGCTGGCCATGGAGCGGATCAAGGAGGACCGGCCCATCACCATCAAGGACGACAAGGGCAACCTCAACCGCTGCATCGCAGACGTGGTCTCGCTCTT	100	false	1035.92	623	1640	26.32	826	944	990	1271	1640	978	738	623	914	1152	1254	1101
WASHC4		NM_015275.1	NM_015275.1:1485	Endogenous	mRNA	Hs	CCAATGACCAAAACCTCAGTTAAGGCATTGTGCAGGCTTGTTGAACTTCTCAAGGCAATAGAGCATATGTTCTACAGGAGAAGCATGGTTGTGGCTGATT	100	false	1460.58	1004	2205	24	1535	1454	1037	1394	2205	1219	1532	1359	1004	1191	1909	1688
WDR45		NM_007075.3	NM_007075.3:1390	Endogenous	mRNA	Hs	TCCAAGAACGTCAACTCTGTCATTGCCATCTGCGTAGATGGGACCTTCCACAAATATGTCTTCACTCCTGATGGAAACTGCAACAGAGAGGCTTTCGACG	100	false	1143.42	465	2858	58.86	1364	2858	643	1191	1028	732	1335	1895	465	734	738	738
WNT1		NM_005430.2	NM_005430.2:350	Endogenous	mRNA	Hs	GAGTCTGCAACTGGTACTCGAGCCCAGTCTGCAGCTGTTGAGCCGCAAACAGCGGCGTCTGATACGCCAAAATCCGGGGATCCTGCACAGCGTGAGTGGG	91.67	false	6.83	1	14	53.62	5	9	6	5	6	3	9	1	5	7	12	14
WNT2		NM_003391.2	NM_003391.2:2014	Endogenous	mRNA	Hs	GATGTAACAAGGTGGGGACGTGTGTCCTTTGGTACTATGGTGTGTTGTATCTTTGTAAGAGCAAAAGCCTCAGAAAGGGATTGCTTTGCATTACTGTCCC	100	false	14.33	8	18	21.31	16	16	13	17	8	14	18	17	10	15	16	12
WRN		NM_000553.4	NM_000553.4:2944	Endogenous	mRNA	Hs	TCTGAGAAATCCTCAGATCACCTGTACTGGTTTTGATCGACCAAACCTGTATTTAGAAGTTAGGCGAAAAACAGGGAATATCCTTCAGGATCTGCAGCCA	100	false	457.25	160	757	42.27	738	519	463	611	521	216	757	470	365	445	222	160
XCL1/2		NM_003175.3	NM_003175.3:377	Endogenous	mRNA	Hs	GTAGTCTCTGGCACCCTGTCCGTCTCCAGCCAGCCAGCTCATTTCACTTTACACCCTCATGGACTGAGATTATACTCACCTTTTATGAAAGCACTGCATG	100	false	14.92	6	25	34.12	6	25	17	16	17	14	16	13	11	9	21	14
XDH		NM_000379.3	NM_000379.3:1325	Endogenous	mRNA	Hs	AGTATTTCTCAGCATTCAAGCAGGCCTCCCGGAGAGAAGATGACATTGCCAAGGTAACCAGTGGCATGAGAGTTTTATTCAAGCCAGGAACCACAGAGGT	100	false	11.92	5	19	34.96	19	14	7	9	10	5	15	12	11	9	16	16
XRCC2		NM_005431.1	NM_005431.1:600	Endogenous	mRNA	Hs	CTCTGAGGAAATGTTCTCAGTGCTTAGAGAAGCTTGTAAATGACTATCGCCTGGTTCTTTTTGCAACGACACAAACTATAATGCAGAAAGCCTCGAGCTC	100	false	1387.25	308	2666	60.08	2666	326	1904	2105	1425	437	2499	308	1447	1773	1126	631
YWHAZ		NM_003406.2	NM_003406.2:2345	Endogenous	mRNA	Hs	CTTGGTGGCCATGTACTTGGAAAAAGGCCGCATGATCTTTCTGGCTCCACTCAGTGTCTAAGGCACCCTGCTTCCTTTGCTTGCATCCCACAGACTATTT	100	false	12826.2	4495	24587	55.66	24587	22407	7834	7810	11311	4495	22655	18657	8339	9354	9588	6878
ZAP70		NM_001079.3	NM_001079.3:1175	Endogenous	mRNA	Hs	GGAGCTCAAGGACAAGAAGCTCTTCCTGAAGCGCGATAACCTCCTCATAGCTGACATTGAACTTGGCTGCGGCAACTTTGGCTCAGTGCGCCAGGGCGTG	100	false	15.75	5	24	40.44	23	18	10	16	19	19	20	7	9	5	19	24
ZNF100		NM_173531.3	NM_173531.3:36	Endogenous	mRNA	Hs	CGGGTTTGGCGGGGTCTTTGTCTCTCGCTGTAGCCGGAGCTCCAGGTTTTGCTCTCACTTCTCTGTGTCTTCTGCTCCTAGGGGCCTAGCCTGTGTGGCC	100	false	258.33	75	447	39.07	304	93	231	273	447	307	310	75	226	227	329	278
ZNF136		NM_003437.2	NM_003437.2:385	Endogenous	mRNA	Hs	ATCCCTGGAGTGAAACTCTGTGAAAGCATTGTATATGGAGAAGTCAGCATGGGTCAGTCATCCCTTAATAGACACATCAAAGATCACAGTGGACATGAAC	100	false	887.25	564	1287	28.74	1287	790	839	962	1259	642	1286	564	749	770	801	698
ZNF253		NM_021047.2	NM_021047.2:1327	Endogenous	mRNA	Hs	CAAACATAAAAGAACTCATACTGGAGAGAAACCCTACAAATGTGAAGAATGTGGCAAATCCTTTACTGCATCCTCAACTCTAACTACACATAAGAGAATT	100	false	1890.58	646	3650	41.45	1906	679	1922	2114	3650	1892	2089	646	1445	1819	2452	2073
ZNF254		NM_203282.3	NM_203282.3:1986	Endogenous	mRNA	Hs	GTCCTCAACCCTAACTAAACATAAGAGAATTCATACTGGAGAGCAACCCTACAAATGGGAAAAATTTGGCAAAGCCTTTAATCGGTCCTCGCACCTCACC	100	false	2381.08	1503	4092	37.22	4091	2027	2060	2065	2953	1520	4092	1503	1884	2469	1975	1934
ZNF43		NM_003423.2	NM_003423.2:3835	Endogenous	mRNA	Hs	TTTACCAGGCACCTATAATCCCAGCTACTTCAAAGGCTGAAGCAGGAGAATCACTTGAACCTGGAAAGTGGAGGTCTCAGTGAGCCGAAATCATACCATT	100	false	2219.42	1618	2721	14.03	1618	2185	1999	2419	2008	2721	2106	2463	2157	2264	2024	2669
ZNF610		NM_001161427.1	NM_001161427.1:454	Endogenous	mRNA	Hs	ACTGACTCATCCAGAGCAATTTCTAGTCCTGCAAGCGCCATTCATGGATTGACTTATAAACAGTCATGCTATGTGATGAAGAAGCCCAGAAGAGGAAAGC	100	false	241.83	126	445	37.02	377	270	200	249	234	191	445	233	194	227	126	156
ZNF675		NM_138330.2	NM_138330.2:851	Endogenous	mRNA	Hs	TGTGAGAAACTCTACAAATGTCAAGAATGTGACAGAACTTTTAACCAATTCTCAAACCTTACTGAATATAAAAAAGATTATGCTCGAGAGAAACCATACA	100	false	886.33	326	1411	39.01	1195	339	969	822	1411	654	1281	326	778	812	1190	859
ZNF682		NM_001077349.1	NM_001077349.1:1465	Endogenous	mRNA	Hs	TAAACGGTGCTCACATCTTAATGAACATAAGAGAGTTCAAAGAGGAGAGAAATCCTGCAAGTATAAAAAATGTGGGGAAGCTTTTAATCACTGCTCAAAC	100	false	646.92	274	1065	37.18	938	295	614	716	1065	500	867	274	470	634	726	664
ZNF708		NM_021269.2	NM_021269.2:488	Endogenous	mRNA	Hs	AGTGATACTGAGAAGATATGGAAAATGTGGATATCAGAAAGGCTGTAAAAGTGTGGATGAGCATAAGTTGCACAAAGGAGGTCACAAGGGACTTAACCGG	100	false	744.42	529	1056	24.92	1056	751	644	727	1008	529	1032	604	560	706	693	623
ZNF85		NM_001256171.1	NM_001256171.1:275	Endogenous	mRNA	Hs	TGGGTATTACTGTTTCTAAGCCAGACCTGATCACTTGTCTGGAGCAAGGGAAAGAGGCCTGGAGTATGAAGAGACATGAGATCATGGTGGCCAAACCCAC	100	false	722.33	140	1207	43.66	1051	235	716	805	1207	600	968	140	538	736	963	709
ZNF91		NM_003430.2	NM_003430.2:4472	Endogenous	mRNA	Hs	AACAAATATAGACAAAAAGCCATTAATACCTGCTCACATCGTACTCAAATTCAGAGCGTTCATACTAAATAAGAAGTGTAATTACTGTCAAACGACTGAT	100	false	3007.5	1622	5022	28.25	2979	1801	2871	3353	5022	2752	3257	1622	2735	3145	3283	3270
ZNF93		NM_031218.3	NM_031218.3:2314	Endogenous	mRNA	Hs	CACAGTTAACCTGAGGAAATGCTCTCTGGTACTCACTGAAAGCCACACTCATCCACATCCTGATACAAGGCCCACCATATGCAGACCTGACTGCCAAAAC	100	false	467.67	92	768	46.63	631	104	594	556	768	298	650	92	433	482	649	355
ABCF1		NM_001090.2	NM_001090.2:857	Housekeeping	mRNA	Hs	TCCCGCCAAGCCATGTTAGAAAATGCATCTGACATCAAGCTGGAGAAGTTCAGCATCTCCGCTCATGGCAAGGAGCTGTTCGTCAATGCAGACCTGTACA	100	false	1194.92	694	1702	31.11	1702	1658	1142	1474	1278	694	1691	1115	757	1078	1029	721
AGK		NM_018238.3	NM_018238.3:816	Housekeeping	mRNA	Hs	GATGCTGGCGTCAAAGTTAGCAAGTACTGGTATCTTGGGCCTCTAAAAATCAAAGCAGCCCACTTTTTCAGCACTCTTAAGGAGTGGCCTCAGACTCATC	100	false	920.58	404	1561	44.16	1561	692	711	742	1199	404	1495	589	630	729	1516	779
COG7		NM_153603.3	NM_153603.3:1492	Housekeeping	mRNA	Hs	TGTGTCTGATTTCACCAGCACTCTCCAGTCCATACGAAAGAAGTGCAAACTGGACCACATTCCTCCCAACTCCCTCTTCCAGGAAGATTGGACGGCTTTT	100	false	1213.75	456	2145	50.27	2103	2034	993	1494	850	456	2145	1288	904	1156	565	577
DHX16		NM_001164239.1	NM_001164239.1:2490	Housekeeping	mRNA	Hs	CCCGTGTCAACTTCTTTCTCCCTGGCGGTGACCACCTGGTTCTGCTAAATGTTTACACACAGTGGGCTGAGAGTGGTTACTCTTCCCAGTGGTGCTATGA	100	false	232.42	139	363	31.75	363	305	162	250	263	159	343	226	139	187	208	184
DNAJC14		NM_032364.5	NM_032364.5:1166	Housekeeping	mRNA	Hs	TCGTTTTCTTAAGCTGCTGGGTGCTTTGCTGCTCCTGGCTCTGGCCCTCTTTTTGGGCTTTCTACAGTTGGGATGGCGGTTTCTGGTGGGACTAGGTGAC	100	false	294.92	146	589	41.68	358	214	257	253	589	232	319	146	183	226	441	321
EDC3		NM_001142443.1	NM_001142443.1:1024	Housekeeping	mRNA	Hs	AAAGAATGGCCAGATGAAGAATAAAGATGACGAGTGCTTCGGGGATGATATTGAGGAGATCCCAGACACAGATTTTGATTTTGAAGGGAACCTGGCTCTT	100	false	1163.33	621	2083	38.05	777	787	964	1582	2083	1465	947	621	744	1064	1520	1406
FCF1		NM_015962.4	NM_015962.4:1022	Housekeeping	mRNA	Hs	CAGCTAGAGAAACAGGGTATTTACAATGCCTGGGAAAGGAGGAGAGATAAGGCTCACTAGCCACAGAAAAACAGGCAGTTAATTTTTAAAGGACTCCAGC	100	false	2063.75	1007	2766	25.29	2762	2005	2093	2555	2264	1007	2766	1595	1999	2293	1925	1501
G6PD		NM_000402.4	NM_000402.4:923	Housekeeping	mRNA	Hs	ACATCGCCTGCGTTATCCTCACCTTCAAGGAGCCCTTTGGCACTGAGGGTCGCGGGGGCTATTTCGATGAATTTGGGATCATCCGGGACGTGATGCAGAA	100	false	860.67	298	1967	54.66	1293	1967	356	439	1016	731	1081	867	298	441	947	892
MRPS5		NM_031902.3	NM_031902.3:390	Housekeeping	mRNA	Hs	ATCCCTACGCCAGCTTGAGCCGTGCACTGCAGACACAATGCTGTATTTCTTCTCCCAGTCACCTGATGAGCCAGCAGTATAGACCATATAGTTTCTTCAC	100	false	1670	1112	2618	29.43	2380	2277	1244	1629	1623	1233	2618	1651	1112	1320	1494	1459
NRDE2		NM_017970.3	NM_017970.3:3233	Housekeeping	mRNA	Hs	TGGAGGTCCTATGTACAGATTCAGAATAAGTCCCACAGTGCCAGCAAAACCAGGAGATTTTTTGACACAATCACCAGGTCTGCCAAACCCTTGGAGCCTT	100	false	297.75	125	532	35.46	257	194	266	334	532	286	240	125	239	362	400	338
OAZ1		NM_004152.2	NM_004152.2:313	Housekeeping	mRNA	Hs	GGTGGGCGAGGGAATAGTCAGAGGGATCACAATCTTTCAGCTAACTTATTCTACTCCGATGATCGGCTGAATGTAACAGAGGAACTAACGTCCAACGACA	100	false	13534.5	5761	20541	42.68	20541	16793	6612	6607	20170	11237	19178	14526	5761	6898	17390	16701
POLR2A		NM_000937.2	NM_000937.2:3775	Housekeeping	mRNA	Hs	TTCCAAGAAGCCAAAGACTCCTTCGCTTACTGTCTTCCTGTTGGGCCAGTCCGCTCGAGATGCTGAGAGAGCCAAGGATATTCTGTGCCGTCTGGAGCAT	100	false	1587.25	1083	2260	24.52	1774	1378	1474	1884	2260	1280	2087	1155	1083	1310	1959	1403
SAP130		NM_024545.3	NM_024545.3:3090	Housekeeping	mRNA	Hs	GATCTCCACCGAATAAACGAACTGATACAGGGAAATATGCAGAGGTGTAAACTTGTGATGGATCAAATCAGTGAAGCCAGAGACTCCATGCTTAAGGTTT	100	false	1364.17	685	2297	36.78	2296	1471	1128	1213	1635	685	2297	1101	1000	1043	1444	1057
SDHA		NM_004168.3	NM_004168.3:342	Housekeeping	mRNA	Hs	AGGGGCAGGCTTGCGAGCTGCATTTGGCCTTTCTGAGGCAGGGTTTAATACAGCATGTGTTACCAAGCTGTTTCCTACCAGGTCACACACTGTTGCAGCA	100	false	1394.75	823	1924	24.19	1288	1574	1553	1924	1525	1064	1131	823	1566	1895	1305	1089
STK11IP		NM_052902.2	NM_052902.2:565	Housekeeping	mRNA	Hs	GCTCTGCTTTCTGCCAACTTCAGCTACAATGCACTGACCGCCTTAGACAGCTCCCTGCGCCTCTTGTCAGCTCTGCGTTTCTTGAACCTAAGCCACAATC	100	false	116.08	84	180	27.92	180	148	90	112	117	89	164	97	102	126	84	84
TBC1D10B		NM_015527.3	NM_015527.3:2915	Housekeeping	mRNA	Hs	GCGTTGGCCTGGGGTGGGGGTGCTCGCTTTGTCTTCTGTCCTTTGGTTCTCCTTCCATAATGCTCCTGTACCCAGTTTATTTAAGGGGACATGCACTGGA	100	false	252.58	115	373	26.53	373	251	263	292	267	115	333	230	191	263	257	196
TBP		NM_001172085.1	NM_001172085.1:587	Housekeeping	mRNA	Hs	ACAGTGAATCTTGGTTGTAAACTTGACCTAAAGACCATTGCACTTCGTGCCCGAAACGCCGAATATAATCCCAAGCGGTTTGCTGCGGTAATCATGAGGA	100	false	834.67	539	1252	29.04	1252	873	611	818	1067	539	1229	599	655	838	883	652
TLK2		XM_011524223.1	XM_011524223.1:383	Housekeeping	mRNA	Hs	GCGTCGGATCCTTGAGTGATAAAGAAGTAGAGACTCCCGAGAAAAAGCAGAATGACCAGCGAAATCGGAAAAGAAAAGCTGAACCATATGAAACTAGCCA	100	false	959.83	631	1489	25.03	777	955	855	1489	1307	1015	841	631	768	1095	910	875
UBB		NM_018955.3	NM_018955.3:1052	Housekeeping	mRNA	Hs	ACCTGGTCCTGCGCCTGAGGGGTGGCTGTTAATTCTTCAGTCATGGCATTCGCAGTGCCCAGTGATGGCATTACTCTGCACTATAGCCATTTGCCCCAAC	100	false	19724.3	3318	38142	55.59	34431	26275	15918	18939	8627	3318	38142	30026	16772	23754	11947	8543
USP39		NM_001256725.1	NM_001256725.1:806	Housekeeping	mRNA	Hs	TATGCCAACGCTGTCCTTCAGGCTCTATCTAATGTTCCTCCTCTCCGGAACTACTTTCTGGAAGAAGACAATTATAAGAACATCAAACGTCCTCCAGGGG	100	false	1087	559	1724	38.94	1637	1099	737	795	1701	772	1724	920	559	661	1386	1053
NEG_A		ERCC_00096.1	ERCC_00096.1:230	Negative	SYSTEM	CUS	AACCGCCGCATACGGCCGATTGTCGCAGCCCGGGTCGATTATAACAACGGTGCAATCTCAGCTAAACCGACGCAGTTTTGCTCCTTGGATTCTGAGCCCG	100	false	12.25	7	17	29.56	7	13	13	15	13	8	14	9	7	14	17	17
NEG_B		ERCC_00041.1	ERCC_00041.1:440	Negative	SYSTEM	CUS	GCACTGGCATTGGTCGTTTCAGGAGGCCATACAGAACTGGTTTATATGAAGGAACATGGATCATTTGAAGTCATTGGGGAAACCCTTGATGATGCGGCAG	100	false	14.58	9	22	32.36	12	13	14	11	20	13	18	9	12	22	9	22
NEG_C		ERCC_00019.1	ERCC_00019.1:140	Negative	SYSTEM	CUS	GTACAGGCTGCTGGCTCATGTTTCCTTCTACGCTGCACTTGCGGGCATAGAGGTCGGTTGCGATCTATATTCGGAGATAACTATTCACCCAGCGCCACTC	100	false	13.33	11	19	20.56	15	18	14	11	12	13	13	11	19	11	11	12
NEG_D		ERCC_00076.1	ERCC_00076.1:355	Negative	SYSTEM	CUS	AGAGATCACGTGGACCAAAGCTGATTGATTACGGGACTGGCCGTAAGTGCTGCCCGCGAGTAGATCGTCTAGATCCGGCTAAAATTCCCTGCGGTGCCTT	100	false	11.25	4	20	38.68	9	13	10	13	20	4	13	5	11	10	11	16
NEG_E		ERCC_00098.1	ERCC_00098.1:785	Negative	SYSTEM	CUS	CCCAGATGACCTTCTCCCTCATAATCACTTAATCTGAGCGCAGGAGGCAGGCTGTATTAATTCCGGCCTCCAACCGGACCGTGGAACGACGCGACCAAGT	100	false	15.33	11	24	21.96	14	17	15	24	15	15	12	16	18	11	14	13
NEG_F		ERCC_00126.1	ERCC_00126.1:220	Negative	SYSTEM	CUS	GGGTCCTTACCGGCTGTAAGCTCACTACAATCCAGGTACAGAGTGCGTTAACCGGCCATTAGAGGGCCGCTACACCCGTCAGAATTTAAACGTATGGGCG	100	false	21.17	15	31	22.42	21	22	22	25	18	19	17	23	15	26	15	31
NEG_G		ERCC_00144.1	ERCC_00144.1:15	Negative	SYSTEM	CUS	ACCCGTATGAACTGTTGCCGGCTCGGAAATGTTAAGGCTCTGCGCACGCACTTTATCATTCGCAGCCTGTTCTGTCAGCGGGTCAGCCTAGGTTACGGTG	100	false	8.08	5	18	43.33	18	9	5	8	10	6	9	7	7	7	6	5
NEG_H		ERCC_00154.1	ERCC_00154.1:115	Negative	SYSTEM	CUS	TTGGTCCGAGGAGGCATATAGGAAACGATGGGCACGCGCTATTCAGACGTTATTTGGTATGGAGTAAGAGGCCGGAAACTGGGCTCGATTGATGGATACT	100	false	10.92	7	17	27.19	7	10	10	14	11	9	10	17	11	9	15	8
POS_A		ERCC_00117.1	ERCC_00117.1:385	Positive	SYSTEM	CUS	TCAGGCCTTGCCCTTACTAATGGCGCGTTGTAACGGGCCTTGAGGGAATGTCACTATTGAGGCACCCGTTCGACCCTCAGAGATATACCATTCCGCCTAT	100	false	21385.3	16966	24197	9.61	16966	19220	23410	22356	21445	24197	19563	23269	21463	21060	20859	22816
POS_B		ERCC_00112.1	ERCC_00112.1:695	Positive	SYSTEM	CUS	ATGAAAGCGCTGCTACTATGATAAGAGTACACGTACAGGTCTCGCCCGATTGGATTATGGCGAGCTGCCGCATTGACGGACATACCTTTGAACGTAATCG	100	false	7094.83	5280	8275	11.49	5280	6248	7665	7486	6951	8275	6411	7598	7345	7089	6923	7867
POS_C		ERCC_00002.1	ERCC_00002.1:850	Positive	SYSTEM	CUS	GCCGCTTTCGCTCGGGTCTGCGGGTTATAGCTTTTCAGTCTCGACGGGCTAGCACACATCTGGTTGACTAGGCGCATAGTCGCCATTCACAGATTTGCTC	100	false	1995.67	1487	2304	11.53	1487	1751	2129	2147	2007	2304	1794	2154	2007	1980	1949	2239
POS_D		ERCC_00092.1	ERCC_00092.1:540	Positive	SYSTEM	CUS	TACCTGGCATTTGGGCACTTCTTGCGTTTAAGCGGGAAAGATCGCGAGGGCCCGCTATTTGCGATACTTCCCATGTCGGTGCCGTCGCCTCTATGTACTC	100	false	427.5	332	487	10.42	332	419	487	453	449	486	395	453	430	376	415	435
POS_E		ERCC_00035.1	ERCC_00035.1:485	Positive	SYSTEM	CUS	GGTTGAATTTGAGCGGATGGGCTCAACTGCGTCGTAACCGGTAGATACAGGGCATACGAGCCTCCCTATTTAACGGCATCATCCCGCGTAGTGCTGGTCA	100	false	74.08	61	85	11.15	74	65	84	77	84	85	71	80	61	73	63	72
POS_F		ERCC_00034.1	ERCC_00034.1:195	Positive	SYSTEM	CUS	ACGAAGCTGTTCGGCCGCACGCAAGTACCTCCCACTTAGAAAGCGAATAACCCAACGACCGTGTTCAACCCTGGCCGTCTCTCAACCAGGTATGCAATCA	100	false	49.92	42	59	11.32	42	48	58	50	59	42	51	46	45	50	54	54

## Sheet: Table S5 hallmark
Supplementary table S5: The top ten Hallmarks from the k-means cluster analysis are listed
K mean cluster	ID	Term_Description	Fold_Enrichment	occurrence	support	lowest_p	highest_p	Up_regulated	Down_regulated
1	M5924	HALLMARK_MTORC1_SIGNALING	137870769230769	10	0.108055555555556	579854	5.02991e+07	ASNS, G6PD, GPI, GPI, PGK1, PSAT1, SLC1A5, SLC2A1, SLC7A5, TFRC
1	M5938	HALLMARK_REACTIVE_OXYGEN_SPECIES_PATHWAY	248933333333333	10	0.06	1.28126e+07	4.24583e+09	CAT, G6PD, GPX4, SOD2
1	M5891	HALLMARK_HYPOXIA	628884210526316	10	0.0236111111111111	4.9326e+08	0.000725019802771727	GPI, GPI, HMOX1, PGK1, SLC2A1
1	M5945	HALLMARK_HEME_METABOLISM	938387434554974	10	0.0225	1.03497e+09	0.000144838026715995	ASNS, CAT, FTCD, FTCD, GAPVD1, SLC2A1, TFRC
1	M5906	HALLMARK_ESTROGEN_RESPONSE_EARLY	773886010362694	9	0.01	1.86401e+09	0.0397596160512449	JAK2, PTGES, SLC16A1, SLC16A1, SLC2A1, SLC7A5
1	M5902	HALLMARK_APOPTOSIS	113437974683544	10	0.06125	9.93806e+09	9.93806e+09	GPX4, HMOX1, IRF1, PDGFRB, RELA, SOD2
1	M5941	HALLMARK_UV_RESPONSE_UP	135781818181818	10	0.0633333333333333	0.000108192346415664	0.0101307720931025	ASNS, ATP6V1F, GLS, HMOX1, IRF1, SOD2, TFRC
1	M5890	HALLMARK_TNFA_SIGNALING_VIA_NFKB	909807106598985	10	0.045	0.000194461171022731	0.000957915830167917	IRF1, NFAT5, NFE2L2, NFKB2, RELA, SOD2
1	M5949	HALLMARK_PEROXISOME	574461538461539	10	0.0263888888888889	0.000310397764660712	0.0173334737584122	CAT, SOD2
1	M5936	HALLMARK_OXIDATIVE_PHOSPHORYLATION	649391304347826	10	0.0211111111111111	0.000714481941275783	0.0239666054145286	ATP6V1F, GPI, GPI, GPX4, MPC1
2	M5924	HALLMARK_MTORC1_SIGNALING	208895104895105	10	0.138321995464853	442223	2.30557e+08	ACACA, ACACA, GOT1, HK2, PDK1, PFKL, SCD, SLC7A11, SQSTM1, SQSTM1
2	M5892	HALLMARK_CHOLESTEROL_HOMEOSTASIS	209252801992528	10	0.0655913978494624	7.33468e+08	0.00332411295821188	FASN, SCD, SREBF2
2	M5905	HALLMARK_ADIPOGENESIS	133293669681104	10	0.0382616487455197	7.56429e+06	1.09225e+09	ALDH2, APOE, PFKL, SOD1, TKT
2	M5935	HALLMARK_FATTY_ACID_METABOLISM	657008797653959	10	0.0226053639846743	7.2357e+09	0.000357945021943047	ENO3, FASN
2	M5890	HALLMARK_TNFA_SIGNALING_VIA_NFKB	10338717120443	10	0.0401149425287356	9.72041e+08	0.000957915830167917	MYC, SLC2A6, SLC2A6, SQSTM1, SQSTM1, VEGFA
2	M5891	HALLMARK_HYPOXIA	214392344497608	10	0.0959709935608112	0.000146984131886068	0.000146984131886068	BCL2, ENO3, HEXA, HK2, PDK1, PFKL, PRDX5, VEGFA
2	M5906	HALLMARK_ESTROGEN_RESPONSE_EARLY	791474328780028	10	0.0601254480286738	0.000768199887999393	0.00212143578807458	BCL2, FASN, MYC
2	M5937	HALLMARK_GLYCOLYSIS	10338717120443	10	0.0113026819923372	0.000790413841240694	0.00103373101109011	GOT1, HK2, SOD1, VEGFA
2	M5896	HALLMARK_TGF_BETA_SIGNALING	942929292929293	10	0.00565134099616858	0.00199765784976498	0.00497722365802386	PPM1A
2	M5928	HALLMARK_MYC_TARGETS_V2	175579937304075	10	0.0241959064327485	0.00206641942292282	0.00206641942292282	HK2, MYC
3	M5925	HALLMARK_E2F_TARGETS	271234866828087	10	0.1675	358.928	1.54029e+06		BRCA2, BUB1B, CCNB2, DCK, KPNA2, MSH2, MYBL2, NME1, POLE, RAD51AP1, RRM2, SHMT1, SHMT1, TIMELESS, UBE2T
3	M5901	HALLMARK_G2M_CHECKPOINT	140640301318267	10	0.095	82575	9.77753e+07		BRCA2, CCNA2, CCNB2, HIF1A, KPNA2, MYBL2, POLE
3	M5936	HALLMARK_OXIDATIVE_PHOSPHORYLATION	825497420781135	10	0.0275	3.27102e+07	0.000144838026715995		COX5A, COX6A1, CS, LDHB
3	M5898	HALLMARK_DNA_REPAIR	130044114232645	10	0.0375	0.000332056572601068	0.014395663175568		DGUOK, NME1, PRIM1, RAD51, TYMS
3	M5926	HALLMARK_MYC_TARGETS_V1	97868250917351	10	0.04	0.00035253513311961	0.000875873269712736		CCNA2, COX5A, KPNA2, NME1, TYMS
3	M5905	HALLMARK_ADIPOGENESIS	596432691454433	10	0.0125	0.000683477844141229	0.0385529116314688		COX6A1, CS, HADH
3	M5924	HALLMARK_MTORC1_SIGNALING	778930899608866	10	0.025	0.000735660047433175	0.000735660047433175		GAPDH, GMPS, PIK3R3, RRM2
3	M5893	HALLMARK_MITOTIC_SPINDLE	383564458140729	10	0.01	0.000813048855437409	0.000813048855437409		BRCA2, CCNB2
3	M5946	HALLMARK_COAGULATION	558424725822532	1	0.005	0.00198841921443191	0.00198841921443191		APOA1, THBS1
3	M5923	HALLMARK_PI3K_AKT_MTOR_SIGNALING	109537157757497	10	0.0325	0.00438440441238982	0.00789554925116487		AKT1, PIK3R3, RPS6KA1, RPS6KA1
4	M5936	HALLMARK_OXIDATIVE_PHOSPHORYLATION	196388499298738	10	0.12	0.0955955	182.088		COX6B1, COX7B, COX8A, FH, NDUFA4, NDUFA6, NDUFA6, NDUFA6, NDUFA6, NDUFA6, NDUFB1, NDUFB2, NDUFB4, UQCR10
4	M5925	HALLMARK_E2F_TARGETS	221237656352864	10	0.325	16.3688	116.603		BRCA1, CDC20, CDCA8, CTPS1, EZH2, KIF2C, MKI67, NUP205, PLK1, PRIM2, PRPS1, TK1
4	M5901	HALLMARK_G2M_CHECKPOINT	210312339989759	10	0.2525	12875.9	12875.9		BUB1, CDC20, CENPA, EXO1, EZH2, KIF2C, MKI67, PLK1, PRIM2, TPX2, UBE2C
4	M5926	HALLMARK_MYC_TARGETS_V1	130385766544729	10	0.05	1.14597e+08	1.04192e+09		CDC20, CTPS1, HSPE1, IMPDH2, NPM1, PSMA7, RRM1
4	M5951	HALLMARK_SPERMATOGENESIS	10950146627566	10	0.05	2.34888e+09	0.000235850849427		BUB1, EZH2, KIF2C, NCAPH
4	M5928	HALLMARK_MYC_TARGETS_V2	186907675194661	10	0.045	0.0001059459749099	0.0038127537681618		HSPE1, NPM1, PLK1
4	M5924	HALLMARK_MTORC1_SIGNALING	926550868486352	10	0.04	0.000106727825909956	0.000149151283321213		BUB1, HSPE1, NUP205, PLK1, PSMA3
4	M5893	HALLMARK_MITOTIC_SPINDLE	730009775171065	10	0.05	0.000164919182533939	0.000813048855437409		BUB1, KIF2C, PLK1, TPX2
4	M5938	HALLMARK_REACTIVE_OXYGEN_SPECIES_PATHWAY	150564516129032	10	0.01	0.00186361311071233	0.0168885184253718		NDUFA6, NDUFA6, NDUFA6, NDUFA6, NDUFA6, NDUFB4
4	M5935	HALLMARK_FATTY_ACID_METABOLISM	466264308012487	9	0.005	0.015132546080748	0.015132546080748		AADAT, FH

## Sheet: Table S6 ipa nanostring
Supplementary table S6: The Ingenuity Pathway analysis output from gene expression is provided
Ingenuity Canonical Pathways	-log(p-value)	Ratio	z-score	Molecules
Mitochondrial Dysfunction	4,61E01	2,3E-01	2,294	ATF4,ATP5F1D,ATP5ME,BAD,BCL2,CACNA1A,CACNA1E,CACNB4,CACNG2,CACNG7,COX4I1,COX5A,COX5B,COX6A1,COX6B1,COX7B,COX7C,COX8A,GPX1,GPX4,HSF1,IDH2,MAPK8,MAPT,MGST3,MTOR,NDUFA1,NDUFA12,NDUFA13,NDUFA2,NDUFA3,NDUFA4,NDUFA6,NDUFA7,NDUFB1,NDUFB10,NDUFB11,NDUFB2,NDUFB4,NDUFB7,NDUFB8,NDUFS7,NDUFS8,NFE2L2,NOS1,NRF1,OGDH,PDHA1,PIK3C2A,PIK3CA,PIK3CB,PIK3CD,PIK3R1,PIK3R2,PIK3R3,PIK3R4,PPARG,PPARGC1A,PRKAA1,PRKAA2,PRK…
Sirtuin Signaling Pathway	4,56E01	2,49E-01	3,000	AKT1,ATG101,ATG2B,ATP5F1D,CLOCK,CPS1,CPT1A,G6PD,GABARAP,GLS,GLUD1,GOT2,GSK3B,HIF1A,HSF1,IDH2,LDHA,LDHB,MAP1LC3B,MAPK1,MLYCD,MTOR,MYC,MYCN,NDUFA1,NDUFA12,NDUFA13,NDUFA2,NDUFA3,NDUFA4,NDUFA6,NDUFA7,NDUFB1,NDUFB10,NDUFB11,NDUFB2,NDUFB4,NDUFB7,NDUFB8,NDUFS7,NDUFS8,NFE2L2,NFKB1,NFKB2,NOS2,NQO1,PCK1,PCK2,PDHA1,PDK1,PFKM,PGAM2,PGK1,PPARG,PPARGC1A,PRKAA1,PRKAA2,RELA,RPTOR,SDHA,SDHB,SDHC,SLC2A1,SOD1,SOD2,…
Glucocorticoid Receptor Signaling	4,41E01	1,7E-01	#NUM!	A2M,AKT1,AKT2,AKT3,AR,ARID1A,ARID2,ATP5F1D,BCL2,BCL2L1,BRCA1,CCL5,CD247,CD3E,EGFR,HLA-A,HLA-C,HLA-DRB1,HLA-E,HRAS,HSPA2,HSPA4,IFNG,IL21R,IL4,IL6,JAK2,KRAS,MAP2K1,MAP2K2,MAPK1,MAPK8,MRAS,MYC,NCOA2,NCOR1,NDUFA12,NDUFA13,NDUFA2,NDUFA3,NDUFA4,NDUFA6,NDUFA7,NDUFB1,NDUFB10,NDUFB11,NDUFB2,NDUFB4,NDUFB7,NDUFB8,NDUFS7,NDUFS8,NFAT5,NFKB1,NFKB2,NOS2,NRAS,PCK1,PCK2,PFKFB1,PIK3C2A,PIK3CA,PIK3CB,PIK3CD,PIK3R1,…
Estrogen Receptor Signaling	4,37E01	0.2	2,101	AKT1,AKT2,AKT3,ATF4,ATP5F1D,BAD,BCL2,CACNA1A,CACNA1E,CACNB4,CACNG2,CACNG7,CCND1,EGFR,GNG12,GSK3B,HIF1A,HRAS,JAK2,KRAS,LEPR,MAP2K1,MAP2K2,MAPK1,MRAS,MTOR,MYC,NCOA2,NCOR1,NDUFA12,NDUFA13,NDUFA2,NDUFA3,NDUFA4,NDUFA6,NDUFA7,NDUFB1,NDUFB10,NDUFB11,NDUFB2,NDUFB4,NDUFB7,NDUFB8,NDUFS7,NDUFS8,NFKB1,NFKB2,NRAS,NRF1,PIK3C2A,PIK3CA,PIK3CB,PIK3CD,PIK3R1,PIK3R2,PIK3R3,PIK3R4,PLCG1,PPARGC1A,PRKAA1,PRKAA2,PRKAB1…
HER-2 Signaling in Breast Cancer	4,06E01	2,69E-01	3,101	AKT1,AKT1S1,AKT2,AKT3,ARF5,BAD,BRAF,CCND1,COPS6,COX4I1,COX5A,COX5B,COX6A1,COX6B1,COX7B,COX7C,COX8A,EGFR,GSK3B,HRAS,ITGB1,ITGB5,KRAS,MAP2K1,MAP2K2,MAPK1,MLST8,MRAS,MTOR,MYC,NDC1,NFKB1,NFKB2,NRAS,NUP205,NUP62,PDK1,PIK3C2A,PIK3CA,PIK3CB,PIK3CD,PIK3R1,PIK3R2,PIK3R3,PIK3R4,PLCG1,PRKCG,PTEN,RELA,RPS6KB1,RPS6KB2,RPTOR,SEC13,SMAD3,SMAD4,SOS1,SOS2,STAT3,TP53,TPR
Hepatic Fibrosis Signaling Pathway	3,79E01	1,82E-01	2,528	AKT1,AKT2,AKT3,ATF4,BCL2,BRAF,CACNA1A,CACNA1E,CACNB4,CACNG2,CACNG7,CCL5,CCND1,EZH2,GSK3B,HIF1A,HRAS,ITGA11,ITGB1,ITGB5,JAK2,KRAS,LEPR,MAP2K1,MAP2K2,MAP2K3,MAPK1,MAPK8,MRAS,MTOR,MYC,MYD88,NFKB1,NFKB2,NGFR,NOX1,NOX3,NOX4,NRAS,PDGFB,PDGFRB,PDK1,PIK3C2A,PIK3CA,PIK3CB,PIK3CD,PIK3R1,PIK3R2,PIK3R3,PIK3R4,PLCG1,PPARG,PRKAG1,PRKAG2,PRKCG,PTEN,PTK2,RELA,RPS6KB1,RPS6KB2,SDHA,SDHB,SDHC,SMAD2,SMAD3,SMAD4,SOD2…
Autophagy	3,61E01	2,57E-01	-0,405	AKT1,AKT1S1,AKT2,AKT3,ATF4,ATG101,ATG2B,BAD,BCL2,ERN1,GABARAP,GSK3B,HIF1A,INSR,MAP1LC3B,MAP2K1,MAP2K2,MAPK1,MAPK8,MLST8,MTOR,MYC,MYD88,NFKB1,NFKB2,NGFR,NOD2,PDGFB,PIK3C2A,PIK3CA,PIK3CB,PIK3CD,PIK3R1,PIK3R2,PIK3R3,PIK3R4,PRKAA1,PRKAA2,PRKAB1,PRKAB2,PRKAG1,PRKAG2,PTEN,RB1CC1,RPTOR,SLC1A5,SLC3A2,SLC7A5,SQSTM1,STK11,TBK1,TLR4,TP53,TRAF6,VEGFA
Acute Myeloid Leukemia Signaling	3,57E01	4,33E-01	3,087	AKT1,AKT2,AKT3,BAD,BRAF,CCNA1,CCND1,HRAS,IDH1,IDH2,IDH3B,IDH3G,KRAS,MAP2K1,MAP2K2,MAP2K3,MAPK1,MRAS,MTOR,MYC,NFKB1,NFKB2,NRAS,PIK3C2A,PIK3CA,PIK3CB,PIK3CD,PIK3R1,PIK3R2,PIK3R3,PIK3R4,RELA,RPS6KB1,RPS6KB2,RUNX1,SOS1,SOS2,STAT3,STAT5A
HIF1α Signaling	3,49E01	2,59E-01	2,335	AKT1,AKT2,AKT3,BRAF,FOXP3,GCK,GPI,HIF1A,HK1,HK2,HK3,HMOX1,HRAS,HSPA2,HSPA4,IL6,KRAS,LDHA,LDHB,MAP2K1,MAP2K2,MAP2K3,MAPK1,MRAS,MTOR,NOS2,NOX1,NOX3,NOX4,NRAS,PDGFB,PIK3C2A,PIK3CA,PIK3CB,PIK3CD,PIK3R1,PIK3R2,PIK3R3,PIK3R4,PKM,PLCG1,PRKCG,RPS6KB1,RPS6KB2,SLC2A1,SLC2A14,SLC2A3,SLC2A8,STAT3,TF,TP53,VEGFA,VHL
TP53 Regulates Metabolic Genes	3,33E01	4,2E-01	0,822	AKT1,AKT2,AKT3,COX14,COX4I1,COX5A,COX5B,COX6A1,COX6B1,COX7B,COX7C,COX8A,G6PD,GLS,GPI,LAMTOR2,LAMTOR4,LAMTOR5,MLST8,MTOR,NDUFA4,PRDX1,PRDX5,PRKAA1,PRKAA2,PRKAB1,PRKAB2,PRKAG1,PRKAG2,PTEN,RPTOR,RRAGC,TIGAR,TP53,TXN,TXNRD1,YWHAZ
Tumor Microenvironment Pathway	3,14E01	2,64E-01	1,313	AKT1,AKT2,AKT3,ARG1,BAD,BCL2,BRAF,CCND1,CD274,CTLA4,FGF1,HIF1A,HLA-A,HLA-C,HLA-E,HRAS,IDO1,IL4,IL6,JAK2,KRAS,LEPR,MAP2K1,MAP2K2,MAPK1,MRAS,MYC,NFKB1,NFKB2,NOS2,NRAS,PDCD1LG2,PDGFB,PIK3C2A,PIK3CA,PIK3CB,PIK3CD,PIK3R1,PIK3R2,PIK3R3,PIK3R4,RELA,SLC16A1,SLC2A1,SLC2A3,STAT3,VEGFA
Chronic Myeloid Leukemia Signaling	3,04E01	2,04E-01	2,023	ABL1,AKT1,AKT1S1,AKT2,AKT3,ALOX15,BAD,BCL2,BCL2L1,CCND1,FOXM1,GSK3B,HRAS,IL4,ITCH,ITGB1,JAK2,KRAS,MAP2K1,MAP2K2,MAPK1,MLST8,MRAS,MTOR,MYC,NFAT5,NFKB1,NFKB2,NRAS,PIK3C2A,PIK3CA,PIK3CB,PIK3CD,PIK3R1,PIK3R2,PIK3R3,PIK3R4,PLCG1,PLK1,PRKAA1,PRKAA2,PRKAB1,PRKAB2,PRKAG1,PRKAG2,PTEN,RELA,RPTOR,SMAD3,SMAD4,SOS1,SOS2,STAT3,STAT5A,TP53
NAFLD Signaling Pathway	3,03E01	2,3E-01	0,849	ACACA,ACACB,AKT1,AKT1S1,AKT2,AKT3,APOB,ATF4,CPT1A,ERN1,FASN,GSK3B,GYS2,IFNG,IL4,IL6,INSR,JAK2,LTA,MAPK8,MLST8,MTOR,MYD88,NFE2L2,NFKB1,NFKB2,NGFR,NOX4,PCK1,PIK3C2A,PIK3CA,PIK3CB,PIK3CD,PIK3R1,PIK3R2,PIK3R3,PIK3R4,PPARGC1A,PRKAA1,PRKAA2,PRKAB1,PRKAB2,PRKAG1,PRKAG2,RPTOR,SCD,SREBF1,STAT3,TLR2,TLR4
CLEAR Signaling Pathway	2,95E01	1,96E-01	-0,544	AKT1,AKT1S1,AKT2,AKT3,ATF4,ATP6V1F,CD63,CTSA,CTSD,EGFR,FNIP1,GABARAP,GBA1,GNS,GSK3B,GUSB,HEXA,HEXB,HIF1A,HRAS,INSR,KRAS,LAMTOR2,LAMTOR4,LAMTOR5,MAPK1,MLST8,MRAS,MTOR,NAGLU,NEU1,NGFR,NRAS,PDGFB,PDGFRB,PLCG1,PPARGC1A,PRKAA1,PRKAA2,PRKAB1,PRKAB2,PRKAG1,PRKAG2,PRKCG,PRKN,RPTOR,RRAGC,SEC13,STK11,TLR2,TLR4,TP53,VEGFA,WDR45,YWHAZ
Myelination Signaling Pathway	2,92E01	1,81E-01	3,939	AKT1,AKT1S1,AKT2,AKT3,ASCL1,ATF4,BRAF,EGFR,FASN,GSK3B,HRAS,ITGB1,ITGB5,KRAS,LAMA4,LAMB1,LAMC1,MAP2K1,MAP2K2,MAPK1,MLST8,MRAS,MTOR,NFKB1,NFKB2,NGFR,NRAS,PDGFB,PDGFRB,PDK1,PIK3C2A,PIK3CA,PIK3CB,PIK3CD,PIK3R1,PIK3R2,PIK3R3,PIK3R4,PLCG1,PRKAG1,PRKAG2,PTEN,PTK2,RPS6KB1,RPS6KB2,RPTOR,SCD,SLC16A1,SLC2A1,SMAD2,SMAD3,SMAD4,SOS1,SOS2,SOX2,SREBF1,SREBF2,TRAF6
Ferroptosis Signaling Pathway	2,89E01	3,07E-01	1,622	ACACA,ALOX15,ALOX5,ARF5,ATF4,BRAF,FANCD2,GCLC,GPX4,HMOX1,HRAS,KEAP1,KRAS,MAP2K1,MAP2K2,MAPK1,MRAS,NFE2L2,NFS1,NOX1,NOX4,NRAS,PEBP1,PRKAA1,PRKAA2,PRKAB1,PRKAB2,PRKAG1,PRKAG2,SLC1A5,SLC3A2,SLC7A11,SQSTM1,SREBF2,STAT3,TF,TFRC,TP53,TXNRD1
IL-12 Signaling and Production in Macrophages	2,82E01	2,15E-01	1,286	AKT1,AKT2,AKT3,ALOX15,APOA1,APOB,APOE,APOM,IFNG,IL4,IRF1,JAK2,MAP2K1,MAP2K2,MAP2K3,MAPK1,MAPK8,MTOR,MYD88,NFAT5,NFKB1,NFKB2,NOD2,NOS2,PIK3C2A,PIK3CA,PIK3CB,PIK3CD,PIK3R1,PIK3R2,PIK3R3,PIK3R4,PPARG,PRKAA1,PRKAA2,PRKAB1,PRKAB2,PRKAG1,PRKAG2,PRKCG,RBP4,RELA,STAT1,STAT3,STAT6,THBS1,TLR2,TLR4,TRAF6
Natural Killer Cell Signaling	2,76E01	2,33E-01	1,938	AKT1,AKT2,AKT3,CD244,CD247,HLA-A,HLA-C,HLA-E,HRAS,HSPA2,HSPA4,IFNG,ITGB1,JAK2,KLRC4-KLRK1/KLRK1,KLRD1,KRAS,LAT,MAP2K1,MAP2K2,MAP2K3,MAP3K12,MAPK1,MRAS,MTOR,MYD88,NCR1,NFAT5,NFKB1,NFKB2,NRAS,PIK3C2A,PIK3CA,PIK3CB,PIK3CD,PIK3R1,PIK3R2,PIK3R3,PIK3R4,PLCG1,RELA,SH2D1A,SOS1,SOS2,TRAF6
AMPK Signaling	2,71E01	2,03E-01	2,287	ACACA,ACACB,AK3,AKT1,AKT1S1,AKT2,AKT3,ARID1A,ARID2,ATF4,CAB39,CCNA2,CCND1,CPT1A,FASN,GNG12,GYS2,INSR,MAP2K3,MAPK1,MLST8,MLYCD,MRAS,MTOR,PCK2,PFKFB1,PFKL,PFKM,PIK3C2A,PIK3CA,PIK3CB,PIK3CD,PIK3R1,PIK3R2,PIK3R3,PIK3R4,PPARGC1A,PPAT,PPM1A,PRKAA1,PRKAA2,PRKAB1,PRKAB2,PRKAG1,PRKAG2,RPS6KB1,RPTOR,SLC2A1,STK11
FLT3 Signaling in Hematopoietic Progenitor Cells	2,64E01	3,83E-01	2,335	AKT1,AKT2,AKT3,ATF4,BAD,CBL,HRAS,KRAS,MAP2K1,MAP2K2,MAPK1,MRAS,MTOR,NRAS,PDPK1,PIK3C2A,PIK3CA,PIK3CB,PIK3CD,PIK3R1,PIK3R2,PIK3R3,PIK3R4,RPS6KA1,RPS6KB1,SOS1,SOS2,STAT1,STAT3,STAT5A,STAT6
JAK/STAT Signaling	2,62E01	3,78E-01	1,976	AKT1,AKT2,AKT3,BCL2L1,HRAS,IL6,JAK2,KRAS,MAP2K1,MAP2K2,MAPK1,MRAS,MTOR,NFKB1,NFKB2,NRAS,PIK3C2A,PIK3CA,PIK3CB,PIK3CD,PIK3R1,PIK3R2,PIK3R3,PIK3R4,RELA,SOS1,SOS2,STAT1,STAT3,STAT5A,STAT6
MSP-RON Signaling in Cancer Cells Pathway	2,61E01	2,73E-01	2,000	AKT1,AKT2,AKT3,ATF4,BRAF,CCND1,EGFR,GSK3B,HIF1A,HRAS,ITGB1,KRAS,MAP2K1,MAP2K2,MAPK1,MRAS,MTOR,MYC,NFKB1,NFKB2,NRAS,PIK3C2A,PIK3CA,PIK3CB,PIK3CD,PIK3R1,PIK3R2,PIK3R3,PIK3R4,PTK2,RELA,SMAD2,SOS1,SOS2,STAT3,VEGFA,VHL,YWHAZ
Pancreatic Adenocarcinoma Signaling	2,57E01	2,9E-01	1,461	ABL1,AKT1,AKT2,AKT3,BAD,BCL2,BCL2L1,BRCA2,CCND1,EGFR,HMOX1,JAK2,KRAS,MAP2K1,MAP2K2,MAPK1,MAPK8,NFKB1,NFKB2,PIK3C2A,PIK3CA,PIK3CB,PIK3CD,PIK3R1,PIK3R2,PIK3R3,PIK3R4,RAD51,RELA,SMAD2,SMAD3,SMAD4,STAT1,STAT3,TP53,VEGFA
PTEN Signaling	2,57E01	2,58E-01	-2,959	AKT1,AKT2,AKT3,BAD,BCL2,BCL2L1,CBL,CCND1,EGFR,GSK3B,HRAS,INSR,ITGA11,ITGB1,ITGB5,KRAS,MAP2K1,MAP2K2,MAPK1,MRAS,NFKB1,NFKB2,NGFR,NRAS,PDGFRB,PDPK1,PIK3CA,PIK3CB,PIK3CD,PIK3R1,PIK3R2,PIK3R3,PTEN,PTK2,RELA,RPS6KB1,RPS6KB2,SOS1,SOS2
Pulmonary Fibrosis Idiopathic Signaling Pathway	2,55E01	1,68E-01	1,786	AKT1,AKT2,AKT3,BCL2,BRAF,CCND1,COL4A1,COL6A1,EGFR,EZH2,GSK3B,HRAS,IL4,IL6,ITGB1,JAK2,KRAS,MAP2K1,MAP2K3,MAPK1,MAPK8,MRAS,MTOR,NFKB1,NFKB2,NOX4,NRAS,PDGFB,PDGFRB,PIK3C2A,PIK3CA,PIK3CB,PIK3CD,PIK3R1,PIK3R2,PIK3R3,PIK3R4,POLR2A,PRKN,PTEN,PTK2,RELA,RPS6KA1,RPS6KB1,RPS6KB2,SMAD2,SMAD3,SMAD4,SOS1,SOS2,STAT3,STAT6,THBS1,TP53
Endometrial Cancer Signaling	2,54E01	4,5E-01	2,449	AKT1,AKT2,AKT3,BAD,CCND1,GSK3B,HRAS,KRAS,MAP2K1,MAP2K2,MAPK1,MRAS,MYC,NRAS,PDPK1,PIK3C2A,PIK3CA,PIK3CB,PIK3CD,PIK3R1,PIK3R2,PIK3R3,PIK3R4,PTEN,SOS1,SOS2,TP53
Prostate Cancer Signaling	2,52E01	3,06E-01	#NUM!	ABL1,AKT1,AKT2,AKT3,AR,ATF4,BAD,BCL2,CCND1,GSK3B,HRAS,KRAS,MAP2K1,MAP2K2,MAPK1,MRAS,MTOR,NFKB1,NFKB2,NRAS,PDPK1,PIK3C2A,PIK3CA,PIK3CB,PIK3CD,PIK3R1,PIK3R2,PIK3R3,PIK3R4,PTEN,RELA,SOS1,SOS2,TP53
Colorectal Cancer Metastasis Signaling	2,52E01	1,86E-01	2,111	AKT1,AKT2,AKT3,BAD,BCL2L1,BRAF,CCND1,EGFR,GNG12,GSK3B,HRAS,IFNG,IL6,JAK2,KRAS,MAP2K1,MAP2K2,MAPK1,MAPK8,MRAS,MSH2,MYC,NFKB1,NFKB2,NOS2,NRAS,PIK3C2A,PIK3CA,PIK3CB,PIK3CD,PIK3R1,PIK3R2,PIK3R3,PIK3R4,PRKAG1,PRKAG2,PTGER4,RELA,SMAD2,SMAD3,SMAD4,SOS1,SOS2,STAT1,STAT3,TLR2,TLR4,TP53,VEGFA
Erythropoietin Signaling Pathway	2,49E01	2,38E-01	2,530	AKT1,AKT2,AKT3,BAD,BCL2L1,CCND1,GSK3B,HIF1A,HRAS,IFNG,IL4,IL6,JAK2,KRAS,LTA,MAP2K1,MAP2K2,MAPK1,MRAS,MTOR,NFKB1,NFKB2,NRAS,PDPK1,PIK3C2A,PIK3CA,PIK3CB,PIK3CD,PIK3R1,PIK3R2,PIK3R3,PIK3R4,PLCG1,PRKCG,RELA,RPS6KB1,SOS1,SOS2,STAT5A,TP53
Cachexia Signaling Pathway	2,49E01	1,57E-01	-1,069	AKT1,AKT2,AKT3,BCL2,ERN1,GSK3B,HSPA2,HSPA4,IFNG,IL4,IL6,INSR,LTA,MAP1LC3B,MAPK1,MAPK8,MTOR,MYD88,NFKB1,NFKB2,NGFR,NOS2,NOX4,PHGDH,PIK3C2A,PIK3CA,PIK3CB,PIK3CD,PIK3R1,PIK3R2,PIK3R3,PIK3R4,PPARG,PRKAA1,PRKAA2,PRKAB1,PRKAB2,PRKAG1,PRKAG2,PRKCG,PSMA3,PSMA7,PSMB1,PSMB10,PSMB3,PSMC1,PSMD13,PSME2,PTEN,SMAD2,SMAD3,STAT1,STAT3,STAT5A,STAT6,TLR4
Nucleotide salvage	2,48E01	8,57E-01	-0,471	ADA,ADAL,ADK,AMPD2,AMPD3,APRT,DCK,DGUOK,GMPR,GMPR2,HPRT1,PUDP,TK1,TK2,UCK1,UCK2,UCKL1,UPP1
Ribonucleotide Reductase Signaling Pathway	2,47E01	2,35E-01	0,632	AKT1,AKT1S1,AKT2,AKT3,ARID1A,ARID2,ATF4,BAD,BCL2,BRAF,CCND1,EGFR,FOXM1,HIF1A,IL6,KRAS,MAPK1,MAPK8,MLST8,MTOR,MYBL2,MYC,NFKB1,NFKB2,NRAS,PIK3C2A,PIK3CA,PIK3CB,PIK3CD,PIK3R1,PIK3R2,PIK3R3,PIK3R4,RPTOR,RRM1,RRM2,STAT3,THBS1,TP53,VEGFA
Oxidative Phosphorylation	2,46E01	3,08E-01	-4,004	ATP5F1D,ATP5ME,COX4I1,COX5A,COX5B,COX6A1,COX6B1,COX7B,COX7C,COX8A,NDUFA1,NDUFA12,NDUFA13,NDUFA2,NDUFA3,NDUFA4,NDUFA6,NDUFA7,NDUFB1,NDUFB10,NDUFB11,NDUFB2,NDUFB4,NDUFB7,NDUFB8,NDUFS7,NDUFS8,SDHA,SDHB,SDHC,UQCR10,UQCR11,UQCRQ
IL-27 Signaling Pathway	2,44E01	2,8E-01	1,859	AKT1,AKT2,AKT3,CD274,FOXP3,GZMB,HLA-A,HLA-C,HLA-E,IFNG,IRF1,JAK2,MAPK1,MTOR,MYD88,NFKB1,NFKB2,NGFR,NOS2,PIK3C2A,PIK3CA,PIK3CB,PIK3CD,PIK3R1,PIK3R2,PIK3R3,PIK3R4,PPARGC1A,RELA,RUNX1,SMAD3,STAT1,STAT3,TLR2,TLR4
NGF Signaling	2,41E01	2,86E-01	2,744	AKT1,AKT2,AKT3,ATF4,HRAS,KRAS,MAP2K1,MAP2K2,MAP3K12,MAPK1,MAPK8,MRAS,NFKB1,NFKB2,NGFR,NRAS,PDPK1,PIK3C2A,PIK3CA,PIK3CB,PIK3CD,PIK3R1,PIK3R2,PIK3R3,PIK3R4,PLCG1,RELA,RPS6KA1,RPS6KB1,RPS6KB2,SOS1,SOS2,TP53,TRAF6
The citric acid (TCA) cycle and respiratory electron transport	2,37E01	4,55E-01	-0,600	CS,D2HGDH,FAHD1,FH,IDH2,IDH3A,IDH3B,IDH3G,L2HGDH,LDHA,LDHB,ME2,MPC1,MPC2,OGDH,PDHA1,PDK1,PDK2,PDK3,PDP1,SDHA,SDHB,SDHC,SLC16A1,SLC16A3
Glioma Signaling	2,37E01	2,79E-01	2,502	ABL1,AKT1,AKT2,AKT3,CCND1,EGFR,HRAS,IDH1,IDH2,IDH3B,IDH3G,KRAS,MAP2K1,MAP2K2,MAPK1,MRAS,MTOR,NRAS,PDGFB,PDGFRB,PIK3C2A,PIK3CA,PIK3CB,PIK3CD,PIK3R1,PIK3R2,PIK3R3,PIK3R4,PLCG1,PRKCG,PTEN,SOS1,SOS2,TP53
Regulation of the Epithelial Mesenchymal Transition by Growth Factors Pathway	2,36E01	2,14E-01	3,162	AKT1,AKT2,AKT3,BRAF,EGFR,FGF1,GSK3B,HRAS,HSF1,IL6,JAK2,KRAS,LTA,MAP2K1,MAP2K2,MAP2K3,MAPK1,MAPK8,MRAS,MTOR,NFKB1,NFKB2,NGFR,NRAS,PDGFB,PDGFRB,PIK3C2A,PIK3CA,PIK3CB,PIK3CD,PIK3R1,PIK3R2,PIK3R3,PIK3R4,RELA,SMAD2,SMAD3,SMAD4,SOS1,SOS2,STAT3
NAD Signaling Pathway	2,32E01	2,48E-01	1,521	AKT1,AKT2,AKT3,CLOCK,ERN1,GSK3B,HIF1A,IDH2,LDHA,LDHB,NADK,NFKB1,NFKB2,NT5E,PDGFB,PIK3C2A,PIK3CA,PIK3CB,PIK3CD,PIK3R1,PIK3R2,PIK3R3,PIK3R4,POLR2A,PPARGC1A,PRKAA1,PRKAA2,PRKAB1,PRKAB2,PRKAG1,PRKAG2,SLC7A5,SOD2,SREBF1,TP53,VEGFA
Insulin Receptor Signaling	2,31E01	2,57E-01	2,535	AKT1,AKT2,AKT3,BAD,CBL,GSK3B,GYS2,HRAS,INSR,JAK2,KRAS,MAP2K1,MAP2K2,MAPK1,MAPK8,MRAS,MTOR,NRAS,PDPK1,PIK3C2A,PIK3CA,PIK3CB,PIK3CD,PIK3R1,PIK3R2,PIK3R3,PIK3R4,PRKAG1,PRKAG2,PTEN,RPS6KB1,RPS6KB2,RPTOR,SOS1,SOS2
ERB2-ERBB3 Signaling	2,31E01	4,06E-01	1,961	AKT1,BAD,CCND1,GSK3B,HRAS,KRAS,MAP2K1,MAP2K2,MAPK1,MRAS,MYC,NRAS,PDPK1,PIK3C2A,PIK3CA,PIK3CB,PIK3CD,PIK3R1,PIK3R2,PIK3R3,PIK3R4,PTEN,SOS1,SOS2,STAT3,STAT5A
Docosahexaenoic Acid (DHA) Signaling	2,3E01	1,84E-01	1,938	AKT1,AKT1S1,AKT2,AKT3,ALOX15,ATF4,BAD,BCL2,BCL2L1,BRAF,CAT,CCND1,FABP5,GSK3B,HMOX1,MAP2K1,MAP2K2,MAPK1,MLST8,MTOR,NFE2L2,NGFR,PDGFB,PDPK1,PIK3C2A,PIK3CA,PIK3CB,PIK3CD,PIK3R1,PIK3R2,PIK3R3,PIK3R4,PLCG1,PRKAA1,PRKAA2,PRKAB1,PRKAB2,PRKAG1,PRKAG2,PRKCG,RELA,RPS6KB1,RPS6KB2,RPTOR,VEGFA
Ovarian Cancer Signaling	2,3E01	2,37E-01	1,961	ABL1,AKT1,AKT2,AKT3,BCL2,BRAF,BRCA1,BRCA2,CCND1,EGFR,GSK3B,HRAS,KRAS,MAP2K1,MAP2K2,MAPK1,MRAS,MSH2,MTOR,NRAS,PIK3C2A,PIK3CA,PIK3CB,PIK3CD,PIK3R1,PIK3R2,PIK3R3,PIK3R4,PRKAG1,PRKAG2,PTEN,PTGS1,RAD51,RPS6KB1,RPS6KB2,TP53,VEGFA
Senescence Pathway	2,3E01	1,67E-01	2,654	AKT1,AKT2,AKT3,BRAF,CACNA1A,CACNA1E,CACNB4,CACNG2,CACNG7,CAT,CCNB2,CCND1,EZH2,HRAS,IL6,KRAS,MAP2K1,MAP2K2,MAP2K3,MAPK1,MRAS,MTOR,NFAT5,NFKB1,NFKB2,NRAS,PDHA1,PDK1,PDK2,PDK3,PIK3C2A,PIK3CA,PIK3CB,PIK3CD,PIK3R1,PIK3R2,PIK3R3,PIK3R4,PTEN,SMAD2,SMAD3,SMAD4,SOD2,SQSTM1,TBK1,TLR2,TP53,TRAF6,VHL
Electron transport, ATP synthesis, and heat production by uncoupling proteins	2,29E01	2,66E-01	-3,773	ATP5F1D,ATP5ME,COX14,COX4I1,COX5A,COX5B,COX6A1,COX6B1,COX7B,COX7C,COX8A,NDUFA1,NDUFA12,NDUFA13,NDUFA2,NDUFA3,NDUFA4,NDUFA6,NDUFA7,NDUFB1,NDUFB10,NDUFB11,NDUFB2,NDUFB4,NDUFB7,NDUFB8,NDUFS7,NDUFS8,SDHA,SDHB,SDHC,UQCR10,UQCR11,UQCRQ
Apelin Endothelial Signaling Pathway	2,27E01	2,52E-01	2,401	AKT1,AKT2,AKT3,GNG12,HIF1A,HRAS,KRAS,MAP2K1,MAP2K2,MAPK1,MAPK8,MRAS,MTOR,NFKB1,NFKB2,NRAS,PIK3C2A,PIK3CA,PIK3CB,PIK3CD,PIK3R1,PIK3R2,PIK3R3,PIK3R4,PRKAA1,PRKAA2,PRKAB1,PRKAB2,PRKAG1,PRKAG2,PRKCG,RELA,RPS6KB1,RPS6KB2,SMAD3
Neutrophil Extracellular Trap Signaling Pathway	2,25E01	1,44E-01	-0,674	AKT1,AKT2,AKT3,ATP5F1D,CCL5,CD14,COL4A1,COL6A1,HIF1A,IFNG,ITGB1,MAP2K1,MAP2K2,MAP2K3,MAPK1,MAPK8,MTOR,NDUFA12,NDUFA13,NDUFA2,NDUFA3,NDUFA4,NDUFA6,NDUFA7,NDUFB1,NDUFB10,NDUFB11,NDUFB2,NDUFB4,NDUFB7,NDUFB8,NDUFS7,NDUFS8,NFKB1,NFKB2,NOS2,NOX1,NOX3,NOX4,PIK3C2A,PIK3CA,PIK3CB,PIK3CD,PIK3R1,PIK3R2,PIK3R3,PIK3R4,PLCG1,PRKCG,SDHA,SDHB,SDHC,SLC2A1,TLR2,TLR4
Autism Signaling Pathway	2,25E01	1,63E-01	1,732	AKT1,AKT1S1,AKT2,AKT3,ALDH2,BRAF,CACNA1A,CACNA1E,CACNB4,CACNG2,CACNG7,FOLR1,GSK3B,HLA-A,HLA-C,HLA-E,HPRT1,HRAS,IFNG,IL4,IL6,KRAS,L2HGDH,LTA,MAP2K1,MAP2K2,MAPK1,MLST8,MRAS,MTOR,NOS1,NRAS,PIK3C2A,PIK3CA,PIK3CB,PIK3CD,PIK3R1,PIK3R2,PIK3R3,PIK3R4,PRKAG1,PRKAG2,PTEN,RPS6KA1,RPS6KB1,RPTOR,SLC6A19,SOS1,SOS2
IL-10 Signaling	2,25E01	2,38E-01	-0,333	AKT1,AKT2,AKT3,ATF4,BCL2,BCL2L1,CCND1,GSK3B,HIF1A,HLA-A,HLA-C,HLA-DRB1,HLA-E,HMOX1,IFNG,IL6,MAP2K3,MAPK1,MAPK8,MTOR,NFKB1,NFKB2,NOS2,PKM,PRKAA1,PRKAA2,PRKAB1,PRKAB2,PRKAG1,PRKAG2,RELA,STAT1,STAT3,STAT5A,TLR4,TRAF6
Type II Diabetes Mellitus Signaling	2,25E01	2,38E-01	1,300	AKT1,AKT2,AKT3,CACNA1A,CACNA1E,CACNB4,CACNG2,CACNG7,GCK,INSR,MAPK1,MAPK8,MTOR,NFKB1,NFKB2,NGFR,PDPK1,PIK3C2A,PIK3CA,PIK3CB,PIK3CD,PIK3R1,PIK3R2,PIK3R3,PIK3R4,PKM,PPARG,PRKAA1,PRKAA2,PRKAB1,PRKAB2,PRKAG1,PRKAG2,PRKCG,RELA,SLC27A1
IGF-1 Signaling	2,25E01	2,95E-01	2,556	AKT1,AKT2,AKT3,BAD,HRAS,JAK2,KRAS,MAP2K1,MAP2K2,MAPK1,MAPK8,MRAS,NRAS,PDPK1,PIK3C2A,PIK3CA,PIK3CB,PIK3CD,PIK3R1,PIK3R2,PIK3R3,PIK3R4,PRKAG1,PRKAG2,PTK2,RPS6KB1,RPS6KB2,SOS1,SOS2,STAT3,YWHAZ
PI3K/AKT Signaling	2,21E01	2,02E-01	2,137	AKT1,AKT2,AKT3,BAD,BCL2,BCL2L1,CCND1,GSK3B,GYS2,HRAS,IL21R,ITGA11,ITGB1,ITGB5,JAK2,KRAS,MAP2K1,MAP2K2,MAPK1,MAPK8IP1,MRAS,MTOR,NFKB1,NFKB2,NRAS,PDPK1,PIK3CA,PIK3CB,PIK3CD,PIK3R1,PIK3R2,PIK3R3,PTEN,RELA,RPS6KB1,RPS6KB2,SOS1,SOS2,TP53,YWHAZ
Sertoli Cell-Germ Cell Junction Signaling Pathway (Enhanced)	2,2E01	1,85E-01	2,287	A2M,AKT1,AKT2,AKT3,ARPC4,GSK3B,HRAS,ITGB1,KRAS,LAMA4,LAMB1,LAMC1,MAP2K1,MAP2K2,MAP2K3,MAP3K12,MAPK1,MAPK8,MRAS,NFKB1,NFKB2,NGFR,NOS2,NRAS,PDPK1,PIK3C2A,PIK3CA,PIK3CB,PIK3CD,PIK3R1,PIK3R2,PIK3R3,PIK3R4,PRKAA1,PRKAA2,PRKAB1,PRKAB2,PRKAG1,PRKAG2,PTK2,RELA,SMAD2,SMAD3
CNTF Signaling	2,2E01	4,29E-01	1,225	AKT1,HRAS,JAK2,KRAS,MAP2K1,MAP2K2,MAPK1,MRAS,MTOR,NRAS,PIK3C2A,PIK3CA,PIK3CB,PIK3CD,PIK3R1,PIK3R2,PIK3R3,PIK3R4,RPS6KA1,RPS6KB1,RPS6KB2,SOS1,STAT1,STAT3
Melanoma Signaling	2,2E01	4,6E-01	2,132	AKT1,AKT2,AKT3,BAD,BRAF,CCND1,HRAS,KRAS,MAP2K1,MAP2K2,MAPK1,MRAS,NRAS,PIK3C2A,PIK3CA,PIK3CB,PIK3CD,PIK3R1,PIK3R2,PIK3R3,PIK3R4,PTEN,TP53
Endocannabinoid Cancer Inhibition Pathway	2,2E01	2,4E-01	-0,169	AKT1,AKT1S1,AKT2,AKT3,ATF4,BAD,CCND1,GSK3B,HIF1A,MAP2K1,MAP2K2,MAP2K3,MAPK1,MLST8,MTOR,MYC,NOS1,NOS2,PIK3C2A,PIK3CA,PIK3CB,PIK3CD,PIK3R1,PIK3R2,PIK3R3,PIK3R4,PRKAA1,PRKAA2,PRKAB1,PRKAB2,PRKAG1,PRKAG2,PTK2,RPTOR,VEGFA
Endocannabinoid Developing Neuron Pathway	2,19E01	2,6E-01	2,191	AKT1,AKT1S1,AKT2,AKT3,ATF4,BRAF,BRCA1,CCND1,GNG12,GSK3B,HRAS,KRAS,MAP2K1,MAP2K2,MAP2K3,MAPK1,MAPK8,MLST8,MRAS,MTOR,NRAS,PIK3C2A,PIK3CA,PIK3CB,PIK3CD,PIK3R1,PIK3R2,PIK3R3,PIK3R4,PRKAG1,PRKAG2,RPTOR,STAT3
Thyroid Cancer Signaling	2,19E01	3,51E-01	2,117	AKT1,AKT2,AKT3,BRAF,CCND1,GSK3B,HRAS,INSR,KRAS,MAP2K1,MAP2K2,MAPK1,MRAS,MTOR,MYC,NRAS,PDK1,PIK3C2A,PIK3CA,PIK3CB,PIK3CD,PIK3R1,PIK3R2,PIK3R3,PIK3R4,PTEN,TP53
GM-CSF Signaling	2,19E01	3,71E-01	1,569	AKT1,AKT2,AKT3,BCL2L1,CCND1,HRAS,JAK2,KRAS,MAP2K1,MAP2K2,MAPK1,MRAS,NRAS,PIK3C2A,PIK3CA,PIK3CB,PIK3CD,PIK3R1,PIK3R2,PIK3R3,PIK3R4,RUNX1,SOS1,SOS2,STAT1,STAT3
TR/RXR Activation	2,18E01	2,58E-01	0,522	ACACA,AKT1,AKT2,AKT3,CCNA2,CCND1,ENO1,FASN,FOXM1,HIF1A,MTOR,NCOA2,NCOR1,NRF1,PCK1,PIK3C2A,PIK3CA,PIK3CB,PIK3CD,PIK3R1,PIK3R2,PIK3R3,PIK3R4,PPARG,PPARGC1A,RPS6KB1,RPS6KB2,SLC16A2,SLC16A3,SLC2A1,SREBF1,SREBF2,VEGFA
Renal Cell Carcinoma Signaling	2,17E01	3,46E-01	2,236	AKT1,AKT2,AKT3,FH,HIF1A,HRAS,KRAS,MAP2K1,MAP2K2,MAPK1,MRAS,NRAS,PDGFB,PIK3C2A,PIK3CA,PIK3CB,PIK3CD,PIK3R1,PIK3R2,PIK3R3,PIK3R4,SLC2A1,SOS1,SOS2,UBB,VEGFA,VHL
IL-6 Signaling	2,17E01	2,56E-01	2,828	A2M,AKT1,AKT2,AKT3,CD14,HRAS,IL6,JAK2,KRAS,MAP2K1,MAP2K2,MAP2K3,MAPK1,MAPK8,MRAS,NFKB1,NFKB2,NGFR,NRAS,PIK3C2A,PIK3CA,PIK3CB,PIK3CD,PIK3R1,PIK3R2,PIK3R3,PIK3R4,RELA,SOS1,SOS2,STAT3,TRAF6,VEGFA
Adrenomedullin signaling pathway	2,15E01	2,02E-01	1,947	AKT1,AKT2,AKT3,BAD,BCL2,BRAF,GAD1,GSK3B,HIF1A,HRAS,KRAS,LTA,MAP2K1,MAP2K2,MAP2K3,MAPK1,MAPK8,MRAS,NFKB1,NFKB2,NPR1,NPR2,NRAS,PIK3C2A,PIK3CA,PIK3CB,PIK3CD,PIK3R1,PIK3R2,PIK3R3,PIK3R4,PLCG1,PPARG,PRKAG1,PRKAG2,PTK2,RELA,SOS1,SOS2
PD-1, PD-L1 cancer immunotherapy pathway	2,14E01	2,88E-01	-0,756	AKT1,AKT2,AKT3,BCL2L1,CD247,CD274,FOXP3,GSK3B,HLA-A,HLA-C,HLA-DRB1,HLA-E,IFNG,IL4,JAK2,LAT,NGFR,PDCD1LG2,PIK3C2A,PIK3CA,PIK3CB,PIK3CD,PIK3R1,PIK3R2,PIK3R3,PIK3R4,PLCG1,PTEN,SMAD3,STAT5A
PPARα/RXRα Activation	2,14E01	2,08E-01	-1,808	ACOX1,APOA1,CLOCK,FASN,GOT2,HRAS,IL6,INSR,ITGB5,JAK2,KRAS,MAP2K1,MAP2K2,MAP2K3,MAPK1,MAPK8,MRAS,NCOR1,NFKB1,NFKB2,NR2F1,NRAS,PLCG1,PPARGC1A,PRKAA1,PRKAA2,PRKAB1,PRKAB2,PRKAG1,PRKAG2,RELA,SLC27A1,SMAD2,SMAD3,SMAD4,SOS1,SOS2,TRAF6
Neuroinflammation Signaling Pathway	2,13E01	1,56E-01	2,064	AKT1,AKT2,AKT3,ATF4,BCL2,CCL5,GAD1,GLS,GLUL,GSK3B,HLA-A,HLA-C,HLA-DRB1,HLA-E,HMOX1,IFNG,IL4,IL6,JAK2,MAPK1,MAPK8,MAPT,MYD88,NFAT5,NFE2L2,NFKB1,NFKB2,NOS2,NOX1,NOX3,NOX4,PIK3C2A,PIK3CA,PIK3CB,PIK3CD,PIK3R1,PIK3R2,PIK3R3,PIK3R4,PLCG1,PRKCG,RELA,SOD2,STAT1,TBK1,TLR2,TLR4,TRAF6
ID1 Signaling Pathway	2,09E01	1,95E-01	1,441	AKT1,AKT2,AKT3,BCL2,BCL2L1,BRAF,CCND1,CDC20,EGFR,GSK3B,HIF1A,HRAS,IL6,KRAS,MAPK1,MRAS,MYC,NFKB1,NFKB2,NGFR,NRAS,PIK3C2A,PIK3CA,PIK3CB,PIK3CD,PIK3R1,PIK3R2,PIK3R3,PIK3R4,PTEN,PTGER4,REST,SMAD2,SMAD3,SMAD4,STAT3,TP53,TYMS,VEGFA
Oxytocin Signaling Pathway	2,09E01	1,64E-01	1,640	AKT1,AKT2,AKT3,ATF4,CACNA1A,CACNA1E,CACNB4,CACNG2,CACNG7,CCL5,EGFR,GAD1,GNG12,GSK3B,HRAS,IL6,KRAS,MAPK1,MAPK8,MRAS,NFE2L2,NFKB1,NFKB2,NPR1,NPR2,NRAS,PIK3C2A,PIK3CA,PIK3CB,PIK3CD,PIK3R1,PIK3R2,PIK3R3,PIK3R4,PPARG,PRKAA1,PRKAA2,PRKAB1,PRKAB2,PRKAG1,PRKAG2,PRKCG,RELA,SOS1,SOS2
DHCR24 Signaling Pathway	2,08E01	2,41E-01	0,174	AKT1,AKT2,AKT3,APOA1,APOB,APOE,APOM,AR,GSK3B,HMOX1,HRAS,KRAS,MAPT,MRAS,NFKB1,NFKB2,NRAS,PDGFB,PIK3C2A,PIK3CA,PIK3CB,PIK3CD,PIK3R1,PIK3R2,PIK3R3,PIK3R4,PRKCG,RBP4,REST,SREBF1,SREBF2,TF,TP53
Macrophage Alternative Activation Signaling Pathway	2,07E01	2,06E-01	0,822	ADORA2A,AKT1S1,AKT2,ALOX15,ARG1,ATF4,HLA-DRB1,IL4,IL6,JAK2,MAPK1,MLST8,MTOR,MYC,NFKB1,NFKB2,NOS2,PIK3C2A,PIK3CA,PIK3CB,PIK3CD,PIK3R1,PIK3R2,PIK3R3,PIK3R4,PPARG,PPARGC1A,RELA,RPS6KA1,RPS6KB1,RPTOR,SREBF1,STAT1,STAT3,STAT6,THBS1,TLR4
EGF Signaling	2,06E01	4,11E-01	1,043	AKT1,AKT2,AKT3,EGFR,HRAS,MAP2K1,MAPK1,MAPK8,MTOR,PIK3C2A,PIK3CA,PIK3CB,PIK3CD,PIK3R1,PIK3R2,PIK3R3,PIK3R4,PLCG1,RPS6KB1,SOS1,SOS2,STAT1,STAT3
Huntington's Disease Signaling	2,06E01	1,61E-01	1,000	AKT1,AKT2,AKT3,ATF4,ATP5F1D,BCL2L1,CTSD,EGFR,GLS,GNG12,HRAS,HSPA2,HSPA4,MAPK1,MAPK8,MTOR,NCOR1,PDPK1,PIK3C2A,PIK3CA,PIK3CB,PIK3CD,PIK3R1,PIK3R2,PIK3R3,PIK3R4,POLR2A,PRKCG,PSMA3,PSMA7,PSMB1,PSMB10,PSMB3,PSMC1,PSMD13,PSME2,REST,SDHA,SDHB,SDHC,SOS1,SOS2,TBP,TP53,UBB
mTOR Signaling	2,05E01	1,9E-01	1,298	AKT1,AKT1S1,AKT2,AKT3,HIF1A,HMOX1,HRAS,INSR,KRAS,MAPK1,MAPKAP1,MLST8,MRAS,MTOR,NRAS,PDPK1,PIK3C2A,PIK3CA,PIK3CB,PIK3CD,PIK3R1,PIK3R2,PIK3R3,PIK3R4,PRKAA1,PRKAA2,PRKAB1,PRKAB2,PRKAG1,PRKAG2,PRKCG,PRR5,RICTOR,RPS6KA1,RPS6KB1,RPS6KB2,RPTOR,STK11,VEGFA
Renin-Angiotensin Signaling	2,04E01	2,56E-01	3,157	CCL5,HRAS,JAK2,KRAS,MAP2K1,MAP2K2,MAPK1,MAPK8,MRAS,NFKB1,NFKB2,NOX1,NRAS,PIK3C2A,PIK3CA,PIK3CB,PIK3CD,PIK3R1,PIK3R2,PIK3R3,PIK3R4,PLCG1,PRKAG1,PRKAG2,PRKCG,PTK2,RELA,SOS1,SOS2,STAT1,STAT3
Acute Phase Response Signaling	2,04E01	2,01E-01	3,307	A2M,AKT1,AKT2,AKT3,APOA1,HMOX1,HRAS,IL6,JAK2,KRAS,MAP2K1,MAP2K2,MAP2K3,MAPK1,MAPK8,MRAS,MTOR,MYD88,NFKB1,NFKB2,NGFR,NRAS,PDPK1,PIK3CA,PIK3CB,PIK3CD,PIK3R1,PIK3R2,PIK3R3,RBP4,RELA,SOD2,SOS1,SOS2,STAT3,TF,TRAF6
IL-3 Signaling	2,03E01	3,29E-01	1,961	AKT1,AKT2,AKT3,BAD,HRAS,JAK2,KRAS,MAP2K1,MAP2K2,MAPK1,MRAS,NRAS,PIK3C2A,PIK3CA,PIK3CB,PIK3CD,PIK3R1,PIK3R2,PIK3R3,PIK3R4,PRKCG,SOS1,STAT1,STAT3,STAT5A,STAT6
IL-7 Signaling Pathway	20	3,42E-01	1,400	AKT1,AKT2,AKT3,BAD,BCL2,CCND1,GSK3B,IFNG,MAPK1,MYC,PDPK1,PIK3C2A,PIK3CA,PIK3CB,PIK3CD,PIK3R1,PIK3R2,PIK3R3,PIK3R4,PTK2,SLC2A1,SOS1,SOS2,STAT1,STAT5A
Polyamine Regulation in Colon Cancer	20	3,9E-01	1,877	AKT1,AKT1S1,AKT2,AKT3,ALOX15,ARG1,BRAF,GSK3B,KRAS,MAP2K1,MAP2K2,MAP2K3,MAPK1,MLST8,MTOR,MYC,OAZ1,ODC1,PPARG,RPTOR,SLC3A2,SRM,TP53
Role of Tissue Factor in Cancer	1,99E01	1,89E-01	2,920	AKT1,AKT2,AKT3,BCL2,BCL2L1,BRAF,EGFR,HRAS,ITGB1,JAK2,KRAS,MAP2K1,MAP2K2,MAP2K3,MAPK1,MAPK8,MRAS,MTOR,NFKB1,NFKB2,NGFR,NRAS,PIK3C2A,PIK3CA,PIK3CB,PIK3CD,PIK3R1,PIK3R2,PIK3R3,PIK3R4,PTEN,PTK2,RPS6KA1,RPS6KB1,RPS6KB2,STAT5A,TP53,VEGFA
IL-17A Signaling in Airway Cells	1,98E01	3,58E-01	1,877	AKT1,AKT2,AKT3,GSK3B,IL6,JAK2,MAP2K1,MAP2K2,MAPK1,MAPK8,NFKB1,NFKB2,PIK3C2A,PIK3CA,PIK3CB,PIK3CD,PIK3R1,PIK3R2,PIK3R3,PIK3R4,PTEN,RELA,STAT3,TRAF6
Non-Small Cell Lung Cancer Signaling	1,94E01	2,9E-01	1,961	ABL1,AKT1,AKT2,AKT3,BAD,CCND1,EGFR,HRAS,KRAS,MAP2K1,MAP2K2,MAPK1,MRAS,NRAS,PDPK1,PIK3C2A,PIK3CA,PIK3CB,PIK3CD,PIK3R1,PIK3R2,PIK3R3,PIK3R4,PLCG1,SOS1,SOS2,TP53
ERBB Signaling	1,94E01	2,9E-01	2,117	AKT1,EGFR,GSK3B,HRAS,KRAS,MAP2K1,MAP2K2,MAP2K3,MAPK1,MAPK8,MRAS,MTOR,NRAS,PDPK1,PIK3C2A,PIK3CA,PIK3CB,PIK3CD,PIK3R1,PIK3R2,PIK3R3,PIK3R4,PLCG1,PRKCG,RPS6KB1,SOS1,SOS2
HGF Signaling	1,93E01	2,37E-01	1,671	AKT1,AKT2,AKT3,CCND1,HRAS,IL6,ITGA11,ITGB1,ITGB5,KRAS,MAP2K1,MAP2K2,MAP3K12,MAPK1,MAPK8,MRAS,NRAS,PIK3C2A,PIK3CA,PIK3CB,PIK3CD,PIK3R1,PIK3R2,PIK3R3,PIK3R4,PLCG1,PRKCG,PTK2,SOS1,SOS2,STAT3
Neurotrophin/TRK Signaling	1,92E01	3,21E-01	2,200	AKT1,ATF4,HRAS,KRAS,MAP2K1,MAP2K2,MAP2K3,MAPK1,MAPK8,MRAS,NGFR,NRAS,PDPK1,PIK3C2A,PIK3CA,PIK3CB,PIK3CD,PIK3R1,PIK3R2,PIK3R3,PIK3R4,PLCG1,RPS6KA1,SOS1,SOS2
Thrombopoietin Signaling	1,92E01	3,65E-01	1,877	HRAS,JAK2,KRAS,MAP2K1,MAP2K2,MAPK1,MRAS,MYC,NRAS,PIK3C2A,PIK3CA,PIK3CB,PIK3CD,PIK3R1,PIK3R2,PIK3R3,PIK3R4,PLCG1,PRKCG,SOS1,STAT1,STAT3,STAT5A
NRF2-mediated Oxidative Stress Response	1,91E01	1,8E-01	3,273	AKT1,ATF4,CAT,CYP1A2,DNAJC14,GCLC,GSK3B,HMOX1,HRAS,KEAP1,KRAS,MAP2K1,MAP2K2,MAP2K3,MAPK1,MAPK8,MGST3,MRAS,NFE2L2,NQO1,NRAS,PIK3C2A,PIK3CA,PIK3CB,PIK3CD,PIK3R1,PIK3R2,PIK3R3,PIK3R4,PRDX1,PRKCG,SOD1,SOD2,SOD3,SQSTM1,TXN,TXNRD1,UBB
Eicosanoid Signaling	1,91E01	1,56E-01	2,655	AKT1,AKT2,AKT3,ALOX15,ALOX5,ATF4,BAD,BRAF,CCND1,EGFR,GNG12,HRAS,ITGB1,KRAS,LTA4H,LTC4S,MAP2K1,MAP2K2,MAPK1,MAPKAP1,MRAS,MYC,NFKB1,NFKB2,NOX1,NRAS,PIK3C2A,PIK3CA,PIK3CB,PIK3CD,PIK3R1,PIK3R2,PIK3R3,PIK3R4,PLCG1,PRKAG1,PRKAG2,PRKCG,PTGER4,PTGES,PTGS1,RPS6KA1,VEGFA
PDGF Signaling	1,91E01	2,99E-01	1,961	ABL1,HRAS,JAK2,KRAS,MAP2K1,MAP2K2,MAPK1,MAPK8,MRAS,MYC,NRAS,PDGFB,PDGFRB,PIK3C2A,PIK3CA,PIK3CB,PIK3CD,PIK3R1,PIK3R2,PIK3R3,PIK3R4,PLCG1,SOS1,SOS2,STAT1,STAT3
Neuregulin Signaling	1,9E01	2,52E-01	2,353	AKT1,AKT2,AKT3,BAD,EGFR,HRAS,ITGA11,ITGB1,ITGB5,KRAS,MAP2K1,MAP2K2,MAPK1,MRAS,MTOR,MYC,NRAS,PDPK1,PIK3R1,PIK3R2,PIK3R3,PLCG1,PRKCG,PTEN,RPS6KB1,RPS6KB2,SOS1,SOS2,STAT5A
VEGF Signaling	1,89E01	2,78E-01	2,117	AKT1,AKT2,AKT3,BAD,BCL2,BCL2L1,HIF1A,HRAS,KRAS,MAP2K1,MAP2K2,MAPK1,MRAS,NRAS,PIK3C2A,PIK3CA,PIK3CB,PIK3CD,PIK3R1,PIK3R2,PIK3R3,PIK3R4,PLCG1,PTK2,SOS1,SOS2,VEGFA
14-3-3-mediated Signaling	1,88E01	2,38E-01	0,756	AKT1,AKT1S1,AKT2,AKT3,BAD,CBL,EDC3,GSK3B,HRAS,KRAS,MAP2K1,MAP2K2,MAPK1,MAPK8,MAPT,MRAS,NRAS,PIK3C2A,PIK3CA,PIK3CB,PIK3CD,PIK3R1,PIK3R2,PIK3R3,PIK3R4,PLCG1,PRKCG,RPS6KA1,STK11,YWHAZ
IL-8 Signaling	1,86E01	1,8E-01	2,874	AKT1,AKT2,AKT3,BCL2,BCL2L1,BRAF,CCND1,EGFR,GNG12,HMOX1,HRAS,KRAS,MAP2K1,MAP2K2,MAPK1,MAPK8,MRAS,MTOR,NFKB1,NOX1,NOX3,NOX4,NRAS,PIK3C2A,PIK3CA,PIK3CB,PIK3CD,PIK3R1,PIK3R2,PIK3R3,PIK3R4,PRKCG,PTK2,RELA,RPS6KB1,TRAF6,VEGFA
Serotonin Receptor Signaling	1,83E01	1,19E-01	1,905	AANAT,ACAT1,AKT1,AKT2,AKT3,ATF4,BCL2,BRAF,CACNA1A,CACNA1E,CACNB4,CACNG2,CACNG7,GNG12,GSK3B,HIF1A,HMOX1,HRAS,IL4I1,IL6,ITGB1,JAK2,KRAS,MAP1LC3B,MAP2K1,MAP2K2,MAP2K3,MAPK1,MAPT,MRAS,MTOR,MYC,NFKB1,NFKB2,NRAS,PDK1,PIK3C2A,PIK3CA,PIK3CB,PIK3CD,PIK3R1,PIK3R2,PIK3R3,PIK3R4,PLCG1,PPARGC1A,PRKAG1,PRKAG2,PRKCG,PTGS1,RPS6KB1,RPS6KB2,SQSTM1,STAT3
SPINK1 General Cancer Pathway	1,83E01	3,61E-01	1,279	AKT1,AKT2,AKT3,EGFR,HRAS,IL6,JAK2,KRAS,MAP2K1,MAP2K2,MAPK1,MRAS,NRAS,PIK3C2A,PIK3CA,PIK3CB,PIK3CD,PIK3R1,PIK3R2,PIK3R3,PIK3R4,STAT3
Mouse Embryonic Stem Cell Pluripotency	1,82E01	2,62E-01	1,732	AKT1,AKT2,AKT3,GSK3B,HRAS,JAK2,KRAS,MAP2K1,MAP2K2,MAPK1,MRAS,MYC,NRAS,PIK3C2A,PIK3CA,PIK3CB,PIK3CD,PIK3R1,PIK3R2,PIK3R3,PIK3R4,SMAD4,SOS1,SOS2,SOX2,STAT3,TP53
Production of Nitric Oxide and Reactive Oxygen Species in Macrophages	1,82E01	1,86E-01	1,029	AKT1,AKT2,AKT3,APOA1,APOB,APOE,APOM,CAT,IFNG,IL4,IRF1,JAK2,MAP2K1,MAP3K12,MAPK1,MAPK8,NFKB1,NFKB2,NGFR,NOS2,PIK3C2A,PIK3CA,PIK3CB,PIK3CD,PIK3R1,PIK3R2,PIK3R3,PIK3R4,PLCG1,PRKCG,RBP4,RELA,STAT1,TLR2,TLR4
IL-33 Signaling Pathway	1,81E01	1,92E-01	1,715	AKT1,AKT2,AKT3,ATF4,BCL2L1,CCL5,FOXP3,IFNG,IL4,IL6,JAK2,MAP2K1,MAP2K2,MAPK1,MAPK8,MTOR,MYD88,NFKB1,NFKB2,PIK3C2A,PIK3CA,PIK3CB,PIK3CD,PIK3R1,PIK3R2,PIK3R3,PIK3R4,PRKAG1,PRKAG2,RPS6KA1,RPS6KB1,STAT3,TBK1,TRAF6
IL-2 Signaling	1,81E01	3,55E-01	2,400	AKT1,AKT2,AKT3,HRAS,KRAS,MAP2K1,MAP2K2,MAPK1,MAPK8,MRAS,NRAS,PIK3C2A,PIK3CA,PIK3CB,PIK3CD,PIK3R1,PIK3R2,PIK3R3,PIK3R4,SOS1,SOS2,STAT5A
Prolactin Signaling	1,8E01	2,74E-01	2,353	HRAS,IRF1,JAK2,KRAS,MAP2K1,MAP2K2,MAPK1,MRAS,MYC,NRAS,PDPK1,PIK3C2A,PIK3CA,PIK3CB,PIK3CD,PIK3R1,PIK3R2,PIK3R3,PIK3R4,PLCG1,PRKCG,SOS1,SOS2,STAT1,STAT3,STAT5A
Estrogen-Dependent Breast Cancer Signaling	1,79E01	3,04E-01	1,877	AKT1,AKT2,AKT3,ATF4,CCND1,EGFR,HRAS,HSD17B8,KRAS,MAPK1,MRAS,NFKB1,NFKB2,NRAS,PIK3C2A,PIK3CA,PIK3CB,PIK3CD,PIK3R1,PIK3R2,PIK3R3,PIK3R4,RELA,STAT5A
Regulation of the Epithelial-Mesenchymal Transition Pathway	1,78E01	1,81E-01	#NUM!	AKT1,AKT2,AKT3,BRAF,EGFR,FGF1,GSK3B,HIF1A,HRAS,JAK2,KRAS,MAP2K1,MAP2K2,MAP2K3,MAPK1,MRAS,NFKB1,NFKB2,NRAS,PDGFRB,PIK3C2A,PIK3CA,PIK3CB,PIK3CD,PIK3R1,PIK3R2,PIK3R3,PIK3R4,RELA,SMAD2,SMAD3,SMAD4,SOS1,SOS2,STAT3
Orexin Signaling Pathway	1,77E01	1,64E-01	0,973	AKT1,AKT1S1,AKT2,AKT3,ATP6V1F,CACNA1A,CACNA1E,CACNB4,CACNG2,CACNG7,GNG12,HIF1A,IL6,MAPK1,MLST8,MTOR,NFKB1,NFKB2,PIK3C2A,PIK3CA,PIK3CB,PIK3CD,PIK3R1,PIK3R2,PIK3R3,PIK3R4,PLCG1,PPARG,PPARGC1A,PRKAA1,PRKAA2,PRKAB1,PRKAB2,PRKAG1,PRKAG2,PRKCG,RPTOR,SMAD4
MicroRNA Biogenesis Signaling Pathway	1,76E01	1,86E-01	0,686	ABL1,AKT1,AKT2,AKT3,BRCA1,EGFR,HMOX1,HRAS,KRAS,MAPK1,MRAS,MTOR,MYC,NDC1,NRAS,NUP205,NUP62,PDGFB,PIK3C2A,PIK3CA,PIK3CB,PIK3CD,PIK3R1,PIK3R2,PIK3R3,PIK3R4,POLR2A,RPS6KB1,SEC13,SMAD2,SMAD3,TP53,TPR,VEGFA
Cancer Drug Resistance by Drug Efflux	1,75E01	3,62E-01	2,683	AKT1,AKT2,AKT3,BRAF,HRAS,KRAS,MAP2K1,MAP2K2,MAPK1,MRAS,NFKB1,NRAS,PDK1,PIK3CA,PIK3CB,PIK3CD,PIK3R1,PIK3R2,PIK3R3,PTEN,TP53
Human Embryonic Stem Cell Pluripotency	1,75E01	1,78E-01	2,874	AKT1,AKT2,AKT3,BRAF,GSK3B,HRAS,JAK2,KRAS,MAP2K1,MAP2K2,MAP2K3,MAPK1,MRAS,MYC,NRAS,PDGFB,PDGFRB,PDPK1,PIK3C2A,PIK3CA,PIK3CB,PIK3CD,PIK3R1,PIK3R2,PIK3R3,PIK3R4,PRKCG,REST,SMAD2,SMAD3,SMAD4,SOS1,SOS2,SOX2,STAT3
Gap Junction Signaling	1,75E01	1,38E-01	1,982	AKT1,AKT2,AKT3,ATF4,CCND1,EGFR,GAD1,GSK3B,GZMB,HRAS,KRAS,MAP2K1,MAP2K2,MAPK1,MAPK8,MRAS,MYC,NFKB1,NFKB2,NGFR,NPR1,NPR2,NRAS,PDGFRB,PIK3C2A,PIK3CA,PIK3CB,PIK3CD,PIK3R1,PIK3R2,PIK3R3,PIK3R4,PLCG1,PRKAG1,PRKAG2,PRKCG,PTGER4,RELA,RUNX2,SMAD2,SMAD3,SOS1,SOS2,TLR4
PIP3 activates AKT signaling	1,74E01	2,14E-01	1,461	AKT1,AKT1S1,AKT2,AKT3,BAD,CD19,EGFR,FGF1,GSK3B,ICOS,INSR,MAPK1,MAPKAP1,MLST8,MTOR,MYD88,PDGFB,PDGFRB,PDPK1,PIK3CA,PIK3CB,PIK3CD,PIK3R1,PIK3R2,PIK3R3,PRR5,PTEN,RICTOR,RPS6KB2,TRAF6
Chaperone Mediated Autophagy Signaling Pathway	1,74E01	1,2E-01	-0,700	AKT1,ATP6V1F,CCND1,CD247,CD3E,CTSA,GPX4,HIF1A,HK2,HSPA2,HSPA4,IDH1,IDH2,ITCH,MAPK1,MAPKAP1,MAPT,MLST8,MTOR,MYC,NCOR1,NFE2L2,NFKB1,NFKB2,PDPK1,PIK3C2A,PIK3CA,PIK3CB,PIK3CD,PIK3R1,PIK3R2,PIK3R3,PIK3R4,PRKAA1,PRKAA2,PRKAB1,PRKAB2,PRKAG1,PRKAG2,PRR5,PSMA3,PSMA7,PSMB1,PSMB10,PSMB3,PSME2,RELA,RICTOR,SOX2,TBK1,TP53
T Cell Receptor Signaling	1,74E01	1,27E-01	2,598	AKT1,AKT1S1,AKT2,AKT3,CBL,CD247,CD3E,CD4,CD8B,CTLA4,GSK3B,HLA-A,HLA-C,HLA-DRB1,HLA-E,HRAS,ICOS,IFNG,IL4,ITGB1,KRAS,LAT,MAP2K1,MAP2K2,MAP2K3,MAPK1,MAPK8,MLST8,MRAS,MTOR,NFAT5,NFKB1,NFKB2,NRAS,PDK1,PIK3C2A,PIK3CA,PIK3CB,PIK3CD,PIK3R1,PIK3R2,PIK3R3,PIK3R4,PLCG1,RELA,RPTOR,SOS1,SOS2
Apelin Pancreas Signaling Pathway	1,74E01	4,22E-01	-0,229	ERN1,MAPK8,NFKB1,NFKB2,PIK3C2A,PIK3CA,PIK3CB,PIK3CD,PIK3R1,PIK3R2,PIK3R3,PIK3R4,PRKAA1,PRKAA2,PRKAB1,PRKAB2,PRKAG1,PRKAG2,RELA
IL-23 Signaling Pathway	1,72E01	4,13E-01	1,147	AKT1,AKT2,AKT3,FOXP3,HIF1A,JAK2,NFKB1,NFKB2,PIK3C2A,PIK3CA,PIK3CB,PIK3CD,PIK3R1,PIK3R2,PIK3R3,PIK3R4,RELA,RUNX1,STAT3
PEDF Signaling	1,72E01	2,86E-01	1,225	AKT1,AKT2,AKT3,BCL2,BCL2L1,HRAS,KRAS,MAPK1,MRAS,NFKB1,NFKB2,NRAS,PIK3C2A,PIK3CA,PIK3CB,PIK3CD,PIK3R1,PIK3R2,PIK3R3,PIK3R4,PPARG,RELA,SOD2,TP53
Energy dependent regulation of mTOR by LKB1-AMPK	1,71E01	5,52E-01	2,000	CAB39,LAMTOR2,LAMTOR4,LAMTOR5,MLST8,MTOR,PPM1A,PRKAA1,PRKAA2,PRKAB1,PRKAB2,PRKAG1,PRKAG2,RPTOR,RRAGC,STK11
Small Cell Lung Cancer Signaling	1,7E01	2,66E-01	1,528	ABL1,AKT1,AKT2,AKT3,BCL2,BCL2L1,CCND1,MYC,NFKB1,NFKB2,NOS1,PIK3C2A,PIK3CA,PIK3CB,PIK3CD,PIK3R1,PIK3R2,PIK3R3,PIK3R4,PTEN,PTK2,RELA,TP53,TRAF1,TRAF6
Lymphotoxin β Receptor Signaling	1,69E01	3,7E-01	1,698	AKT1,AKT2,AKT3,BCL2L1,LTA,MAPK1,NFKB1,NFKB2,PDPK1,PIK3C2A,PIK3CA,PIK3CB,PIK3CD,PIK3R1,PIK3R2,PIK3R3,PIK3R4,RELA,TRAF1,TRAF6
NF-κB Activation by Viruses	1,68E01	2,95E-01	1,460	AKT1,AKT2,AKT3,CD4,HRAS,ITGB1,KRAS,MAPK1,MRAS,NFKB1,NFKB2,NRAS,PIK3C2A,PIK3CA,PIK3CB,PIK3CD,PIK3R1,PIK3R2,PIK3R3,PIK3R4,PRKCG,RELA,TBP
MSP-RON Signaling in Macrophages Pathway	1,67E01	2,33E-01	0,600	ARG1,ATF4,HLA-DRB1,HRAS,IFNG,JAK2,KRAS,MAPK1,MRAS,NFKB1,NFKB2,NOS2,NRAS,PIK3C2A,PIK3CA,PIK3CB,PIK3CD,PIK3R1,PIK3R2,PIK3R3,PIK3R4,RELA,SOS1,SOS2,STAT1,STAT3,TLR4
Cardiac Hypertrophy Signaling (Enhanced)	1,66E01	1,06E-01	2,828	AKT1,AKT2,AKT3,CACNA1A,CACNA1E,CACNB4,CACNG2,CACNG7,FGF1,GNG12,GSK3B,HRAS,IFNG,IL21R,IL4,IL6,ITGA11,ITGB1,ITGB5,JAK2,KRAS,LTA,MAP2K1,MAP2K2,MAP2K3,MAP3K12,MAPK1,MAPK8,MRAS,MTOR,MYC,NFAT5,NFKB1,NFKB2,NGFR,NPR1,NRAS,PDK1,PIK3C2A,PIK3CA,PIK3CB,PIK3CD,PIK3R1,PIK3R2,PIK3R3,PIK3R4,PLCG1,PRKAG1,PRKAG2,PRKCG,PTEN,PTK2,RELA,RPS6KB1,RPS6KB2,STAT3
Circadian Rhythm Signaling	1,66E01	1,48E-01	#NUM!	AANAT,AKT1S1,ATF4,BRAF,CACNA1A,CACNA1E,CACNB4,CACNG2,CACNG7,CLOCK,GAD1,GNG12,GSK3B,HIF1A,HRAS,HSF1,KRAS,MAP2K1,MAP2K2,MAP2K3,MAPK1,MLST8,MRAS,MTOR,MYC,NGFR,NOS1,NPR1,NPR2,NRAS,PLCG1,PRKAA1,PRKAA2,PRKAB1,PRKAB2,PRKAG1,PRKAG2,PRKCG,RPTOR
Melanocyte Development and Pigmentation Signaling	1,66E01	2,55E-01	1,800	ATF4,BCL2,HRAS,KRAS,MAP2K1,MAP2K2,MAPK1,MRAS,NRAS,PIK3C2A,PIK3CA,PIK3CB,PIK3CD,PIK3R1,PIK3R2,PIK3R3,PIK3R4,PLCG1,PRKAG1,PRKAG2,RPS6KA1,RPS6KB1,RPS6KB2,SOS1,SOS2
Hereditary Breast Cancer Signaling	1,65E01	2,09E-01	#NUM!	AKT1,AKT2,AKT3,ARID1A,ARID2,BRCA1,BRCA2,CCND1,FANCA,FANCD2,HRAS,KRAS,MRAS,MSH2,NPM1,NRAS,PIK3C2A,PIK3CA,PIK3CB,PIK3CD,PIK3R1,PIK3R2,PIK3R3,PIK3R4,POLR2A,PTEN,RAD51,TP53,UBB
Fc Epsilon RI Signaling	1,65E01	2,29E-01	2,746	AKT1,AKT2,AKT3,HRAS,IL4,KRAS,LAT,MAP2K1,MAP2K2,MAP2K3,MAPK1,MAPK8,MRAS,NRAS,PDPK1,PIK3C2A,PIK3CA,PIK3CB,PIK3CD,PIK3R1,PIK3R2,PIK3R3,PIK3R4,PLCG1,PRKCG,SOS1,SOS2
Macroautophagy	1,63E01	3,23E-01	2,400	ATG101,CHMP2A,CHMP6,GABARAP,LAMTOR2,LAMTOR4,LAMTOR5,MAP1LC3B,MLST8,MTOR,PIK3R4,PRKAA1,PRKAA2,PRKAB1,PRKAB2,PRKAG1,PRKAG2,RB1CC1,RPTOR,RRAGC,WDR45
Ceramide Signaling	1,63E01	2,64E-01	1,225	AKT1,AKT2,AKT3,BAD,BCL2,CTSD,HRAS,KRAS,MAP2K1,MAPK8,MRAS,NFKB1,NFKB2,NGFR,NRAS,PIK3C2A,PIK3CA,PIK3CB,PIK3CD,PIK3R1,PIK3R2,PIK3R3,PIK3R4,RELA
ERK/MAPK Signaling	1,62E01	1,63E-01	1,257	ATF4,BAD,BRAF,HRAS,ITGA11,ITGB1,ITGB5,KRAS,MAP2K1,MAP2K2,MAPK1,MRAS,MYC,MYCN,NRAS,PIK3C2A,PIK3CA,PIK3CB,PIK3CD,PIK3R1,PIK3R2,PIK3R3,PIK3R4,PLCG1,PPARG,PRKAG1,PRKAG2,PRKCG,PTK2,RPS6KA1,SOS1,SOS2,STAT1,STAT3,YWHAZ
Acetylcholine Receptor Signaling Pathway	1,62E01	1,74E-01	1,219	AKT1,AKT2,AKT3,ATF4,BCL2,CACNA1A,CACNA1E,CACNB4,CACNG2,CACNG7,HMOX1,IL6,JAK2,KEAP1,MAPK1,NFE2L2,NFKB1,NFKB2,NGFR,NOS2,PIK3C2A,PIK3CA,PIK3CB,PIK3CD,PIK3R1,PIK3R2,PIK3R3,PIK3R4,PLCG1,PRKAG1,PRKAG2,PRKCG,TH
P2Y Purigenic Receptor Signaling Pathway	1,62E01	2,12E-01	2,502	AKT1,AKT2,AKT3,ATF4,GNG12,HRAS,KRAS,MAP2K1,MAP2K2,MAPK1,MRAS,MYC,NFKB1,NFKB2,NRAS,PIK3C2A,PIK3CA,PIK3CB,PIK3CD,PIK3R1,PIK3R2,PIK3R3,PIK3R4,PLCG1,PRKAG1,PRKAG2,PRKCG,RELA
CD40 Signaling	1,62E01	3,18E-01	2,236	LTA,MAP2K1,MAP2K2,MAP2K3,MAPK1,MAPK8,NFKB1,NFKB2,PIK3C2A,PIK3CA,PIK3CB,PIK3CD,PIK3R1,PIK3R2,PIK3R3,PIK3R4,PTGS1,RELA,STAT3,TRAF1,TRAF6
ERBB4 Signaling	1,62E01	3,18E-01	1,964	AKT1,HRAS,KRAS,MAP2K1,MAP2K2,MAPK1,MRAS,NRAS,PDPK1,PIK3C2A,PIK3CA,PIK3CB,PIK3CD,PIK3R1,PIK3R2,PIK3R3,PIK3R4,PLCG1,PRKCG,SOS1,SOS2
Glioblastoma Multiforme Signaling	1,6E01	1,85E-01	2,191	AKT1,AKT2,AKT3,CCND1,EGFR,GSK3B,HRAS,KRAS,MAP2K1,MAP2K2,MAPK1,MRAS,MTOR,MYC,NRAS,PDGFB,PDGFRB,PIK3C2A,PIK3CA,PIK3CB,PIK3CD,PIK3R1,PIK3R2,PIK3R3,PIK3R4,PLCG1,PTEN,RPS6KB1,SOS1,SOS2,TP53
VEGF Family Ligand-Receptor Interactions	1,6E01	2,74E-01	2,294	AKT1,AKT2,AKT3,HRAS,KRAS,MAP2K1,MAP2K2,MAPK1,MRAS,NRAS,PIK3C2A,PIK3CA,PIK3CB,PIK3CD,PIK3R1,PIK3R2,PIK3R3,PIK3R4,PLCG1,PRKCG,SOS1,SOS2,VEGFA
Nitric Oxide Signaling in the Cardiovascular System	1,6E01	2,3E-01	1,091	AKT1,AKT2,AKT3,CACNA1A,CACNA1E,CACNB4,CACNG2,CACNG7,MAP2K1,MAP2K2,MAPK1,NPR1,NPR2,PIK3C2A,PIK3CA,PIK3CB,PIK3CD,PIK3R1,PIK3R2,PIK3R3,PIK3R4,PRKAA1,PRKAG1,PRKAG2,PRKCG,VEGFA
Role of Macrophages, Fibroblasts and Endothelial Cells in Rheumatoid Arthritis	1,6E01	1,32E-01	#NUM!	AKT1,AKT2,AKT3,ATF4,CCL5,CCND1,GSK3B,HRAS,IL6,JAK2,KRAS,LTA,MAP2K1,MAP2K2,MAP2K3,MAPK1,MRAS,MYC,MYD88,NFAT5,NFKB1,NGFR,NOS2,NRAS,PDGFB,PIK3C2A,PIK3CA,PIK3CB,PIK3CD,PIK3R1,PIK3R2,PIK3R3,PIK3R4,PLCG1,PRKCG,RELA,STAT3,TLR2,TLR4,TRAF1,TRAF6,VEGFA
Angiopoietin Signaling	1,59E01	2,89E-01	3,207	AKT1,AKT2,AKT3,BAD,HRAS,KRAS,MRAS,NFKB1,NFKB2,NRAS,PIK3C2A,PIK3CA,PIK3CB,PIK3CD,PIK3R1,PIK3R2,PIK3R3,PIK3R4,PTK2,RELA,SOS1,STAT5A
Oxytocin in Brain Signaling Pathway	1,59E01	1,7E-01	1,219	AKT1,AKT2,AKT3,ATF4,CACNA1A,CACNA1E,CACNB4,CACNG2,CACNG7,EGFR,GNG12,HRAS,IL6,KRAS,MAP2K1,MAP2K2,MAPK1,MRAS,MTOR,NFKB1,NFKB2,NRAS,PIK3C2A,PIK3CA,PIK3CB,PIK3CD,PIK3R1,PIK3R2,PIK3R3,PIK3R4,PRKCG,PTGS1,TLR4
LPS-stimulated MAPK Signaling	1,59E01	2,71E-01	2,294	CD14,HRAS,KRAS,MAP2K1,MAP2K2,MAP2K3,MAPK1,MAPK8,MRAS,NFKB1,NFKB2,NRAS,PIK3C2A,PIK3CA,PIK3CB,PIK3CD,PIK3R1,PIK3R2,PIK3R3,PIK3R4,PRKCG,RELA,TLR4
Netrin Signaling	1,59E01	1,82E-01	1,616	AKT1,AKT2,AKT3,ARPC4,CACNA1A,CACNA1E,CACNB4,CACNG2,CACNG7,MAP2K1,MAP2K2,MAPK1,MAPK8,MTOR,NFAT5,NFKB1,NFKB2,PGK1,PIK3C2A,PIK3CA,PIK3CB,PIK3CD,PIK3R1,PIK3R2,PIK3R3,PIK3R4,PLCG1,PRKAG1,PRKAG2,PRKCG,PTK2
CDX Gastrointestinal Cancer Signaling Pathway	1,58E01	1,69E-01	-1,061	AKT1,AKT2,AKT3,BRAF,CCND1,EGFR,GSK3B,IFNG,IL4,IL6,JAK2,LTA,MAP2K1,MAP2K2,MAPK1,NFKB1,NFKB2,NOX1,NOX3,NOX4,PIK3C2A,PIK3CA,PIK3CB,PIK3CD,PIK3R1,PIK3R2,PIK3R3,PIK3R4,PTEN,RELA,SMAD4,SOX2,STAT3
HMGB1 Signaling	1,58E01	1,89E-01	2,785	AKT1,AKT2,AKT3,HRAS,IFNG,IL4,IL6,KAT6A,KRAS,LTA,MAP2K1,MAP2K2,MAP2K3,MAPK1,MAPK8,MRAS,NFKB1,NFKB2,NGFR,NRAS,PIK3C2A,PIK3CA,PIK3CB,PIK3CD,PIK3R1,PIK3R2,PIK3R3,PIK3R4,RELA,TLR4
Telomerase Signaling	1,58E01	2,38E-01	2,600	ABL1,AKT1,AKT2,AKT3,EGFR,HRAS,KRAS,MAP2K1,MAP2K2,MAPK1,MRAS,MYC,NRAS,PDPK1,PIK3C2A,PIK3CA,PIK3CB,PIK3CD,PIK3R1,PIK3R2,PIK3R3,PIK3R4,SOS1,SOS2,TP53
RAC Signaling	1,57E01	2,04E-01	2,353	ARPC4,HRAS,ITGA11,ITGB1,ITGB5,KRAS,MAP2K1,MAP2K2,MAPK1,MAPK8,MRAS,NFKB1,NFKB2,NOX1,NOX3,NOX4,NRAS,PIK3C2A,PIK3CA,PIK3CB,PIK3CD,PIK3R1,PIK3R2,PIK3R3,PIK3R4,PTK2,RELA,RPS6KB1
Xenobiotic Metabolism General Signaling Pathway	1,56E01	2,03E-01	3,024	AKT1,AKT2,AKT3,GCLC,HMOX1,HRAS,KEAP1,KRAS,MAP2K1,MAP2K2,MAP2K3,MAP3K12,MAPK1,MAPK8,MGST3,MRAS,NFE2L2,NQO1,NRAS,PIK3C2A,PIK3CA,PIK3CB,PIK3CD,PIK3R1,PIK3R2,PIK3R3,PIK3R4,PRKCG
Transcriptional Regulatory Network in Embryonic Stem Cells	1,55E01	1,84E-01	2,191	AKT1,AKT2,AKT3,EOMES,GSK3B,HRAS,JAK2,KAT6A,KRAS,MAP2K1,MAP2K2,MAPK1,MRAS,MYC,NRAS,PIK3C2A,PIK3CA,PIK3CB,PIK3CD,PIK3R1,PIK3R2,PIK3R3,PIK3R4,REST,SMAD2,SMAD3,SMAD4,SOX2,STAT3,TP53
Role of PI3K/AKT Signaling in the Pathogenesis of Influenza	1,54E01	3,17E-01	1,789	AKT1,AKT2,AKT3,CCL5,GSK3B,IFNG,MAP2K1,MAP2K2,MAPK1,NFKB1,NFKB2,PIK3C2A,PIK3CA,PIK3CB,PIK3CD,PIK3R1,PIK3R2,PIK3R3,PIK3R4,RELA
Folate Signaling Pathway	1,53E01	3,39E-01	0,229	BCL2,CCNA2,CD274,FOLR1,FOLR3,GART,JAK2,MAPK1,MAT2A,MYC,NFKB1,NFKB2,PPAT,SHMT1,SHMT2,SOX2,STAT3,TP53,TYMS
Integrin Signaling	1,52E01	1,61E-01	1,567	ABL1,AKT1,AKT2,AKT3,ARF5,ARPC4,BRAF,GSK3B,HRAS,ITGA11,ITGB1,ITGB5,KRAS,MAP2K1,MAP2K2,MAPK1,MAPK8,MRAS,NRAS,PDGFB,PIK3C2A,PIK3CA,PIK3CB,PIK3CD,PIK3R1,PIK3R2,PIK3R3,PIK3R4,PLCG1,PTEN,PTK2,SOS1,SOS2
Role of NANOG in Mammalian Embryonic Stem Cell Pluripotency	1,51E01	2,13E-01	1,800	AKT1,AKT2,AKT3,GSK3B,HRAS,JAK2,KRAS,MAP2K1,MAP2K2,MAPK1,MRAS,NRAS,PIK3C2A,PIK3CA,PIK3CB,PIK3CD,PIK3R1,PIK3R2,PIK3R3,PIK3R4,SMAD4,SOS1,SOS2,SOX2,STAT3,TP53
Role of IL-17A in Arthritis	1,51E01	3,33E-01	#NUM!	CCL5,MAP2K1,MAP2K2,MAP2K3,MAPK1,MAPK8,NFKB1,NFKB2,NOS2,PIK3C2A,PIK3CA,PIK3CB,PIK3CD,PIK3R1,PIK3R2,PIK3R3,PIK3R4,RELA,RPS6KA1
Role of NFAT in Cardiac Hypertrophy	1,51E01	1,55E-01	1,257	AKT1,AKT2,AKT3,CACNA1A,CACNA1E,CACNB4,CACNG2,CACNG7,GNG12,GSK3B,HRAS,IL6,KRAS,MAP2K1,MAP2K2,MAP2K3,MAPK1,MAPK8,MRAS,NRAS,PIK3C2A,PIK3CA,PIK3CB,PIK3CD,PIK3R1,PIK3R2,PIK3R3,PIK3R4,PLCG1,PRKAG1,PRKAG2,PRKCG,SOS1,SOS2
Role of Osteoclasts in Rheumatoid Arthritis Signaling Pathway	1,51E01	1,34E-01	2,722	AKT1,AKT2,AKT3,ATF4,BAD,BCL2,BRAF,CBL,CCND1,COL4A1,COL6A1,GSK3B,HRAS,IFNG,IL4,KRAS,MAP2K1,MAP2K2,MAP2K3,MAPK1,MAPK8,MRAS,NFKB1,NGFR,NRAS,PIK3C2A,PIK3CA,PIK3CB,PIK3CD,PIK3R1,PIK3R2,PIK3R3,PIK3R4,PLCG1,RELA,SOS1,SOS2,TLR4,TRAF6
HEY1 Signaling Pathway	1,5E01	1,85E-01	1,300	AKT1,AKT2,AKT3,AR,ASCL1,EGFR,HIF1A,IL6,NCOR1,PIK3C2A,PIK3CA,PIK3CB,PIK3CD,PIK3R1,PIK3R2,PIK3R3,PIK3R4,PRKAA1,PRKAA2,PRKAB1,PRKAB2,PRKAG1,PRKAG2,RUNX2,SMAD2,SMAD3,SMAD4,TP53,VEGFA
Antiproliferative Role of Somatostatin Receptor 2	1,5E01	2,84E-01	1,698	BRAF,GAD1,GNG12,HRAS,KRAS,MAP2K1,MAP2K2,MAPK1,MRAS,NOS1,NPR1,NPR2,NRAS,PIK3C2A,PIK3CA,PIK3CB,PIK3CD,PIK3R1,PIK3R2,PIK3R3,PIK3R4
Signaling by PDGF	1,5E01	3,28E-01	1,147	COL4A1,COL6A1,HRAS,KRAS,NRAS,PDGFB,PDGFRB,PIK3CA,PIK3CB,PIK3R1,PIK3R2,PLCG1,SOS1,STAT1,STAT3,STAT5A,STAT6,THBS1,THBS2
Pulmonary Healing Signaling Pathway	1,49E01	1,62E-01	0,707	BRAF,CCND1,EGFR,FOXM1,HIF1A,HRAS,IDH2,KRAS,MAPK1,MAPK8,MRAS,MYC,MYD88,NFKB1,NFKB2,NGFR,NRAS,PRKAA1,PRKAA2,PRKAB1,PRKAB2,PRKAG1,PRKAG2,PRKCG,SOS1,SOS2,STAT3,STAT5A,THBS1,TLR2,TLR4,VEGFA
Role of JAK1 and JAK3 in γc Cytokine Signaling	1,48E01	2,99E-01	#NUM!	HRAS,IL21R,IL4,JAK2,KRAS,MAPK1,MRAS,NRAS,PIK3C2A,PIK3CA,PIK3CB,PIK3CD,PIK3R1,PIK3R2,PIK3R3,PIK3R4,STAT1,STAT3,STAT5A,STAT6
Systemic Lupus Erythematosus in T Cell Signaling Pathway	1,48E01	1,13E-01	-0,603	AKT1,AKT1S1,AKT2,AKT3,ATF4,CBL,CD247,CD3E,FOXP3,HLA-A,HLA-C,HLA-DRB1,HLA-E,HRAS,ICOS,IL6,KRAS,LAT,LEPR,MAP2K1,MAP2K2,MAP2K3,MAPK1,MLST8,MRAS,MTOR,NOS1,NOS2,NRAS,PDK1,PIK3C2A,PIK3CA,PIK3CB,PIK3CD,PIK3R1,PIK3R2,PIK3R3,PIK3R4,PLCG1,PTK2,RPS6KB1,RPS6KB2,RPTOR,SOS1,SOS2,STAT3
Sertoli Cell-Sertoli Cell Junction Signaling	1,47E01	1,46E-01	2,197	A2M,AKT1,AKT2,AKT3,AR,ATF4,EGFR,HRAS,ITGB1,KEAP1,KRAS,LAMA4,LAMB1,LAMC1,MAP2K1,MAP2K2,MAP2K3,MAP3K12,MAPK1,MAPK8,MRAS,NFKB1,NFKB2,NGFR,NRAS,PIK3C2A,PIK3CA,PIK3CB,PIK3CD,PIK3R1,PIK3R2,PIK3R3,PIK3R4,PTK2,RPS6KA1
UVB-Induced MAPK Signaling	1,47E01	3,46E-01	0,471	AKT1,BAD,EGFR,MAP2K1,MAPK1,MAPK8,MTOR,PIK3C2A,PIK3CA,PIK3CB,PIK3CD,PIK3R1,PIK3R2,PIK3R3,PIK3R4,PRKCG,RPS6KB1,TP53
FGF Signaling	1,47E01	2,56E-01	1,706	AKT1,AKT2,AKT3,ATF4,FGF1,HRAS,MAP2K1,MAP2K3,MAPK1,MAPK8,PIK3C2A,PIK3CA,PIK3CB,PIK3CD,PIK3R1,PIK3R2,PIK3R3,PIK3R4,PLCG1,SOS1,SOS2,STAT3
Th1 Pathway	1,46E01	2,14E-01	1,000	CD247,CD274,CD3E,CD4,HLA-A,HLA-DRB1,ICOS,IFNG,IL4,IL6,IRF1,JAK2,KLRD1,LTA,NFKB1,PIK3C2A,PIK3CA,PIK3CB,PIK3CD,PIK3R1,PIK3R2,PIK3R3,PIK3R4,STAT1,STAT3
EIF2 Signaling	1,46E01	1,53E-01	1,061	AKT1,AKT2,AKT3,ATF4,BCL2,CCND1,GSK3B,HRAS,INSR,KRAS,MAP2K1,MAP2K2,MAPK1,MRAS,MYC,MYCN,NOX4,NRAS,PDPK1,PIK3C2A,PIK3CA,PIK3CB,PIK3CD,PIK3R1,PIK3R2,PIK3R3,PIK3R4,RPL23,RPLP0,SOS1,SOS2,SREBF1,VEGFA
UVA-Induced MAPK Signaling	1,45E01	2,37E-01	0,000	BCL2L1,EGFR,HRAS,KRAS,MAPK1,MAPK8,MRAS,MTOR,NRAS,PIK3C2A,PIK3CA,PIK3CB,PIK3CD,PIK3R1,PIK3R2,PIK3R3,PIK3R4,PLCG1,RPS6KA1,RPS6KB1,RPS6KB2,STAT1,TP53
Costimulation by the CD28 family	1,45E01	2,69E-01	-0,218	AKT1,AKT2,AKT3,CD247,CD274,CD3E,CD4,CTLA4,HLA-DRB1,ICOS,MAPKAP1,MLST8,MTOR,PDCD1LG2,PDPK1,PIK3CA,PIK3R1,PIK3R2,PIK3R3,PRR5,RICTOR
Glutamate and glutamine metabolism	1,45E01	7,86E-01	0,905	GLS,GLUD1,GLUL,GOT2,KYAT1,OAT,PYCR1,PYCR2,PYCR3,RIMKLA,RIMKLB
Xenobiotic Metabolism Signaling	1,44E01	1,35E-01	#NUM!	ALDH2,CAT,CYP1A2,CYP1B1,GCLC,HMOX1,HRAS,IL4I1,IL6,KEAP1,KRAS,MAP2K1,MAP2K2,MAP2K3,MAP3K12,MAPK1,MAPK8,MGST3,MRAS,NFE2L2,NFKB1,NFKB2,NOS2,NQO1,NRAS,PIK3C2A,PIK3CA,PIK3CB,PIK3CD,PIK3R1,PIK3R2,PIK3R3,PIK3R4,PPARGC1A,PRKCG,RELA,SOD3
Glucose metabolism	1,43E01	2,63E-01	0,218	ALDOA,GCK,GOT1,GOT2,GPI,HK1,HK2,HK3,NDC1,NUP205,NUP62,PCK1,PCK2,PFKFB1,PFKL,PFKM,PKM,RANBP2,SEC13,SLC25A1,TPR
Growth Hormone Signaling	1,43E01	2,82E-01	0,000	A2M,JAK2,MAPK1,PDPK1,PIK3C2A,PIK3CA,PIK3CB,PIK3CD,PIK3R1,PIK3R2,PIK3R3,PIK3R4,PLCG1,PRKCG,RPS6KA1,RPS6KB1,RPS6KB2,STAT1,STAT3,STAT5A
Glutaminergic Receptor Signaling Pathway (Enhanced)	1,38E01	1,23E-01	1,441	AGK,AKT1,AKT1S1,AKT2,AKT3,ATF4,BAD,CACNA1A,CACNA1E,CACNB4,CACNG2,CACNG7,GLS,GLUD1,GLUL,GOT1,GOT2,HMOX1,MAPK1,MLST8,MTOR,NFKB1,NFKB2,PIK3C2A,PIK3CA,PIK3CB,PIK3CD,PIK3R1,PIK3R2,PIK3R3,PIK3R4,PLCG1,PRKAG1,PRKAG2,PRKCG,RPS6KB1,RPS6KB2,RPTOR,SLC7A11
Leptin Signaling in Obesity	1,38E01	2,67E-01	0,728	AKT1,AKT2,AKT3,JAK2,LEPR,MAP2K1,MAP2K2,MAPK1,PIK3C2A,PIK3CA,PIK3CB,PIK3CD,PIK3R1,PIK3R2,PIK3R3,PIK3R4,PLCG1,PRKAG1,PRKAG2,STAT3
Reelin Signaling in Neurons	1,38E01	1,88E-01	1,400	AKT1,AKT2,AKT3,APOE,ARPC4,GSK3B,ITGB1,MAP2K1,MAP2K2,MAP2K3,MAPK1,MAPK8,MAPK8IP1,MAPT,MTOR,PDK1,PDK2,PDK3,PIK3C2A,PIK3CA,PIK3CB,PIK3CD,PIK3R1,PIK3R2,PIK3R3,PIK3R4
Opioid Signaling Pathway	1,36E01	1,31E-01	2,197	AKT1,AKT2,AKT3,AP2S1,ATF4,BAD,BRAF,CACNA1A,CACNA1E,CACNB4,CACNG2,CACNG7,GNG12,GSK3B,HRAS,KRAS,MAP2K1,MAP2K2,MAP2K3,MAPK1,MRAS,MYC,NFKB1,NFKB2,NOS1,NRAS,PDK1,PRKAG1,PRKAG2,PRKCG,RPS6KA1,RPS6KB1,RPS6KB2,SOS1,SOS2,TH
PAK Signaling	1,36E01	2,05E-01	2,558	HRAS,ITGA11,ITGB1,ITGB5,KRAS,MAP2K1,MAP2K2,MAPK1,MAPK8,MRAS,NRAS,PDGFB,PDGFRB,PIK3C2A,PIK3CA,PIK3CB,PIK3CD,PIK3R1,PIK3R2,PIK3R3,PIK3R4,PTK2,SOS1,SOS2
IL-4 Signaling	1,36E01	1,14E-01	0,926	AKT1,AKT1S1,AKT2,AKT3,ALOX15,ARG1,ATF4,BCL2L1,CD247,CD3E,COL4A1,COL6A1,HLA-DRB1,HRAS,IL4,KRAS,MAPK1,MAPKAP1,MLST8,MRAS,MTOR,NFKB1,NFKB2,NRAS,PIK3C2A,PIK3CA,PIK3CB,PIK3CD,PIK3R1,PIK3R2,PIK3R3,PIK3R4,PRR5,RICTOR,RPS6KA1,RPS6KB1,RPS6KB2,RPTOR,SOS1,SOS2,STAT3,STAT6
fMLP Signaling in Neutrophils	1,36E01	1,94E-01	2,449	ARPC4,GNG12,HRAS,KRAS,MAP2K1,MAP2K2,MAPK1,MRAS,NFAT5,NFKB1,NFKB2,NOX1,NOX3,NOX4,NRAS,PIK3C2A,PIK3CA,PIK3CB,PIK3CD,PIK3R1,PIK3R2,PIK3R3,PIK3R4,PRKCG,RELA
IL-17 Signaling	1,35E01	1,62E-01	2,043	AKT1,AKT2,AKT3,GSK3B,HRAS,IFNG,IL4,IL6,JAK2,KRAS,LTA,MAP2K3,MAPK1,MAPK8,MRAS,NFKB1,NOS2,NRAS,PIK3C2A,PIK3CA,PIK3CB,PIK3CD,PIK3R1,PIK3R2,PIK3R3,PIK3R4,RELA,TRAF6,VEGFA
p53 Signaling	1,34E01	2,24E-01	-0,894	AKT1,AKT2,AKT3,BCL2,BCL2L1,BRCA1,CCND1,GSK3B,HIF1A,MAPK8,PIK3C2A,PIK3CA,PIK3CB,PIK3CD,PIK3R1,PIK3R2,PIK3R3,PIK3R4,PTEN,THBS1,TIGAR,TP53
IL-15 Signaling	1,34E01	1,32E-01	2,535	AKT1,AKT1S1,AKT2,AKT3,BCL2L1,GZMB,HRAS,IL4,JAK2,KRAS,MAP2K1,MAP2K2,MAPK1,MLST8,MRAS,MTOR,MYC,NFKB1,NFKB2,NRAS,PIK3C2A,PIK3CA,PIK3CB,PIK3CD,PIK3R1,PIK3R2,PIK3R3,PIK3R4,RELA,RPS6KB1,RPS6KB2,RPTOR,STAT3,STAT5A,STAT6
RANK Signaling in Osteoclasts	1,34E01	2,39E-01	2,400	AKT1,AKT2,AKT3,CBL,MAP2K1,MAP2K2,MAP3K12,MAPK1,MAPK8,NFKB1,NFKB2,PIK3C2A,PIK3CA,PIK3CB,PIK3CD,PIK3R1,PIK3R2,PIK3R3,PIK3R4,RELA,TRAF6
T Cell Exhaustion Signaling Pathway	1,33E01	1,14E-01	-1,512	AKT1,AKT2,AKT3,CD247,CD274,CD3E,CTLA4,EOMES,GZMB,HLA-A,HLA-C,HLA-DRB1,HLA-E,HRAS,IFNG,IL6,JAK2,KRAS,LAG3,MAPK1,MAPK8,MRAS,MTOR,NFAT5,NRAS,PDCD1LG2,PDK1,PIK3C2A,PIK3CA,PIK3CB,PIK3CD,PIK3R1,PIK3R2,PIK3R3,PIK3R4,PLCG1,SMAD2,SMAD3,STAT1,STAT3,VEGFA
Activin Inhibin Signaling Pathway	1,33E01	1,48E-01	1,257	AKT1,AKT2,AKT3,CCNA1,FOXP3,GSK3B,IL6,MAP2K1,MAP2K2,MAP2K3,MAPK1,MAPK8,MYD88,NFKB1,NFKB2,NGFR,PIK3C2A,PIK3CA,PIK3CB,PIK3CD,PIK3R1,PIK3R2,PIK3R3,PIK3R4,PPARG,SMAD2,SMAD3,SMAD4,STAT3,TLR2,TLR4
ILK Signaling	1,33E01	1,53E-01	2,268	AKT1,AKT2,AKT3,ATF4,CCND1,GSK3B,HIF1A,ITGB1,ITGB5,MAPK1,MAPK8,MTOR,MYC,NFKB1,NFKB2,NOS2,PDPK1,PIK3C2A,PIK3CA,PIK3CB,PIK3CD,PIK3R1,PIK3R2,PIK3R3,PIK3R4,PTEN,PTK2,RELA,RICTOR,VEGFA
Cardiac Hypertrophy Signaling	1,32E01	1,34E-01	1,461	AKT1,CACNA1A,CACNA1E,CACNB4,CACNG2,CACNG7,GNG12,GSK3B,HRAS,IL6,KRAS,MAP2K1,MAP2K2,MAP2K3,MAP3K12,MAPK1,MAPK8,MRAS,MTOR,NRAS,PIK3C2A,PIK3CA,PIK3CB,PIK3CD,PIK3R1,PIK3R2,PIK3R3,PIK3R4,PLCG1,PRKAG1,PRKAG2,RPS6KA1,RPS6KB1,SOS1
Granzyme A Signaling	1,31E01	2,68E-01	3,441	NDUFA1,NDUFA12,NDUFA13,NDUFA2,NDUFA3,NDUFA4,NDUFA6,NDUFA7,NDUFB1,NDUFB10,NDUFB11,NDUFB2,NDUFB4,NDUFB7,NDUFB8,NDUFS7,NDUFS8,NME1,PRF1
Systemic Lupus Erythematosus in B Cell Signaling Pathway	1,31E01	1,02E-01	2,949	AKT1,AKT2,AKT3,BAD,BCL2,BCL2L1,CBL,CCND1,CD19,GSK3B,HRAS,IFNG,IL4,IL6,JAK2,KRAS,LTA,MAP2K1,MAP2K2,MAPK1,MRAS,MTOR,MYC,MYD88,NFAT5,NFKB1,NFKB2,NRAS,PDPK1,PIK3C2A,PIK3CA,PIK3CB,PIK3CD,PIK3R1,PIK3R2,PIK3R3,PIK3R4,PRKCG,RELA,SOS1,SOS2,STAT1,STAT3,TBK1,TRAF1,TRAF6
Amyotrophic Lateral Sclerosis Signaling	1,29E01	2,02E-01	0,000	AKT3,BCL2,BCL2L1,CACNA1A,CACNA1E,CACNB4,CACNG2,CACNG7,CAT,GLUL,GPX1,NOS1,PIK3C2A,PIK3CA,PIK3CB,PIK3CD,PIK3R1,PIK3R2,PIK3R3,PIK3R4,SOD1,TP53,VEGFA
TCR signaling	1,29E01	1,9E-01	-0,816	CD247,CD3E,CD4,HLA-DRB1,LAT,NFKB1,PDPK1,PIK3CA,PIK3CB,PIK3R1,PIK3R2,PLCG1,PSMA3,PSMA7,PSMB1,PSMB10,PSMB3,PSMC1,PSMD13,PSME2,PTEN,RELA,TRAF6,UBB
IL-13 Signaling Pathway	1,28E01	0.2	0,209	AKT1,AKT2,AKT3,ALOX15,ARG1,BCL2L1,IL4,JAK2,MAPK1,MTOR,PIK3C2A,PIK3CA,PIK3CB,PIK3CD,PIK3R1,PIK3R2,PIK3R3,PIK3R4,STAT1,STAT3,STAT6,TP53,TRAF6
PPAR Signaling	1,28E01	2,12E-01	-3,710	HRAS,INSR,KRAS,MAP2K1,MAP2K2,MAPK1,MRAS,NCOR1,NFKB1,NFKB2,NGFR,NR2F1,NRAS,PDGFB,PDGFRB,PPARG,PPARGC1A,RELA,SOS1,SOS2,STAT5A,TRAF6
Relaxin Signaling	1,28E01	1,72E-01	1,633	AKT1,AKT2,AKT3,BRAF,GAD1,GNG12,MAP2K1,MAPK1,MRAS,NFKB1,NFKB2,NOS2,NPR1,NPR2,PIK3C2A,PIK3CA,PIK3CB,PIK3CD,PIK3R1,PIK3R2,PIK3R3,PIK3R4,PRKAG1,PRKAG2,RELA,VEGFA
FXR/RXR Activation	1,28E01	1,58E-01	1,134	AKT1,AKT2,AKT3,APOA1,APOB,APOE,FASN,HMOX1,IFNG,IL4,IL6,LTA,MAPK8,MGST3,NFE2L2,NFKB1,NFKB2,NQO1,PCK2,PPARG,PPARGC1A,PRKAA1,PRKAA2,PRKAB1,PRKAB2,PRKAG1,PRKAG2,SREBF1
Virus Entry via Endocytic Pathways	1,27E01	1,97E-01	#NUM!	ABL1,AP2S1,FOLR1,HLA-A,HLA-C,HLA-E,HRAS,ITGB1,ITGB5,KRAS,MRAS,NRAS,PIK3C2A,PIK3CA,PIK3CB,PIK3CD,PIK3R1,PIK3R2,PIK3R3,PIK3R4,PLCG1,PRKCG,TFRC
Macrophage Classical Activation Signaling Pathway	1,26E01	1,56E-01	0,756	CCL5,CD14,EZH2,HIF1A,HLA-DRB1,IFNG,IL4,IL6,IRF1,JAK2,LTA,LY96,MYD88,NFKB1,NFKB2,NOS2,PDHA1,PKM,PPARG,RELA,SDHA,SDHB,SDHC,STAT1,STAT3,STAT6,TLR4,TRAF6
Th1 and Th2 Activation Pathway	1,26E01	1,62E-01	#NUM!	CD247,CD274,CD3E,CD4,HLA-A,HLA-DRB1,ICOS,IFNG,IL4,IL6,IRF1,JAK2,KLRD1,LTA,NFKB1,PIK3C2A,PIK3CA,PIK3CB,PIK3CD,PIK3R1,PIK3R2,PIK3R3,PIK3R4,STAT1,STAT3,STAT5A,STAT6
IL-9 Signaling	1,26E01	0.4	1,069	NFKB1,NFKB2,PIK3C2A,PIK3CA,PIK3CB,PIK3CD,PIK3R1,PIK3R2,PIK3R3,PIK3R4,RELA,STAT1,STAT3,STAT5A
GDNF Family Ligand-Receptor Interactions	1,26E01	2,5E-01	2,065	HRAS,KRAS,MAP2K1,MAP2K2,MAPK1,MAPK8,MRAS,NRAS,PIK3C2A,PIK3CA,PIK3CB,PIK3CD,PIK3R1,PIK3R2,PIK3R3,PIK3R4,PLCG1,SOS1,SOS2
Mitotic G1 phase and G1/S transition	1,25E01	1,83E-01	-1,877	ABL1,AKT1,AKT2,AKT3,CCNA1,CCNA2,CCND1,JAK2,MYBL2,MYC,PRIM1,PRIM2,PSMA3,PSMA7,PSMB1,PSMB10,PSMB3,PSMC1,PSMD13,PSME2,RRM2,TK1,TYMS,UBB
Insulin Secretion Signaling Pathway	1,24E01	1,26E-01	1,095	ATF4,CACNA1A,CACNA1E,CACNB4,CACNG2,CACNG7,GCK,INSR,JAK2,MAPK1,MTOR,PDHA1,PIK3C2A,PIK3CA,PIK3CB,PIK3CD,PIK3R1,PIK3R2,PIK3R3,PIK3R4,PLCG1,PRKAG1,PRKAG2,PRKCG,RPS6KB1,RPS6KB2,SLC2A1,SLC2A14,SLC2A3,SLC2A8,STAT1,STAT3,STAT5A,STAT6
Role of Osteoblasts in Rheumatoid Arthritis Signaling Pathway	1,23E01	1,36E-01	-0,180	AKT1,AKT2,AKT3,BCL2,CTSA,CTSD,CTSL,CTSS,CTSZ,GSK3B,IFNG,IL4,IL6,JAK2,LTA,MAPK1,PIK3C2A,PIK3CA,PIK3CB,PIK3CD,PIK3R1,PIK3R2,PIK3R3,PIK3R4,RUNX2,SMAD4,STAT1,STAT3,STAT5A,STAT6,VEGFA
HOTAIR Regulatory Pathway	1,23E01	1,64E-01	1,177	AKT1,AKT2,AKT3,AR,EZH2,FOXM1,HSF1,IRF1,KMT2A,LAMTOR5,MYC,NFKB1,NFKB2,PIK3C2A,PIK3CA,PIK3CB,PIK3CD,PIK3R1,PIK3R2,PIK3R3,PIK3R4,PTEN,RELA,REST,STAT3,TLR4
GP6 Signaling Pathway	1,22E01	1,87E-01	1,279	AKT1,AKT2,AKT3,COL4A1,COL6A1,GSK3B,LAMA4,LAMB1,LAMC1,LAT,NOX1,PDPK1,PIK3C2A,PIK3CA,PIK3CB,PIK3CD,PIK3R1,PIK3R2,PIK3R3,PIK3R4,PLCG1,PRKCG,PTK2
eNOS Signaling	1,21E01	1,69E-01	1,606	AKT1,AKT2,AKT3,CCNA1,CCNA2,HSPA2,HSPA4,PDPK1,PIK3C2A,PIK3CA,PIK3CB,PIK3CD,PIK3R1,PIK3R2,PIK3R3,PIK3R4,PLCG1,PRKAA1,PRKAA2,PRKAB1,PRKAB2,PRKAG1,PRKAG2,PRKCG,VEGFA
Synaptogenesis Signaling Pathway	1,21E01	1,17E-01	1,859	AKT1,AKT2,AKT3,AP2S1,APOE,ARPC4,ATF4,BAD,BRAF,CACNB4,EFNA4,GSK3B,HRAS,KRAS,MAPK1,MAPT,MRAS,MTOR,NRAS,PIK3C2A,PIK3CA,PIK3CB,PIK3CD,PIK3R1,PIK3R2,PIK3R3,PIK3R4,PLCG1,PRKAG1,PRKAG2,RPS6KB1,RPS6KB2,SOS1,SOS2,THBS1,THBS2
RAR Activation	1,2E01	1,02E-01	0,309	ADH4,AKT1,AKT2,AKT3,ARID1A,ARID2,ATF4,FABP5,HIF1A,IFNG,IL4,IL6,JAK2,LAMB1,LTA,MAP2K1,MAPK1,MAPK8,NCOR1,NFKB1,NFKB2,NR2F1,PDPK1,PIK3C2A,PIK3CA,PIK3CB,PIK3CD,PIK3R1,PIK3R2,PIK3R3,PIK3R4,PPARG,PPARGC1A,PRKAG1,PRKAG2,PTEN,RBP4,RELA,SMAD3,SMAD4,STAT5A,VEGFA
PTEN Regulation	1,2E01	1,67E-01	-0,209	AKT1,AKT2,AKT3,EZH2,LAMTOR2,LAMTOR4,LAMTOR5,MAPK1,MLST8,MTOR,PPARG,PSMA3,PSMA7,PSMB1,PSMB10,PSMB3,PSMC1,PSMD13,PSME2,PTEN,REST,RPTOR,RRAGC,TP53,UBB
Thrombin Signaling	1,19E01	1,36E-01	2,268	AKT1,AKT2,AKT3,EGFR,GNG12,HRAS,KRAS,MAP2K1,MAP2K2,MAPK1,MRAS,NFKB1,NFKB2,NRAS,PDPK1,PIK3C2A,PIK3CA,PIK3CB,PIK3CD,PIK3R1,PIK3R2,PIK3R3,PIK3R4,PLCG1,PRKCG,PTK2,RELA,RPS6KB1,SOS1,TBP
Role of Chondrocytes in Rheumatoid Arthritis Signaling Pathway	1,18E01	1,71E-01	0,000	AKT1S1,IL6,ITGB1,JAK2,LTA,MAPK1,MLST8,MTOR,NFKB1,NFKB2,NGFR,NOS2,PRKAA1,PRKAA2,PRKAB1,PRKAB2,PRKAG1,PRKAG2,RPTOR,RUNX2,STAT3,TLR2,TRAF6,VEGFA
B Cell Receptor Signaling	1,17E01	1,06E-01	3,363	ABL1,AKT1,AKT2,AKT3,ATF4,BAD,BCL2L1,CD19,GSK3B,HRAS,KRAS,MAP2K1,MAP2K2,MAP2K3,MAP3K12,MAPK1,MAPK8,MRAS,MTOR,NFAT5,NFKB1,NFKB2,NRAS,PDPK1,PIK3C2A,PIK3CA,PIK3CB,PIK3CD,PIK3R1,PIK3R2,PIK3R3,PIK3R4,PTEN,PTK2,RELA,RPS6KB1,RPS6KB2,SOS1,SOS2
Interleukin-1 family signaling	1,17E01	1,78E-01	0,209	ALOX5,IL4,MAP2K1,MAPK8,MYD88,NFKB1,NOD2,PSMA3,PSMA7,PSMB1,PSMB10,PSMB3,PSMC1,PSMD13,PSME2,PTPN5,RELA,SMAD3,SQSTM1,STAT3,TBK1,TRAF6,UBB
Microautophagy Signaling Pathway	1,15E01	1,59E-01	0,209	CHMP2A,CHMP6,COL4A1,COL6A1,MAP1LC3B,PRKAA1,PRKAA2,PRKAB1,PRKAB2,PRKAG1,PRKAG2,PSMA3,PSMA7,PSMB1,PSMB10,PSMB3,PSMC1,PSMD13,PSME2,SEC13,SNF8,SQSTM1,STAM2,TP53,VPS28
Apelin Adipocyte Signaling Pathway	1,15E01	2,21E-01	0,943	CAT,GPX1,GPX4,HIF1A,MAPK1,MAPK8,MGST3,NOX1,NOX3,NOX4,PPARGC1A,PRKAA1,PRKAA2,PRKAB1,PRKAB2,PRKAG1,PRKAG2,PTGES,SOD1
Macropinocytosis Signaling	1,15E01	2,37E-01	1,604	CD14,HRAS,ITGB1,ITGB5,KRAS,MRAS,NRAS,PDGFB,PIK3C2A,PIK3CA,PIK3CB,PIK3CD,PIK3R1,PIK3R2,PIK3R3,PIK3R4,PLCG1,PRKCG
Semaphorin Neuronal Repulsive Signaling Pathway	1,15E01	1,66E-01	-1,460	AKT1,AKT2,AKT3,GSK3B,ITGA11,ITGB1,ITGB5,MAP2K1,MAP2K2,MAP2K3,MAPT,PIK3C2A,PIK3CA,PIK3CB,PIK3CD,PIK3R1,PIK3R2,PIK3R3,PIK3R4,PLCG1,PRKAG1,PRKAG2,STK11,TP53
PFKFB4 Signaling Pathway	1,14E01	3,06E-01	0,775	ATF4,GCK,GPI,HK1,HK2,HK3,MAP2K1,MAP2K2,MAP2K3,MAPK1,PFKM,PRKAG1,PRKAG2,TKT,TP53
Gα12/13 Signaling	1,14E01	1,73E-01	2,711	AKT1,AKT2,AKT3,HRAS,KRAS,MAP2K1,MAP2K2,MAPK1,MAPK8,MRAS,NFKB1,NFKB2,NRAS,PIK3C2A,PIK3CA,PIK3CB,PIK3CD,PIK3R1,PIK3R2,PIK3R3,PIK3R4,PTK2,RELA
Role of Pattern Recognition Receptors in Recognition of Bacteria and Viruses	1,14E01	1,64E-01	1,528	CCL5,IFNG,IL4,IL6,LTA,MAPK1,MAPK8,MYD88,NFKB1,NFKB2,NOD2,PIK3C2A,PIK3CA,PIK3CB,PIK3CD,PIK3R1,PIK3R2,PIK3R3,PIK3R4,PRKCG,RELA,TLR2,TLR4,TRAF6
Interleukin-4 and Interleukin-13 signaling	1,14E01	1,91E-01	-1,342	AKT1,ALOX15,ALOX5,BCL2,BCL2L1,CCND1,HIF1A,HMOX1,IL4,IL6,ITGB1,JAK2,MYC,NOS2,PIK3R1,SOX2,STAT1,STAT3,STAT6,TP53,VEGFA
GNRH Signaling	1,13E01	1,44E-01	1,964	ATF4,CACNA1A,CACNA1E,CACNB4,CACNG2,CACNG7,EGFR,GNG12,HRAS,KRAS,MAP2K1,MAP2K2,MAP2K3,MAP3K12,MAPK1,MAPK8,MRAS,NFKB1,NFKB2,NRAS,PRKAG1,PRKAG2,PRKCG,PTK2,RELA,SOS1,SOS2
FAT10 Cancer Signaling Pathway	1,13E01	0.3	1,291	AKT1,AKT2,AKT3,GSK3B,IFNG,IL6,NFKB1,NFKB2,NGFR,RELA,SMAD2,SMAD3,SMAD4,STAT3,TP53
DAP12 interactions	1,13E01	3,33E-01	2,673	HLA-C,HLA-E,HRAS,KLRC4-KLRK1/KLRK1,KLRD1,KRAS,LAT,NRAS,PIK3CA,PIK3CB,PIK3R1,PIK3R2,PLCG1,SOS1
LXR/RXR Activation	1,13E01	1,79E-01	-1,291	ACACA,APOA1,APOB,APOE,APOM,CD14,ECHS1,FASN,HADH,IL6,LY96,NCOR1,NFKB1,NFKB2,NGFR,NOS2,RBP4,RELA,SCD,SREBF1,TF,TLR4
Regulation of eIF4 and p70S6K Signaling	1,1E01	1,45E-01	2,449	AKT1,AKT2,AKT3,HRAS,ITGA11,ITGB1,ITGB5,KRAS,MAP2K1,MAP2K2,MAPK1,MRAS,MTOR,NRAS,PDPK1,PIK3C2A,PIK3CA,PIK3CB,PIK3CD,PIK3R1,PIK3R2,PIK3R3,PIK3R4,RPS6KB1,SOS1,SOS2
Wound Healing Signaling Pathway	1,1E01	1,26E-01	2,556	CCL5,COL4A1,COL6A1,EGFR,HRAS,IFNG,IL4,IL6,ITGB1,JAK2,KRAS,LAMB1,LAMC1,LTA,MAP2K1,MAP2K2,MAP2K3,MAPK1,MAPK8,MRAS,NFKB1,NFKB2,NGFR,NRAS,PDGFB,SOS1,SOS2,STAT1,TRAF6,VEGFA
BAG2 Signaling Pathway	1,09E01	2,2E-01	-2,111	HSPA2,HSPA4,MAPK1,MAPT,MYC,NFKB1,NFKB2,PRKN,PSMA3,PSMA7,PSMB1,PSMB10,PSMB3,PSMC1,PSMD13,PSME2,RELA,TP53
TREM1 Signaling	1,09E01	2,36E-01	0,243	AKT1,AKT2,AKT3,IL6,ITGB1,JAK2,MAPK1,MYD88,NFKB1,NFKB2,NOD2,PLCG1,RELA,STAT3,STAT5A,TLR2,TLR4
G Beta Gamma Signaling	1,08E01	1,71E-01	0,853	AKT1,AKT2,AKT3,CACNA1A,CACNA1E,CACNB4,CACNG2,CACNG7,EGFR,GNG12,HRAS,KRAS,MAPK1,MRAS,NRAS,PDPK1,PLCG1,PRKAG1,PRKAG2,PRKCG,SOS1,SOS2
iNOS Signaling	1,08E01	3,11E-01	0,277	CD14,IFNG,IRF1,JAK2,LY96,MAPK1,MYD88,NFKB1,NFKB2,NOS2,RELA,STAT1,TLR4,TRAF6
Extra-nuclear estrogen signaling	1,08E01	2,33E-01	0,728	AKT1,AKT2,AKT3,BCL2,CCND1,EGFR,GNG12,HRAS,KRAS,MAPK1,NRAS,PDPK1,PIK3CA,PIK3R1,PIK3R2,PIK3R3,PTK2
Paxillin Signaling	1,07E01	1,89E-01	1,886	HRAS,ITGA11,ITGB1,ITGB5,KRAS,MAPK1,MAPK8,MRAS,NRAS,PIK3C2A,PIK3CA,PIK3CB,PIK3CD,PIK3R1,PIK3R2,PIK3R3,PIK3R4,PTK2,SOS1,SOS2
RAF/MAP kinase cascade	1,07E01	1,18E-01	1,826	BRAF,EGFR,FGF1,HRAS,JAK2,KRAS,LAMTOR2,LAT,MAP2K1,MAP2K2,MAPK1,MRAS,NRAS,PDGFB,PDGFRB,PEBP1,PIK3CA,PIK3CB,PIK3R1,PIK3R2,PSMA3,PSMA7,PSMB1,PSMB10,PSMB3,PSMC1,PSMD13,PSME2,PTK2,SOS1,UBB
Deubiquitination	1,06E01	1,18E-01	-1,257	AR,ATXN7,BRCA1,BRCC3,CCNA1,CCNA2,CDC20,CLSPN,HIF1A,KEAP1,MYC,NEDD8,NOD2,PRKN,PSMA3,PSMA7,PSMB1,PSMB10,PSMB3,PSMC1,PSMD13,PSME2,PTEN,SMAD2,SMAD3,SMAD4,STAM2,TP53,TRAF6,UBB,USP8
Signaling by Erythropoietin	1,05E01	4,4E-01	2,111	HRAS,JAK2,KRAS,NRAS,PIK3CA,PIK3CB,PIK3CD,PIK3R1,PLCG1,SOS1,STAT5A
Regulation of TP53 Expression and Degradation	1,05E01	3,33E-01	0,277	AKT1,AKT2,AKT3,CCNA1,CCNA2,MAPKAP1,MLST8,MTOR,PDPK1,PRR5,RICTOR,TP53,UBB
Apelin Muscle Signaling Pathway	1,04E01	2,92E-01	0,832	AKT1,AKT2,AKT3,GNG12,MRAS,NRF1,PPARGC1A,PRKAA1,PRKAA2,PRKAB1,PRKAB2,PRKAG1,PRKAG2,TFAM
CTLA4 Signaling in Cytotoxic T Lymphocytes	1,03E01	9,95E-02	-1,480	AKT1,AKT2,AKT3,AP2S1,BCL2L1,CD247,CD3E,CD8B,CTLA4,FOXP3,GSK3B,HLA-A,HLA-C,HLA-DRB1,HLA-E,HMOX1,HRAS,IDO1,ITGB1,KRAS,LAT,MAPK1,MAPK8,MRAS,NFAT5,NFKB1,NFKB2,NRAS,PIK3C2A,PIK3CA,PIK3CB,PIK3CD,PIK3R1,PIK3R2,PIK3R3,PIK3R4,PLCG1
Role of Osteoblasts, Osteoclasts and Chondrocytes in Rheumatoid Arthritis	1,03E01	1,26E-01	#NUM!	AKT1,AKT2,AKT3,BAD,BCL2,CBL,GSK3B,IFNG,IL4,IL6,MAP2K3,MAPK1,MAPK8,NFAT5,NFKB1,NGFR,PIK3C2A,PIK3CA,PIK3CB,PIK3CD,PIK3R1,PIK3R2,PIK3R3,PIK3R4,RELA,RUNX2,SMAD4,TRAF6
Gαq Signaling	1,03E01	1,46E-01	2,294	AKT1,AKT2,AKT3,GNG12,GSK3B,GYS2,HMOX1,MAP2K1,MAP2K2,MAPK1,MRAS,NFKB1,NFKB2,PIK3C2A,PIK3CA,PIK3CB,PIK3CD,PIK3R1,PIK3R2,PIK3R3,PIK3R4,PLCG1,PRKCG,RELA
Cell Cycle Checkpoints	1,02E01	1,14E-01	-3,413	BRCA1,BRCC3,BRIP1,BUB1,BUB1B,CCNA1,CCNA2,CCNB2,CDC20,CDCA8,CENPA,CLSPN,EXO1,GTSE1,KIF2C,PLK1,PSMA3,PSMA7,PSMB1,PSMB10,PSMB3,PSMC1,PSMD13,PSME2,RANBP2,SEC13,TP53,UBB,UBE2C,WRN,YWHAZ
Pathogen Induced Cytokine Storm Signaling Pathway	1,02E01	1,03E-01	1,183	CCL4,CCL5,COL4A1,COL6A1,EOMES,GZMB,HLA-DRB1,IFNG,IL21R,IL4,IL6,IRF1,JAK2,LTA,MAPK1,MAPK8,MYC,MYD88,NFKB1,NFKB2,NGFR,NOD2,NOS2,PRF1,SLC2A1,SLC2A14,SLC2A3,SLC2A8,STAT1,STAT3,STAT5A,TBK1,TLR2,TLR4,VEGFA
Germ Cell-Sertoli Cell Junction Signaling	1,02E01	1,45E-01	#NUM!	A2M,AKT1,HRAS,ITGB1,KEAP1,KRAS,MAP2K1,MAP2K2,MAP2K3,MAP3K12,MAPK1,MAPK8,MRAS,NRAS,PDPK1,PIK3C2A,PIK3CA,PIK3CB,PIK3CD,PIK3R1,PIK3R2,PIK3R3,PIK3R4,PTK2
KEAP1-NFE2L2 pathway	1,01E01	1,98E-01	0,000	AKT1,AKT2,AKT3,BRCA1,GSK3B,KEAP1,MAP1LC3B,NFE2L2,PSMA3,PSMA7,PSMB1,PSMB10,PSMB3,PSMC1,PSMD13,PSME2,SQSTM1,UBB
Neutrophil degranulation	10	8,82E-02	1,234	ALDOA,ALOX5,AMPD3,APRT,ARG1,CAB39,CAT,CD14,CD63,CD68,CTSA,CTSD,CTSS,CTSZ,DERA,FABP5,FOLR3,GNS,GPI,GUSB,HEXB,HK3,HLA-C,IDH1,IMPDH1,IMPDH2,LAMTOR2,LTA4H,MAPK1,NEU1,NFKB1,NME2,NRAS,PFKL,PGM2,PKM,PNP,PSMB1,PSMD13,SLC2A3,STK11IP,TLR2
Hepatic Cholestasis	9,99E00	1,26E-01	0,577	AKT1,AKT2,AKT3,CD14,IFNG,IL4,IL6,INSR,LTA,LY96,MAP2K1,MAP2K2,MAPK1,MAPK8,MYD88,NFKB1,NFKB2,NGFR,NOS2,PRKAA1,PRKAG1,PRKAG2,PRKCG,RELA,STK11,TLR4,TRAF6
Signaling by NTRK1 (TRKA)	9,99E00	2,1E-01	1,213	ADORA2A,AP2S1,BRAF,HRAS,KRAS,MAP2K1,MAP2K2,MAPK1,NRAS,PIK3CA,PIK3CB,PIK3R1,PIK3R2,PLCG1,RPS6KA1,SOS1,STAT3
BEX2 Signaling Pathway	9,99E00	2,1E-01	1,500	AKT1,AKT2,AKT3,BAD,BCL2,CCND1,GSK3B,HIF1A,MAPK8,MTOR,NFKB1,NFKB2,NGFR,PTEN,RELA,STAT3,VEGFA
Serine biosynthesis	9,94E00	8,75E-01	1,134	PSAT1,PSPH,SERINC1,SERINC2,SERINC3,SERINC5,SRR
Signaling by SCF-KIT	9,92E00	3,02E-01	1,387	CBL,HRAS,JAK2,KRAS,NRAS,PIK3CA,PIK3R1,PIK3R2,PIK3R3,SOS1,STAT1,STAT3,STAT5A
MTOR signalling	9,9E00	3,93E-01	2,111	AKT1,AKT1S1,AKT2,LAMTOR2,LAMTOR4,LAMTOR5,MLST8,MTOR,RPS6KB1,RPTOR,RRAGC
Ephrin Receptor Signaling	9,89E00	1,29E-01	1,342	ABL1,AKT1,AKT2,AKT3,ARPC4,ATF4,EFNA4,FGF1,GNG12,HRAS,ITGA11,ITGB1,ITGB5,JAK2,KRAS,MAP2K1,MAP2K2,MAPK1,MRAS,NRAS,PDGFB,PTK2,SOS1,SOS2,STAT3,VEGFA
Cytoprotection by HMOX1	9,82E00	2,42E-01	-1,291	COX14,COX4I1,COX5A,COX5B,COX6A1,COX6B1,COX7B,COX7C,COX8A,HMOX1,NCOA2,NCOR1,NDUFA4,NFE2L2,STAT3
UFMylation Signaling Pathway	9,82E00	2,42E-01	0,258	AKT1,AKT2,AKT3,CCND1,ERN1,GPX4,GSK3B,IL6,MYC,NFKB1,NFKB2,PDK1,SLC7A11,TLR4,TP53
TCA Cycle II (Eukaryotic)	9,81E00	4,55E-01	-1,897	CS,FH,IDH3A,IDH3B,IDH3G,OGDH,OGDHL,SDHA,SDHB,SDHC
Endothelin-1 Signaling	9,79E00	1,33E-01	1,877	BRAF,HMOX1,HRAS,KRAS,MAPK1,MAPK8,MRAS,MYC,NOS1,NOS2,NPR1,NPR2,NRAS,PIK3C2A,PIK3CA,PIK3CB,PIK3CD,PIK3R1,PIK3R2,PIK3R3,PIK3R4,PLCG1,PRKCG,PTGS1,SOS1
Hepatic Fibrosis / Hepatic Stellate Cell Activation	9,69E00	1,32E-01	#NUM!	A2M,BCL2,CCL5,CD14,COL4A1,COL6A1,EGFR,FGF1,IFNG,IL4,IL6,LEPR,LY96,NFKB1,NFKB2,NGFR,PDGFB,PDGFRB,RELA,SMAD2,SMAD3,SMAD4,STAT1,TLR4,VEGFA
Signaling by VEGF	9,69E00	1,76E-01	2,065	AKT1,AKT2,AKT3,HRAS,KRAS,MAPKAP1,MLST8,MTOR,NRAS,PDPK1,PIK3CA,PIK3CB,PIK3R1,PIK3R2,PLCG1,PRR5,PTK2,RICTOR,VEGFA
Salvage Pathways of Pyrimidine Ribonucleotides	9,68E00	1,88E-01	0,471	AKT2,BRAF,MAP2K1,MAP2K2,MAP2K3,MAPK1,MAPK8,NME1,NME2,PCK1,PLK1,PRKAA1,PRKAA2,PYCR3,UCK1,UCK2,UCKL1,UPP1
Detoxification of Reactive Oxygen Species	9,6E00	3,24E-01	1,732	ATOX1,CAT,GPX1,NOX4,PRDX1,PRDX5,SOD1,SOD2,SOD3,TXN,TXN2,TXNRD1
STAT3 Pathway	9,6E00	1,56E-01	3,130	BCL2,EGFR,HRAS,IL21R,INSR,JAK2,KRAS,MAP2K1,MAP2K2,MAP3K12,MAPK1,MAPK8,MRAS,MYC,NDUFA13,NGFR,NRAS,PDGFB,PDGFRB,STAT3,VEGFA
Apelin Cardiac Fibroblast Signaling Pathway	9,57E00	4,35E-01	1,265	AKT1,AKT2,AKT3,IL6,PRKAA1,PRKAA2,PRKAB1,PRKAB2,PRKAG1,PRKAG2
White Adipose Tissue Browning Pathway	9,48E00	1,53E-01	0,447	ATF4,CACNA1A,CACNA1E,CACNB4,CACNG2,CACNG7,LDHA,LDHB,MAPK1,NPR1,NRF1,PPARG,PPARGC1A,PRKAA1,PRKAA2,PRKAB1,PRKAB2,PRKAG1,PRKAG2,SLC16A1,VEGFA
CXCR4 Signaling	9,42E00	1,39E-01	2,132	AKT1,AKT2,AKT3,CD4,GNG12,HRAS,KRAS,MAP2K1,MAP2K2,MAPK1,MAPK8,MRAS,NRAS,PIK3C2A,PIK3CA,PIK3CB,PIK3CD,PIK3R1,PIK3R2,PIK3R3,PIK3R4,PRKCG,PTK2
S100 Family Signaling Pathway	9,39E00	7,22E-02	1,089	ADORA2A,AKT1,AKT2,AKT3,ATF4,ATP5F1D,BCL2,BRAF,CACNA1A,CACNA1E,CACNB4,CACNG2,CACNG7,CCL4,CTSD,EGFR,GSK3B,HIF1A,IL6,MAP2K1,MAP2K2,MAP2K3,MAPK1,MAPK8,MYD88,NFKB1,NFKB2,NOS2,NOX1,NOX3,NOX4,PIK3C2A,PIK3CA,PIK3CB,PIK3CD,PIK3R1,PIK3R2,PIK3R3,PIK3R4,PLCG1,PRKAG1,PRKAG2,PRKCG,PTGER4,S100A1,SMAD2,SMAD3,SMAD4,STAT3,TBK1,TLR4,TP53,TRAF6,VEGFA
WNK Renal Signaling Pathway	9,38E00	1,8E-01	1,387	AKT1,AKT2,AKT3,BRCA1,CBL,INSR,PIK3C2A,PIK3CA,PIK3CB,PIK3CD,PIK3R1,PIK3R2,PIK3R3,PIK3R4,PRKCG,PRKN,TRAF6,VHL
S Phase	9,38E00	1,8E-01	-0,943	AKT1,AKT2,AKT3,CCNA1,CCNA2,CCND1,CDCA5,GSK3B,MYC,PSMA3,PSMA7,PSMB1,PSMB10,PSMB3,PSMC1,PSMD13,PSME2,UBB
Glycolysis I	9,35E00	4,17E-01	1,265	ALDOA,ENO1,ENO3,GAPDH,GPI,PFKL,PFKM,PGAM2,PGK1,PKM
ISGylation Signaling Pathway	9,23E00	1,76E-01	0,943	CCND1,HIF1A,IFNG,IL6,IRF1,ITGB1,KRAS,MAPK8,NFAT5,NFKB1,NFKB2,PRKN,SQSTM1,STAT1,TBK1,TLR2,TLR4,TP53
Signaling by MET	9,2E00	2,03E-01	1,000	CBL,HRAS,ITGB1,KRAS,LAMA4,LAMB1,LAMC1,NRAS,PIK3CA,PIK3R1,PTK2,SOS1,STAM2,STAT3,UBB,USP8
Osteoarthritis Pathway	9,19E00	1,16E-01	0,408	ATF4,HIF1A,ITGA11,ITGB1,ITGB5,MTF1,MTOR,NFKB1,NFKB2,NOS2,PPARG,PPARGC1A,PRKAA1,PRKAA2,PRKAB1,PRKAB2,PRKAG1,PRKAG2,RBP4,RELA,RUNX2,SMAD2,SMAD3,SMAD4,TLR2,TLR4,VEGFA
Signaling by FGFR3	9,16E00	0.3	1,155	BRAF,CBL,FGF1,HRAS,KRAS,MAPK1,NRAS,PIK3CA,PIK3R1,PLCG1,SOS1,UBB
Signaling by FGFR4	9,02E00	2,93E-01	1,155	BRAF,CBL,FGF1,HRAS,KRAS,MAPK1,NRAS,PIK3CA,PIK3R1,PLCG1,SOS1,UBB
Signaling by ERBB2	9,01E00	2,6E-01	0,832	AKT1,AKT2,AKT3,EGFR,HRAS,KRAS,NRAS,PIK3CA,PIK3R1,PLCG1,SOS1,UBB,USP8
Regulation of TP53 Activity through Phosphorylation	9	1,83E-01	-0,728	BRCA1,BRIP1,CCNA1,CCNA2,EXO1,PRKAA1,PRKAA2,PRKAB1,PRKAB2,PRKAG1,PRKAG2,STK11,TBP,TP53,TPX2,UBB,WRN
Fc epsilon receptor (FCERI) signaling	8,94E00	1,21E-01	1,225	HRAS,KRAS,LAT,MAPK1,MAPK8,NFKB1,NRAS,PDPK1,PIK3CA,PIK3CB,PIK3R1,PIK3R2,PLCG1,PSMA3,PSMA7,PSMB1,PSMB10,PSMB3,PSMC1,PSMD13,PSME2,RELA,SOS1,TRAF6,UBB
Th2 Pathway	8,9E00	1,5E-01	0,000	CD247,CD3E,CD4,HLA-A,HLA-DRB1,ICOS,IFNG,IL4,JAK2,NFKB1,PIK3C2A,PIK3CA,PIK3CB,PIK3CD,PIK3R1,PIK3R2,PIK3R3,PIK3R4,STAT5A,STAT6
Aryl Hydrocarbon Receptor Signaling	8,9E00	1,43E-01	1,000	ALDH2,CCNA1,CCNA2,CCND1,CTSD,CYP1A2,CYP1B1,IL6,MAPK1,MAPK8,MGST3,MYC,NCOA2,NEDD8,NFE2L2,NFKB1,NFKB2,NQO1,NR2F1,RELA,TP53
TGF-β Signaling	8,78E00	1,77E-01	2,500	BCL2,HRAS,KRAS,MAP2K1,MAP2K2,MAP2K3,MAPK1,MAPK8,MRAS,NRAS,RUNX2,SMAD2,SMAD3,SMAD4,SOS1,SOS2,TRAF6
Oncostatin M Signaling	8,75E00	2,79E-01	1,732	HRAS,JAK2,KRAS,MAP2K1,MAP2K2,MAPK1,MRAS,NRAS,SOS1,STAT1,STAT3,STAT5A
Signaling by ALK	8,75E00	3,7E-01	0,632	CD274,HIF1A,MYC,MYCN,PIK3CA,PIK3CB,PIK3R1,PIK3R2,PLCG1,STAT3
NF-κB Signaling	8,71E00	9,24E-02	2,828	AKT1,AKT2,AKT3,BRAF,CD247,CD3E,EGFR,GSK3B,HRAS,INSR,KRAS,LTA,MAPK8,MRAS,MYD88,NFKB1,NFKB2,NGFR,NRAS,PDGFRB,PIK3C2A,PIK3CA,PIK3CB,PIK3CD,PIK3R1,PIK3R2,PIK3R3,PIK3R4,RELA,TBK1,TLR2,TLR4,TNFRSF17,TRAF6
Apelin Cardiomyocyte Signaling Pathway	8,64E00	1,73E-01	0,728	AKT1,AKT2,AKT3,CAT,HIF1A,MAPK1,MAPK8,PIK3C2A,PIK3CA,PIK3CB,PIK3CD,PIK3R1,PIK3R2,PIK3R3,PIK3R4,PLCG1,PRKCG
PKCθ Signaling in T Lymphocytes	8,6E00	9,35E-02	1,890	CACNA1A,CACNA1E,CACNB4,CACNG2,CACNG7,CD247,CD3E,CD4,HLA-A,HLA-DRB1,HRAS,KRAS,LAT,MAP3K12,MAPK1,MAPK8,MRAS,NFAT5,NFKB1,NFKB2,NRAS,PIK3C2A,PIK3CA,PIK3CB,PIK3CD,PIK3R1,PIK3R2,PIK3R3,PIK3R4,PLCG1,RELA,SOS1,SOS2
FLT3 Signaling	8,54E00	3,06E-01	1,508	AKT1,AKT2,AKT3,CBL,HRAS,KRAS,NRAS,PIK3CA,PIK3R1,SOS1,UBB
p70S6K Signaling	8,51E00	9,72E-02	2,556	AKT1,AKT2,AKT3,BAD,CD19,EGFR,HRAS,IL4,KRAS,MAP2K1,MAP2K2,MAPK1,MAPT,MRAS,MTOR,NRAS,PDPK1,PIK3C2A,PIK3CA,PIK3CB,PIK3CD,PIK3R1,PIK3R2,PIK3R3,PIK3R4,PLCG1,PRKCG,RPS6KB1,SOS1,SOS2,YWHAZ
Maturity Onset Diabetes of Young (MODY) Signaling	8,41E00	1,95E-01	#NUM!	APOA1,APOB,APOE,APOM,CACNA1A,CACNA1E,CACNB4,CACNG2,CACNG7,GAPDH,GCK,INSR,NFKB1,NFKB2,OGDH
Mitotic Metaphase and Anaphase	8,4E00	1,11E-01	-3,138	BUB1,BUB1B,CCNB2,CDC20,CDCA5,CDCA8,CENPA,CHMP2A,CHMP6,KIF2C,NDC1,NUP205,NUP62,PLK1,PSMA3,PSMA7,PSMB1,PSMB10,PSMB3,PSMC1,PSMD13,PSME2,RANBP2,SEC13,UBB,UBE2C
BMP signaling pathway	8,4E00	1,8E-01	2,500	HRAS,KRAS,MAP2K1,MAP2K2,MAPK1,MAPK8,MRAS,NFKB1,NFKB2,NRAS,PRKAG1,PRKAG2,RELA,RUNX2,SMAD4,SOS1
Role of p14/p19ARF in Tumor Suppression	8,39E00	3,45E-01	-1,000	NPM1,PIK3C2A,PIK3CA,PIK3CB,PIK3CD,PIK3R1,PIK3R2,PIK3R3,PIK3R4,TP53
Interleukin-2 family signaling	8,38E00	2,61E-01	1,155	IL21R,JAK2,PIK3CA,PIK3CB,PIK3CD,PIK3R1,PIK3R2,PIK3R3,SOS1,STAT1,STAT3,STAT5A
Superpathway of Citrulline Metabolism	8,36E00	0.5	0,000	ARG1,ASL,ASS1,CPS1,GLS,NOS1,NOS2,OAT
Apoptosis Signaling	8,36E00	1,67E-01	-1,698	BAD,BCL2,BCL2L1,HRAS,KRAS,MAP2K1,MAP2K2,MAPK1,MAPK8,MRAS,NFKB1,NFKB2,NRAS,PLCG1,RELA,RPS6KA1,TP53
Aspartate and asparagine metabolism	8,36E00	6,36E-01	0,378	ASNS,ASPA,FOLH1,GOT1,GOT2,NAALAD2,NAT8L
Clathrin-mediated Endocytosis Signaling	8,25E00	1,17E-01	#NUM!	AP2S1,APOA1,APOB,APOE,APOM,ARPC4,CBL,FGF1,ITGB1,ITGB5,PDGFB,PIK3C2A,PIK3CA,PIK3CB,PIK3CD,PIK3R1,PIK3R2,PIK3R3,PIK3R4,RBP4,TF,TFRC,UBB,VEGFA
Dendritic Cell Maturation	8,24E00	8,85E-02	1,414	AKT1,AKT2,AKT3,ATF4,CD247,CD3E,HLA-A,HLA-C,HLA-DRB1,HLA-E,IL6,JAK2,LEPR,LTA,MAPK1,MAPK8,MYD88,NFKB1,NFKB2,NGFR,PIK3C2A,PIK3CA,PIK3CB,PIK3CD,PIK3R1,PIK3R2,PIK3R3,PIK3R4,PLCG1,RELA,STAT1,TLR2,TLR4,TRAF6
Actin Cytoskeleton Signaling	8,21E00	1,08E-01	1,528	ARPC4,CD14,FGF1,GNG12,HRAS,ITGA11,ITGB1,ITGB5,KRAS,MAP2K1,MAP2K2,MAPK1,MRAS,NRAS,PDGFB,PIK3C2A,PIK3CA,PIK3CB,PIK3CD,PIK3R1,PIK3R2,PIK3R3,PIK3R4,PTK2,SOS1,SOS2
Pancreatic Secretion Signaling Pathway	8,21E00	1,08E-01	1,569	ADORA2A,AKT1,AKT1S1,AKT2,AKT3,CA12,CA9,EGFR,MAPK1,MLST8,MTOR,PIK3C2A,PIK3CA,PIK3CB,PIK3CD,PIK3R1,PIK3R2,PIK3R3,PIK3R4,PLCG1,PRKAG1,PRKAG2,PRKCG,RPS6KB1,RPS6KB2,RPTOR
NOD1/2 Signaling Pathway	8,18E00	1,25E-01	0,853	ERN1,HSPA2,HSPA4,IFNG,IL4,IL6,LTA,MAP2K1,MAP2K2,MAP2K3,MAPK1,MAPK8,MYD88,NFKB1,NFKB2,NOD2,NOS2,RELA,TBK1,TLR2,TLR4,TRAF6
Role of PKR in Interferon Induction and Antiviral Response	8,17E00	1,44E-01	1,606	HSPA2,HSPA4,IFNG,IRF1,MAP2K3,MAPK1,MAPK8,MYD88,NFKB1,NFKB2,NPM1,PDGFB,PDGFRB,RELA,STAT1,STAT3,TLR4,TP53,TRAF6
MSP-RON Signaling Pathway	8,16E00	2,24E-01	#NUM!	IFNG,JAK2,NOS2,PIK3C2A,PIK3CA,PIK3CB,PIK3CD,PIK3R1,PIK3R2,PIK3R3,PIK3R4,TLR2,TLR4
Corticotropin Releasing Hormone Signaling	8,13E00	1,36E-01	0,471	ATF4,BRAF,CACNA1A,CACNA1E,CACNB4,CACNG2,CACNG7,GAD1,MAP2K1,MAP2K2,MAPK1,NOS1,NOS2,NPR1,NPR2,PLCG1,PRKAG1,PRKAG2,PRKCG,VEGFA
Role of MAPK Signaling in the Pathogenesis of Influenza	8,1E00	1,85E-01	#NUM!	AKT1,AKT2,AKT3,BCL2,CCL5,HRAS,IFNG,KRAS,MAP2K1,MAP2K2,MAP2K3,MAPK1,MAPK8,MRAS,NRAS
Signaling by Type 1 Insulin-like Growth Factor 1 Receptor (IGF1R)	8,09E00	4,71E-01	2,121	HRAS,KRAS,NRAS,PIK3CA,PIK3CB,PIK3R1,PIK3R2,SOS1
Molecular Mechanisms of Cancer	8,07E00	6,56E-02	3,371	ABL1,ADORA2A,AKT1,AKT2,AKT3,BAD,BCL2,BCL2L1,BRAF,BRCA1,CBL,CCND1,FANCD2,GNG12,GSK3B,HIF1A,HRAS,IL21R,ITGA11,ITGB1,ITGB5,JAK2,KRAS,MAP2K1,MAP2K2,MAP2K3,MAPK1,MAPK8,MRAS,MYC,NFKB1,NFKB2,NRAS,PDGFB,PIK3C2A,PIK3CA,PIK3CB,PIK3CD,PIK3R1,PIK3R2,PIK3R3,PIK3R4,PRKAG1,PRKAG2,PRKCG,PTGER4,PTK2,RELA,SMAD2,SMAD3,SMAD4,SOS1,SOS2,TP53,VEGFA
GADD45 Signaling	8,06E00	2,2E-01	-0,832	BRCA1,CCND1,MAP2K3,MAPK1,MAPK8,MYC,NFKB1,NFKB2,RELA,SMAD2,SMAD3,SMAD4,TP53
Tryptophan catabolism	7,99E00	5,83E-01	-0,378	AADAT,AFMID,IDO1,KYAT1,KYAT3,SLC3A2,SLC7A5
Glioma Invasiveness Signaling	7,97E00	1,97E-01	1,604	HRAS,KRAS,MAPK1,MRAS,NRAS,PIK3C2A,PIK3CA,PIK3CB,PIK3CD,PIK3R1,PIK3R2,PIK3R3,PIK3R4,PTK2
Signaling by FGFR1	7,93E00	2,4E-01	1,155	BRAF,CBL,FGF1,HRAS,KRAS,MAPK1,NRAS,PIK3CA,PIK3R1,PLCG1,SOS1,UBB
Transcriptional regulation by RUNX3	7,9E00	1,67E-01	-1,000	CCND1,KRAS,MYC,PSMA3,PSMA7,PSMB1,PSMB10,PSMB3,PSMC1,PSMD13,PSME2,RUNX1,SMAD3,SMAD4,TP53,UBB
Androgen Signaling	7,88E00	1,26E-01	1,213	AR,CACNA1A,CACNA1E,CACNB4,CACNG2,CACNG7,CCND1,GNG12,HSPA4,MAPK1,MRAS,NCOA2,NFKB1,NFKB2,POLR2A,PRKAG1,PRKAG2,PRKCG,RELA,SMAD3,TBP
Transcriptional regulation by RUNX1	7,88E00	1,32E-01	-0,229	ABL1,ARID1A,ARID1B,ARID2,CTSL,FOXP3,ITCH,KMT2A,MYB,PSMA3,PSMA7,PSMB1,PSMB10,PSMB3,PSMC1,PSMD13,PSME2,RUNX1,RUNX2,UBB
NFE2L2 regulating anti-oxidant/detoxification enzymes	7,85E00	4,44E-01	2,828	ATF4,GCLC,HMOX1,NFE2L2,NQO1,PRDX1,SLC7A11,TXNRD1
Aldosterone Signaling in Epithelial Cells	7,84E00	1,25E-01	1,698	DNAJC14,HSPA2,HSPA4,HSPE1,KRAS,MAP2K1,MAP2K2,MAPK1,PDPK1,PIK3C2A,PIK3CA,PIK3CB,PIK3CD,PIK3R1,PIK3R2,PIK3R3,PIK3R4,PLCG1,PRKCG,SOS1,SOS2
Cellular response to heat stress	7,84E00	1,65E-01	0,632	AKT1S1,GSK3B,HSF1,HSPA2,HSPA4,MAPK1,MLST8,MTOR,NDC1,NUP205,NUP62,RANBP2,RPTOR,SEC13,TPR,UBB
UVC-Induced MAPK Signaling	7,83E00	2,35E-01	1,732	BRAF,EGFR,HRAS,KRAS,MAP2K1,MAP2K2,MAPK1,MAPK8,MRAS,NRAS,PRKCG,TP53
Protein Ubiquitination Pathway	7,82E00	1,01E-01	#NUM!	BRCA1,CBL,CDC20,DNAJC14,HLA-A,HLA-C,HLA-E,HSPA2,HSPA4,HSPE1,IFNG,PRKN,PSMA3,PSMA7,PSMB1,PSMB10,PSMB3,PSMC1,PSMD13,PSME2,TRAF6,UBB,UBE2C,UBE2T,USP39,USP8,VHL
PI3K Signaling in B Lymphocytes	7,74E00	9,23E-02	2,191	ABL1,AKT1,AKT2,AKT3,ATF4,ATF7,CBL,CD180,CD19,HRAS,IL4,KRAS,MAP2K1,MAP2K2,MAPK1,MRAS,NFAT5,NFKB1,NFKB2,NRAS,PDPK1,PIK3CA,PIK3CB,PIK3CD,PIK3R1,PIK3R2,PLCG1,PTEN,RELA,TLR4
HDR through Homologous Recombination (HRR) or Single Strand Annealing (SSA)	7,73E00	1,52E-01	-3,153	ABL1,BRCA1,BRCA2,BRCC3,BRIP1,CCNA1,CCNA2,CLSPN,EME1,EXO1,POLE,RAD51,RAD51AP1,TIMELESS,UBB,WRN,XRCC2
PXR/RXR Activation	7,69E00	2,06E-01	-0,277	AKT1,AKT2,AKT3,CPT1A,CYP1A2,IL6,INSR,PCK2,PPARGC1A,PRKAG1,PRKAG2,RELA,SCD
Cellular response to hypoxia	7,64E00	1,87E-01	-1,604	CA9,HIF1A,HIF3A,PSMA3,PSMA7,PSMB1,PSMB10,PSMB3,PSMC1,PSMD13,PSME2,UBB,VEGFA,VHL
Signaling by Insulin receptor	7,64E00	2,56E-01	2,111	ATP6V1F,HRAS,INSR,KRAS,MAPK1,NRAS,PIK3CA,PIK3CB,PIK3R1,PIK3R2,SOS1
Epithelial Adherens Junction Signaling	7,64E00	1,27E-01	-0,894	AKT1,AKT2,AKT3,ARPC4,EGFR,FGF1,HRAS,KRAS,MRAS,NRAS,PRKAA1,PRKAA2,PRKAB1,PRKAB2,PRKAG1,PRKAG2,PTEN,STK11,STK3,YWHAZ
CDK5 Signaling	7,61E00	1,49E-01	2,000	ABL1,CACNA1A,HRAS,ITGB1,KRAS,LAMB1,LAMC1,MAP2K1,MAP2K2,MAPK1,MAPK8,MAPT,MRAS,NGFR,NRAS,PRKAG1,PRKAG2
Mitochondrial biogenesis	7,6E00	2,03E-01	-0,277	GLUD1,IDH2,NCOA2,NCOR1,NRF1,PPARGC1A,PRKAA2,PRKAB1,PRKAB2,PRKAG1,PRKAG2,SOD2,TFAM
Regulation of mitotic cell cycle	7,59E00	1,7E-01	-2,324	BUB1B,CCNA1,CCNA2,CDC20,PLK1,PSMA3,PSMA7,PSMB1,PSMB10,PSMB3,PSMC1,PSMD13,PSME2,UBB,UBE2C
Axonal Guidance Signaling	7,51E00	7,72E-02	#NUM!	ABL1,AKT1,AKT2,AKT3,ARPC4,BRCC3,EFNA4,GNG12,GSK3B,HRAS,ITGA11,ITGB1,ITGB5,KRAS,MAP2K1,MAP2K2,MAPK1,MRAS,NFAT5,NGFR,NRAS,PDGFB,PIK3C2A,PIK3CA,PIK3CB,PIK3CD,PIK3R1,PIK3R2,PIK3R3,PIK3R4,PLCG1,PRKAG1,PRKAG2,PRKCG,PTK2,SOS1,SOS2,VEGFA
Toll-like Receptor Signaling	7,49E00	1,82E-01	0,333	CD14,LY96,MAP2K3,MAPK1,MAPK8,MYD88,NFKB1,NFKB2,RELA,TLR2,TLR4,TRAF1,TRAF6,UBB
Fatty acyl-CoA biosynthesis	7,46E00	3,33E-01	1,000	ACACA,ACSF3,CBR4,FASN,HACD2,HSD17B8,SCD,SLC25A1,TECR
Intrinsic Pathway for Apoptosis	7,43E00	2,18E-01	-0,577	AKT1,AKT2,AKT3,BAD,BCL2,BCL2L1,GZMB,MAPK1,MAPK8,STAT3,TP53,YWHAZ
Interleukin-3, Interleukin-5 and GM-CSF signaling	7,43E00	2,18E-01	1,155	CBL,JAK2,PIK3CA,PIK3CB,PIK3CD,PIK3R1,PIK3R2,PIK3R3,SOS1,STAT5A,UBB,YWHAZ
Coronavirus Pathogenesis Pathway	7,4E00	1,13E-01	0,655	ABL1,AR,ATF4,BCL2,CCL5,CCND1,CTSL,HIF1A,IFNG,IL6,MAPK1,MAPK8,NFKB1,NFKB2,NPM1,RELA,SMAD3,SMAD4,STAT1,STAT3,TBK1,TP53
Crosstalk between Dendritic Cells and Natural Killer Cells	7,38E00	1,65E-01	1,387	HLA-A,HLA-C,HLA-DRB1,HLA-E,IFNG,IL4,IL6,KLRC4-KLRK1/KLRK1,KLRD1,LTA,NFKB1,NFKB2,PRF1,RELA,TLR4
Iron homeostasis signaling pathway	7,35E00	1,35E-01	#NUM!	ATP6V1F,EGFR,HIF1A,HIF3A,HMOX1,IL6,JAK2,MAPK1,NFS1,PDGFB,PDGFRB,SMAD2,SMAD3,SMAD4,STAT3,STAT5A,TF,TFRC
Signaling by Rho Family GTPases	7,32E00	9,81E-02	1,877	ARPC4,GNG12,ITGA11,ITGB1,ITGB5,MAP2K1,MAP2K2,MAP3K12,MAPK1,MAPK8,MRAS,NFKB1,NFKB2,NOX1,NOX3,NOX4,PIK3C2A,PIK3CA,PIK3CB,PIK3CD,PIK3R1,PIK3R2,PIK3R3,PIK3R4,PTK2,RELA
Role of IL-17F in Allergic Inflammatory Airway Diseases	7,3E00	2,39E-01	1,508	ATF4,CCL4,IL6,MAP2K1,MAP2K2,MAPK1,NFKB1,NFKB2,RELA,RPS6KA1,TRAF6
Role of BRCA1 in DNA Damage Response	7,27E00	1,75E-01	-3,162	ARID1A,ARID2,BRCA1,BRCA2,BRCC3,BRIP1,FANCA,FANCD2,IFNG,MSH2,PLK1,RAD51,STAT1,TP53
Fcγ Receptor-mediated Phagocytosis in Macrophages and Monocytes	7,25E00	1,61E-01	-0,775	AKT1,AKT2,AKT3,ARPC4,CBL,HMOX1,MAPK1,PIK3R1,PIK3R2,PIK3R3,PLCG1,PRKCG,PTEN,RPS6KB1,RPS6KB2
Ephrin A Signaling	7,2E00	2,34E-01	#NUM!	EFNA4,NGFR,PIK3C2A,PIK3CA,PIK3CB,PIK3CD,PIK3R1,PIK3R2,PIK3R3,PIK3R4,PTK2
Signaling by ERBB4	7,16E00	2,07E-01	1,508	APOE,EGFR,HRAS,ITCH,KRAS,NCOR1,NRAS,PIK3CA,PIK3R1,SOS1,STAT5A,UBB
CREB Signaling in Neurons	7,14E00	7,06E-02	2,137	ADORA2A,AKT1,AKT2,AKT3,ATF4,CACNA1A,CACNA1E,CACNB4,CACNG2,CACNG7,EGFR,GNG12,HRAS,INSR,KRAS,MAP2K1,MAP2K2,MAPK1,MRAS,NGFR,NRAS,PDGFB,PDGFRB,PIK3C2A,PIK3CA,PIK3CB,PIK3CD,PIK3R1,PIK3R2,PIK3R3,PIK3R4,PLCG1,POLR2A,PRKAG1,PRKAG2,PRKCG,PTGER4,RPS6KA1,SOS1,SOS2,TBP,VEGFA
Antioxidant Action of Vitamin C	7,1E00	1,47E-01	-1,667	GLRX,HMOX1,JAK2,MAPK1,MAPK8,NFKB1,NFKB2,PLCG1,RELA,SLC2A1,SLC2A14,SLC2A3,SLC2A8,STAT5A,TXN,TXNRD1
Metabolism of polyamines	7,07E00	2,03E-01	-1,155	NQO1,OAZ1,ODC1,PSMA3,PSMA7,PSMB1,PSMB10,PSMB3,PSMC1,PSMD13,PSME2,SRM
CD28 Signaling in T Helper Cells	7,04E00	0.09	2,041	AKT1,AKT2,AKT3,ARPC4,CD247,CD3E,CD4,CTLA4,HLA-A,HLA-DRB1,LAT,MAP2K1,MAP2K2,MAPK8,NFAT5,NFKB1,NFKB2,PDPK1,PIK3C2A,PIK3CA,PIK3CB,PIK3CD,PIK3R1,PIK3R2,PIK3R3,PIK3R4,PLCG1,RELA
FOXO-mediated transcription of oxidative stress, metabolic and neuronal genes	7,01E00	0.3	1,000	CAT,GCK,PCK1,PPARGC1A,SMAD2,SMAD3,SMAD4,SOD2,SREBF1
Pentose Phosphate Pathway	7	0.6	0,816	G6PD,H6PD,PGD,RPIA,TALDO1,TKT
Activation of NMDA receptors and postsynaptic events	6,99E00	1,67E-01	1,069	HRAS,KPNA2,KRAS,MAPK1,MAPT,NRAS,PDPK1,PRKAA1,PRKAA2,PRKAB1,PRKAB2,PRKAG1,PRKAG2,RPS6KA1
Signaling by EGFR	6,9E00	2,2E-01	0,905	CBL,EGFR,HRAS,KRAS,NRAS,PIK3CA,PIK3R1,PLCG1,SOS1,STAM2,UBB
Signaling by FGFR2	6,89E00	1,78E-01	0,832	BRAF,CBL,FGF1,HRAS,KRAS,MAPK1,NRAS,PIK3CA,PIK3R1,PLCG1,POLR2A,SOS1,UBB
Regulation of RUNX2 expression and activity	6,89E00	1,78E-01	-1,387	GSK3B,PPARGC1A,PSMA3,PSMA7,PSMB1,PSMB10,PSMB3,PSMC1,PSMD13,PSME2,RUNX2,STAT1,UBB
Signaling by CSF1 (M-CSF) in myeloid cells	6,87E00	2,9E-01	0,333	CBL,KRAS,PIK3CA,PIK3CB,PIK3R1,SOS1,STAT1,STAT3,UBB
Tryptophan Degradation III (Eukaryotic)	6,86E00	3,48E-01	-1,134	ACAA2,ACAT1,ACAT2,AFMID,EHHADH,GCDH,HADH,IDO1
Sleep NREM Signaling Pathway	6,82E00	1,4E-01	-1,000	ADORA2A,ATF4,BRAF,EGFR,HRAS,KRAS,MAP2K1,MAP2K2,MAP2K3,MAPK1,MRAS,NRAS,PRKAG1,PRKAG2,STK11,YWHAZ
ERK5 Signaling	6,82E00	1,76E-01	0,832	AKT1,ATF4,BAD,EGFR,HRAS,KRAS,MRAS,MYC,NRAS,RPS6KA1,RPS6KB1,RPS6KB2,YWHAZ
C-type lectin receptors (CLRs)	6,76E00	1,24E-01	0,728	HRAS,KRAS,NEDD8,NFKB1,NFKB2,NRAS,PDPK1,PSMA3,PSMA7,PSMB1,PSMB10,PSMB3,PSMC1,PSMD13,PSME2,RELA,TRAF6,UBB
CCR3 Signaling in Eosinophils	6,75E00	1,31E-01	2,000	GNG12,HRAS,KRAS,MAP2K1,MAP2K2,MAPK1,MRAS,NRAS,PIK3C2A,PIK3CA,PIK3CB,PIK3CD,PIK3R1,PIK3R2,PIK3R3,PIK3R4,PRKCG
IL-22 Signaling	6,69E00	3,33E-01	0,000	AKT1,AKT2,AKT3,MAPK1,MAPK8,STAT1,STAT3,STAT5A
Role of MAPK Signaling in Inhibiting the Pathogenesis of Influenza	6,67E00	1,71E-01	1,387	BRAF,CCL5,IFNG,IL6,MAP2K1,MAP2K2,MAP2K3,MAPK1,MAPK8,MYD88,NFKB1,NFKB2,TLR4
Sphingosine-1-phosphate Signaling	6,66E00	1,37E-01	1,000	AKT1,AKT2,AKT3,MAPK1,PDGFB,PDGFRB,PIK3C2A,PIK3CA,PIK3CB,PIK3CD,PIK3R1,PIK3R2,PIK3R3,PIK3R4,PLCG1,PTK2
Signaling by NTRK3 (TRKC)	6,65E00	4,12E-01	1,134	HRAS,KRAS,NRAS,PIK3CA,PIK3R1,PLCG1,SOS1
Chemokine Signaling	6,61E00	1,69E-01	2,496	CCL4,CCL5,HRAS,KRAS,MAP2K1,MAP2K2,MAPK1,MAPK8,MRAS,NOX1,NRAS,PLCG1,PTK2
Gluconeogenesis I	6,53E00	3,2E-01	1,414	ALDOA,ENO1,ENO3,GAPDH,GPI,ME2,PGAM2,PGK1
MIF Regulation of Innate Immunity	6,47E00	2,27E-01	0,632	CD14,LY96,MAPK1,MAPK8,NFKB1,NFKB2,NOS2,RELA,TLR4,TP53
Amino acids regulate mTORC1	6,45E00	0.2	2,714	ATP6V1F,FNIP1,FNIP2,LAMTOR2,LAMTOR4,LAMTOR5,MLST8,MTOR,RPTOR,RRAGC,SEC13
FAT10 Signaling Pathway	6,45E00	0.2	#NUM!	IFNG,MAP1LC3B,PSMA3,PSMA7,PSMB1,PSMB10,PSMB3,PSMC1,PSMD13,PSME2,SQSTM1
Gastrin-CREB signalling pathway via PKC and MAPK	6,45E00	3,89E-01	0,378	EGFR,HRAS,KRAS,MAPK1,NRAS,RPS6KA1,SOS1
Arginine Degradation VI (Arginase 2 Pathway)	6,43E00	7,14E-01	0,447	ARG1,OAT,PYCR1,PYCR2,PYCR3
NLR signaling pathways	6,37E00	1,96E-01	2,111	BCL2,BCL2L1,HMOX1,ITCH,NFKB1,NFKB2,NOD2,RELA,TRAF6,TXN,UBB
Phagosome Maturation	6,37E00	1,17E-01	#NUM!	ATP6V1F,CTSA,CTSD,CTSL,CTSS,CTSZ,EEA1,HLA-A,HLA-C,HLA-DRB1,HLA-E,NOS1,NOX1,NOX3,NOX4,PRDX1,PRDX5,VPS28
ICOS-ICOSL Signaling in T Helper Cells	6,23E00	8,64E-02	1,633	AKT1,AKT2,AKT3,BAD,CD247,CD3E,CD4,HLA-A,HLA-DRB1,ICOS,LAT,NFAT5,NFKB1,NFKB2,PDPK1,PIK3C2A,PIK3CA,PIK3CB,PIK3CD,PIK3R1,PIK3R2,PIK3R3,PIK3R4,PLCG1,PTEN,RELA
Heme signaling	6,18E00	2,13E-01	-0,707	APOA1,APOB,CLOCK,HMOX1,LY96,NCOA2,NCOR1,NFE2L2,PPARGC1A,TLR4
Inhibition of ARE-Mediated mRNA Degradation Pathway	6,08E00	1,12E-01	-0,302	AKT1,AKT2,AKT3,EDC3,LTA,MAPK1,NGFR,PRKAG1,PRKAG2,PSMA3,PSMA7,PSMB1,PSMB10,PSMB3,PSMC1,PSMD13,PSME2,YWHAZ
Bladder Cancer Signaling	6,06E00	1,32E-01	1,897	ABL1,CCND1,EGFR,FGF1,HRAS,KRAS,MAP2K1,MAP2K2,MAPK1,MRAS,MYC,NRAS,THBS1,TP53,VEGFA
NIK-->noncanonical NF-kB signaling	6,05E00	1,83E-01	-1,508	NEDD8,NFKB2,PSMA3,PSMA7,PSMB1,PSMB10,PSMB3,PSMC1,PSMD13,PSME2,UBB
NFE2L2 regulates pentose phosphate pathway genes	6,02E00	6,25E-01	1,342	G6PD,NFE2L2,PGD,TALDO1,TKT
Superoxide Radicals Degradation	6,02E00	6,25E-01	1,342	CAT,NQO1,SOD1,SOD2,SOD3
Transcriptional activity of SMAD2/SMAD3:SMAD4 heterotrimer	6	2,04E-01	0,707	CDK9,MAPK1,MYC,NCOR1,PPM1A,SMAD2,SMAD3,SMAD4,STAT1,UBB
Regulation of Cellular Mechanics by Calpain Protease	5,91E00	1,48E-01	0,905	CCNA1,CCNA2,CCND1,EGFR,HRAS,ITGA11,ITGB1,ITGB5,KRAS,MAPK1,MRAS,NRAS,PTK2
Carnitine metabolism	5,89E00	4,29E-01	1,633	ACACA,ACACB,CPT1A,PRKAA2,PRKAB2,PRKAG2
Phenylalanine Degradation IV (Mammalian, via Side Chain)	5,89E00	4,29E-01	0,816	ACSF3,ALDH2,GOT1,GOT2,HPD,IL4I1
Class I MHC mediated antigen processing and presentation	5,88E00	7,73E-02	-0,928	CD14,CDC20,CTSL,CTSS,HERC1,HLA-A,HLA-C,HLA-E,ITCH,KEAP1,LY96,MYD88,PIK3R4,PRKN,PSMA3,PSMA7,PSMB1,PSMB10,PSMB3,PSMC1,PSMD13,PSME2,S100A1,SEC13,TLR2,TLR4,UBB,UBE2C,VHL
CGAS-STING Signaling Pathway	5,85E00	1,19E-01	1,000	ATP6V1F,CD274,IDO1,IFNG,IL4,IL6,IRF1,LTA,MAP1LC3B,NFKB1,NFKB2,RELA,STAT1,STAT6,TBK1,TFAM
G-Protein Coupled Receptor Signaling	5,84E00	6,24E-02	2,897	ADORA2A,AKT1,AKT2,AKT3,ATF4,BRAF,CCND1,GNG12,GSK3B,HRAS,KRAS,MAP2K1,MAP2K2,MAP2K3,MAP3K12,MAPK1,MAPK8,MRAS,MTOR,NFAT5,NFKB1,NFKB2,NRAS,PDPK1,PIK3C2A,PIK3CA,PIK3CB,PIK3CD,PIK3R1,PIK3R2,PIK3R3,PIK3R4,PLCG1,PRKAG1,PRKAG2,PRKCG,PTGER4,PTK2,RELA,RPS6KA1,SOS1,SOS2,STAT3
Transcriptional regulation by RUNX2	5,84E00	1,96E-01	-0,333	ABL1,AKT1,AKT2,AKT3,AR,CCND1,MAPK1,RUNX1,RUNX2,SMAD4
Synthesis of DNA	5,82E00	1,26E-01	-2,324	CCNA1,CCNA2,POLE,PRIM1,PRIM2,PSMA3,PSMA7,PSMB1,PSMB10,PSMB3,PSMC1,PSMD13,PSME2,UBB,UBE2C
Role of JAK family kinases in IL-6-type Cytokine Signaling	5,76E00	1,56E-01	0,000	BCL2L1,CCND1,IL6,IRF1,JAK2,MAPK1,MAPK8,MYC,STAT1,STAT3,STAT5A,VEGFA
Signaling by the B Cell Receptor (BCR)	5,73E00	1,06E-01	0,471	CD19,HRAS,KRAS,NFKB1,NRAS,PIK3CD,PIK3R1,PSMA3,PSMA7,PSMB1,PSMB10,PSMB3,PSMC1,PSMD13,PSME2,RELA,SOS1,UBB
Lipophagy	5,67E00	5,56E-01	1,342	PRKAA2,PRKAB1,PRKAB2,PRKAG1,PRKAG2
GDP-glucose Biosynthesis	5,67E00	5,56E-01	-0,447	GCK,HK1,HK2,HK3,PGM2
April Mediated Signaling	5,65E00	2,14E-01	1,667	MAPK1,MAPK8,NFAT5,NFKB1,NFKB2,RELA,TNFRSF17,TRAF1,TRAF6
Type I Diabetes Mellitus Signaling	5,63E00	8,22E-02	1,414	BCL2,CD247,CD3E,GAD1,GZMB,HLA-A,HLA-C,HLA-DRB1,HLA-E,IFNG,IRF1,JAK2,LTA,MAP2K3,MAPK1,MAPK8,MYD88,NFKB1,NFKB2,NGFR,NOS2,PRF1,RELA,STAT1,TRAF6
Inhibition of Angiogenesis by TSP1	5,62E00	2,5E-01	0,000	AKT1,AKT2,AKT3,MAPK1,MAPK8,THBS1,TP53,VEGFA
Synaptic Long Term Depression	5,61E00	9,95E-02	0,471	CACNA1A,CACNA1E,CACNB4,CACNG2,CACNG7,GAD1,HRAS,KRAS,MAP2K1,MAP2K2,MAPK1,MRAS,NOS1,NOS2,NPR1,NPR2,NRAS,PLCG1,PRKCG
B Cell Activating Factor Signaling	5,56E00	2,09E-01	1,667	MAPK1,MAPK8,NFAT5,NFKB1,NFKB2,RELA,TNFRSF17,TRAF1,TRAF6
Role of MAPK Signaling in Promoting the Pathogenesis of Influenza	5,53E00	1,27E-01	2,673	ATP6V1F,BCL2,BRAF,HRAS,KRAS,MAP2K1,MAP2K2,MAP2K3,MAPK1,MAPK8,MRAS,NFKB1,NFKB2,NRAS
Signaling by PTK6	5,52E00	1,82E-01	-0,632	AKT1,CBL,CCND1,EGFR,HIF1A,HRAS,KRAS,NRAS,STAT3,UBB
Proline Biosynthesis II (from Arginine)	5,5E00	0.8	1,000	OAT,PYCR1,PYCR2,PYCR3
Superpathway of Serine and Glycine Biosynthesis I	5,5E00	0.8	1,000	PHGDH,PSAT1,SHMT1,SHMT2
Citrulline-Nitric Oxide Cycle	5,5E00	0.8	0,000	ASL,ASS1,NOS1,NOS2
Agrin Interactions at Neuromuscular Junction	5,49E00	1,62E-01	1,000	EGFR,HRAS,ITGB1,KRAS,LAMB1,LAMC1,MAPK1,MAPK8,MRAS,NRAS,PTK2
Glutaryl-CoA Degradation	5,48E00	3,75E-01	-1,342	ACAA2,ACAT1,ACAT2,EHHADH,GCDH,HADH
Signaling by NOTCH4	5,46E00	1,46E-01	-2,309	AKT1,PSMA3,PSMA7,PSMB1,PSMB10,PSMB3,PSMC1,PSMD13,PSME2,SMAD3,UBB,YWHAZ
TEC Kinase Signaling	5,41E00	7,47E-02	1,043	CD247,CD3E,GNG12,ITGA11,ITGB1,ITGB5,JAK2,MAPK8,MRAS,NFKB1,NFKB2,PIK3C2A,PIK3CA,PIK3CB,PIK3CD,PIK3R1,PIK3R2,PIK3R3,PIK3R4,PLCG1,PRKCG,PTK2,RELA,STAT1,STAT3,STAT5A,STAT6,TLR4
4-1BB Signaling in T Lymphocytes	5,41E00	2,35E-01	2,121	MAP2K1,MAP2K2,MAPK1,MAPK8,NFKB1,NFKB2,RELA,TRAF1
Glucose and Glucose-1-phosphate Degradation	5,38E00	0.5	-0,447	GCK,HK1,HK2,HK3,PGM2
Glycine Betaine Degradation	5,38E00	0.5	-0,447	DMGDH,SDSL,SHMT1,SHMT2,SRR
Immunogenic Cell Death Signaling Pathway	5,35E00	1,43E-01	0,577	ATF4,BCL2,GZMB,HSPA2,HSPA4,IFNG,IL6,NFKB1,NFKB2,NGFR,PRF1,TLR4
Signaling by NTRK2 (TRKB)	5,34E00	2,8E-01	1,134	HRAS,KRAS,NRAS,PIK3CA,PIK3R1,PLCG1,SOS1
DNA damage-induced 14-3-3σ Signaling	5,3E00	1,96E-01	-1,000	AKT1,AKT2,AKT3,BAD,BCL2,BCL2L1,BRCA1,CCNB2,TP53
Neuropathic Pain Signaling in Dorsal Horn Neurons	5,28E00	1,3E-01	0,277	MAPK1,PIK3C2A,PIK3CA,PIK3CB,PIK3CD,PIK3R1,PIK3R2,PIK3R3,PIK3R4,PLCG1,PRKAG1,PRKAG2,PRKCG
IL-17A Signaling in Fibroblasts	5,24E00	1,4E-01	1,155	BCL2,GSK3B,HIF1A,IL6,JAK2,MAPK1,MAPK8,NFKB1,NFKB2,RELA,STAT3,TRAF6
Role of JAK1, JAK2 and TYK2 in Interferon Signaling	5,22E00	2,69E-01	#NUM!	IFNG,JAK2,NFKB1,NFKB2,RELA,STAT1,STAT3
Cholecystokinin/Gastrin-mediated Signaling	5,21E00	1,2E-01	2,673	EGFR,HRAS,KRAS,MAP2K1,MAP2K2,MAP2K3,MAPK1,MAPK8,MRAS,NRAS,PRKCG,PTK2,SOS1,SOS2
Dilated Cardiomyopathy Signaling Pathway	5,21E00	1,07E-01	-1,508	AKT1,AKT2,AKT3,BAD,BCL2,CACNA1A,CACNA1E,CACNB4,CACNG2,CACNG7,GSK3B,LAMA4,MAPK1,MTOR,PRKAG1,PRKAG2
Purine Nucleotides De Novo Biosynthesis II	5,13E00	4,55E-01	-1,342	GART,GMPS,IMPDH1,IMPDH2,PPAT
Hypoxia Signaling in the Cardiovascular System	5,12E00	1,49E-01	1,667	AKT1,ATF4,HIF1A,LDHA,NQO1,PTEN,TP53,UBE2C,UBE2T,VEGFA,VHL
Regulation of lipid metabolism by PPARalpha	5,12E00	1,18E-01	0,000	ACOX1,APOA1,CLOCK,CPT1A,MTF1,NCOA2,NCOR1,NRF1,PPARG,PPARGC1A,SLC27A1,SREBF1,SREBF2,TXNRD1
Neddylation	5,1E00	8,57E-02	-1,964	BRCA1,COPS6,DTL,GPS1,HIF1A,HIF3A,KEAP1,NEDD8,NFE2L2,PSMA3,PSMA7,PSMB1,PSMB10,PSMB3,PSMC1,PSMD13,PSME2,RBBP5,SQSTM1,UBB,VHL
Leukocyte Extravasation Signaling	5,08E00	9,52E-02	0,500	ABL1,ITGB1,MAP2K2,MAPK1,MAPK8,NOX1,NOX3,PIK3C2A,PIK3CA,PIK3CB,PIK3CD,PIK3R1,PIK3R2,PIK3R3,PIK3R4,PLCG1,PRKCG,PTK2
IL-15 Production	5,08E00	1,17E-01	1,604	ABL1,EGFR,IL6,INSR,IRF1,JAK2,MAP2K1,MAP2K3,NFKB1,NFKB2,PDGFRB,PTK2,RELA,STAT1
Cargo recognition for clathrin-mediated endocytosis	5,04E00	1,24E-01	-1,387	AP2S1,APOB,CBL,CD4,COPS6,EGFR,GPS1,NEDD8,SLC2A8,STAM2,TF,TFRC,UBB
Arginine Biosynthesis IV	5,03E00	6,67E-01	1,000	ASL,ASS1,GLUD1,OAT
Trehalose Degradation II (Trehalase)	5,03E00	6,67E-01	0,000	GCK,HK1,HK2,HK3
Multiple Sclerosis Signaling Pathway	5,01E00	9,05E-02	1,147	BRAF,CTLA4,EZH2,HLA-A,HLA-C,HLA-DRB1,HLA-E,IFNG,IL4,IL6,IRF1,LTA,MAPK1,NFKB1,NFKB2,PPARG,STAT1,TLR2,TLR4
Phagosome Formation	5	5,96E-02	2,214	ADORA2A,AKT1,AKT2,AKT3,ARPC4,CD14,HMOX1,HRAS,ITGA11,ITGB1,ITGB5,KRAS,LAT,MAP2K1,MAP2K2,MAP2K3,MAPK1,MRAS,MTOR,MYD88,NRAS,PIK3C2A,PIK3CA,PIK3CB,PIK3CD,PIK3R1,PIK3R2,PIK3R3,PIK3R4,PLCG1,PRKCG,PTGER4,PTK2,RPS6KB1,RPS6KB2,SAP130,SOS1,SOS2,TLR2,TLR4
α-Adrenergic Signaling	5	1,23E-01	1,667	GNG12,GYS2,HRAS,KRAS,MAP2K1,MAP2K2,MAPK1,MRAS,NRAS,PLCG1,PRKAG1,PRKAG2,PRKCG
MYC Mediated Apoptosis Signaling	4,99E00	1,8E-01	-0,333	BCL2,BCL2L1,MYC,NFKB1,NFKB2,NGFR,PRKAG1,PRKAG2,TP53
UDP-N-acetyl-D-galactosamine Biosynthesis II	4,91E00	4,17E-01	0,447	GCK,GPI,HK1,HK2,HK3
FAK Signaling	4,88E00	5,56E-02	2,359	ADORA2A,AKT1,AKT2,AKT3,ARPC4,BAD,CCND1,CD247,CD3E,EFNA4,EGFR,GSK3B,HRAS,IL21R,ITGA11,ITGB1,ITGB5,KRAS,MAP2K1,MAP2K2,MAPK1,MAPK8,MRAS,MTOR,MYC,NFKB1,NFKB2,NRAS,PDGFRB,PDPK1,PIK3C2A,PIK3CA,PIK3CB,PIK3CD,PIK3R1,PIK3R2,PIK3R3,PIK3R4,PLCG1,PTEN,PTGER4,PTK2,RB1CC1,SOS1,SOS2,TP53
Breast Cancer Regulation by Stathmin1	4,87E00	6,16E-02	2,874	ADORA2A,ATF4,CCND1,FOXM1,GNG12,HIF1A,HRAS,KRAS,MAP2K1,MAP2K2,MAPK1,MRAS,MTOR,NFKB1,NFKB2,NRAS,PDGFB,PIK3C2A,PIK3CA,PIK3CB,PIK3CD,PIK3R1,PIK3R2,PIK3R3,PIK3R4,PRKAG1,PRKAG2,PRKCG,PTGER4,RB1CC1,RPS6KB1,SOS1,SOS2,STAT3,TP53,VEGFA
Pyridoxal 5'-phosphate Salvage Pathway	4,84E00	1,54E-01	1,265	AKT2,BRAF,MAP2K1,MAP2K2,MAP2K3,MAPK1,MAPK8,PLK1,PRKAA1,PRKAA2
Regulation of Apoptosis	4,77E00	1,7E-01	-1,667	PSMA3,PSMA7,PSMB1,PSMB10,PSMB3,PSMC1,PSMD13,PSME2,UBB
TCF dependent signaling in response to WNT	4,77E00	9,05E-02	-0,471	AKT1,AKT2,GSK3B,KMT2D,MYC,PSMA3,PSMA7,PSMB1,PSMB10,PSMB3,PSMC1,PSMD13,PSME2,RBBP5,SOX2,UBB,USP8,YWHAZ
Mitotic G2-G2/M phases	4,77E00	9,05E-02	-2,828	CCNA1,CCNA2,CCNB2,FOXM1,GTSE1,MYBL2,PLK1,PSMA3,PSMA7,PSMB1,PSMB10,PSMB3,PSMC1,PSMD13,PSME2,TP53,TPX2,UBB
RET signaling	4,76E00	1,95E-01	0,707	PIK3CA,PIK3CB,PIK3CD,PIK3R1,PIK3R2,PIK3R3,PLCG1,SOS1
IL-1 Signaling	4,74E00	1,25E-01	1,508	GNG12,MAP2K3,MAPK1,MAPK8,MRAS,MYD88,NFKB1,NFKB2,PRKAG1,PRKAG2,RELA,TRAF6
Regulation of TLR by endogenous ligand	4,71E00	2,86E-01	-0,816	APOB,CD14,LY96,S100A1,TLR2,TLR4
MyD88:MAL(TIRAP) cascade initiated on plasma membrane	4,68E00	1,9E-01	-0,707	CD14,LY96,MYD88,S100A1,TLR2,TLR4,TRAF6,UBB
Pentose phosphate pathway	4,67E00	5,71E-01	1,000	G6PD,PGD,TALDO1,TKT
Urea Cycle	4,67E00	5,71E-01	0,000	ARG1,ASL,ASS1,CPS1
Toll-like Receptor Cascades	4,67E00	2,26E-01	0,378	CD14,CD180,EEA1,LY96,PIK3R4,TLR2,TLR4
TNFR2 Signaling	4,67E00	2,26E-01	2,449	LTA,MAPK8,NFKB1,NFKB2,RELA,TBK1,TRAF1
TNFR2 non-canonical NF-kB pathway	4,67E00	1,47E-01	-1,265	LTA,PSMA3,PSMA7,PSMB1,PSMB10,PSMB3,PSMC1,PSMD13,PSME2,UBB
Regulation of IL-2 Expression in Activated and Anergic T Lymphocytes	4,66E00	8,02E-02	1,964	CD247,CD3E,HRAS,KRAS,LAT,MAP2K1,MAP2K2,MAPK1,MAPK8,MRAS,NFAT5,NFKB1,NFKB2,NRAS,PLCG1,RELA,SMAD2,SMAD3,SMAD4,SOS1,SOS2
CD27 Signaling in Lymphocytes	4,64E00	1,64E-01	2,333	BCL2L1,MAP2K1,MAP2K2,MAP2K3,MAP3K12,MAPK8,NFKB1,NFKB2,RELA
LPS/IL-1 Mediated Inhibition of RXR Function	4,64E00	8,52E-02	-0,832	ACOX1,ALDH2,APOE,CAT,CD14,CPT1A,FABP5,IL4I1,LY96,MAPK8,MGST3,MYD88,NGFR,PPARGC1A,SLC27A1,SOD3,SREBF1,TLR4,TRAF6
Interconversion of nucleotide di- and triphosphates	4,58E00	2,73E-01	0,000	CTPS1,GLRX,NME1,NME2,TXN,TXNRD1
PI3K Cascade	4,53E00	1,82E-01	1,414	AKT2,FGF1,PDPK1,PIK3CA,PIK3CB,PIK3R1,PIK3R2,PIK3R4
ISG15 antiviral mechanism	4,5E00	1,41E-01	-1,897	KPNA2,NDC1,NUP205,NUP62,PLCG1,RANBP2,SEC13,STAT1,TPR,UBB
Pyrimidine Deoxyribonucleotides De Novo Biosynthesis I	4,46E00	2,61E-01	-2,449	NME1,NME2,PCK1,RRM1,RRM2,TYMS
Arachidonic acid metabolism	4,45E00	1,78E-01	0,707	ALOX15,ALOX5,CYP1A2,CYP1B1,GPX1,GPX4,LTA4H,LTC4S
Role of JAK2 in Hormone-like Cytokine Signaling	4,45E00	1,55E-01	-0,333	BCL2,BCL2L1,CCND1,JAK2,LEPR,STAT1,STAT3,STAT5A,VEGFA
FcγRIIB Signaling in B Lymphocytes	4,42E00	7,72E-02	2,000	AKT1,CACNA1A,CACNA1E,CACNB4,CACNG2,CACNG7,HRAS,KRAS,MAPK8,MRAS,NRAS,PDPK1,PIK3C2A,PIK3CA,PIK3CB,PIK3CD,PIK3R1,PIK3R2,PIK3R3,PIK3R4,SOS1
Senescence-Associated Secretory Phenotype (SASP)	4,39E00	1,37E-01	-1,265	CCNA1,CCNA2,IL6,MAPK1,NFKB1,RELA,RPS6KA1,STAT3,UBB,UBE2C
Sleep REM Signaling Pathway	4,39E00	1,15E-01	-0,577	ATF4,IFNG,IL4,IL6,LTA,MAPK1,NGFR,PRKAG1,PRKAG2,RPS6KA1,RPS6KB1,RPS6KB2
GABAergic Receptor Signaling Pathway (Enhanced)	4,39E00	1,01E-01	0,000	CACNA1A,CACNA1E,CACNB4,CACNG2,CACNG7,GAD1,GLS,GLUD1,GLUL,GNG12,GOT1,GOT2,PRKAG1,PRKAG2
Role of NFAT in Regulation of the Immune Response	4,36E00	5,98E-02	1,768	AKT1,AKT2,AKT3,CD247,CD3E,CD4,GNG12,GSK3B,HLA-A,HLA-DRB1,HRAS,KPNA2,KRAS,LAT,MAP2K1,MAP2K2,MAPK1,MRAS,NFAT5,NFKB1,NFKB2,NRAS,PIK3C2A,PIK3CA,PIK3CB,PIK3CD,PIK3R1,PIK3R2,PIK3R3,PIK3R4,PLCG1,RELA,SOS1,SOS2
Unfolded protein response	4,35E00	1,24E-01	0,632	ATF4,BCL2,DNAJC14,ERN1,HSPA2,HSPA4,MAPK8,NFE2L2,PPARG,SREBF1,SREBF2
GPVI-mediated activation cascade	4,31E00	0.2	1,134	LAT,PDPK1,PIK3CA,PIK3CB,PIK3R1,PIK3R2,PIK3R3
NCAM signaling for neurite out-growth	4,27E00	1,48E-01	1,000	CACNB4,COL4A1,COL6A1,HRAS,KRAS,MAPK1,NRAS,PTK2,SOS1
Degradation of beta-catenin by the destruction complex	4,26E00	1,21E-01	-1,265	GSK3B,MYC,PSMA3,PSMA7,PSMB1,PSMB10,PSMB3,PSMC1,PSMD13,PSME2,UBB
MIF-mediated Glucocorticoid Regulation	4,22E00	1,94E-01	0,378	CD14,LY96,MAPK1,NFKB1,NFKB2,RELA,TLR4
Activation of IRF by Cytosolic Pattern Recognition Receptors	4,15E00	1,43E-01	1,000	IL6,LTA,MAPK8,NFKB1,NFKB2,RELA,STAT1,TBK1,TRAF6
Induction of Apoptosis by HIV1	4,15E00	1,43E-01	1,667	BCL2,BCL2L1,MAPK8,NFKB1,NFKB2,NGFR,RELA,TP53,TRAF1
Salvage Pathways of Pyrimidine Deoxyribonucleotides	4,13E00	4,44E-01	#NUM!	TK1,TK2,TYMP,UPP1
IL-17A Signaling in Gastric Cells	4,13E00	2,31E-01	0,000	CCL5,EGFR,MAPK1,MAPK8,NFKB1,RELA
Synaptic Long Term Potentiation	4,12E00	1,02E-01	1,387	ATF4,HRAS,KRAS,MAP2K1,MAP2K2,MAPK1,MRAS,NRAS,PLCG1,PRKAG1,PRKAG2,PRKCG,RPS6KA1
Atherosclerosis Signaling	4,12E00	1,02E-01	#NUM!	ALOX15,ALOX5,APOA1,APOB,APOE,APOM,IFNG,IL6,NFKB1,NFKB2,PDGFB,RBP4,RELA
Amyloid Processing	4,11E00	1,6E-01	#NUM!	AKT1,AKT2,AKT3,GSK3B,MAPK1,MAPT,PRKAG1,PRKAG2
Xenobiotic Metabolism AHR Signaling Pathway	4,09E00	1,27E-01	1,265	ALDH2,CYP1A2,CYP1B1,IL6,MGST3,NCOA2,NFKB1,NFKB2,NQO1,RELA
Clathrin-mediated endocytosis	4,08E00	1,01E-01	-0,277	AP2S1,APOB,ARPC4,CBL,CD4,EGFR,GAPVD1,PIK3C2A,SLC2A8,STAM2,TF,TFRC,UBB
Transcriptional regulation of pluripotent stem cells	4,07E00	2,94E-01	-0,447	HIF3A,SMAD2,SMAD4,SOX2,STAT3
Germ layer formation at gastrulation	4,07E00	2,94E-01	-0,447	EOMES,SMAD2,SMAD3,SMAD4,SOX2
Isoleucine Degradation I	4,07E00	2,94E-01	-1,000	ACAA2,ACAT1,ACAT2,ECHS1,EHHADH
SUMOylation of ubiquitinylation proteins	4,06E00	1,84E-01	-1,134	NDC1,NUP205,NUP62,RANBP2,SEC13,TPR,VHL
Hedgehog ligand biogenesis	4,05E00	1,38E-01	-1,667	PSMA3,PSMA7,PSMB1,PSMB10,PSMB3,PSMC1,PSMD13,PSME2,UBB
Pentose Phosphate Pathway (Oxidative Branch)	4,05E00	7,5E-01	#NUM!	G6PD,H6PD,PGD
Proline Biosynthesis I	4,05E00	7,5E-01	#NUM!	PYCR1,PYCR2,PYCR3
MAP kinase activation	3,99E00	1,79E-01	1,890	MAP2K1,MAP2K3,MAPK8,NFKB1,NOD2,TRAF6,UBB
p75 NTR receptor-mediated signalling	3,96E00	1,12E-01	1,508	BAD,MAPK8,MYD88,NFKB1,NGFR,RELA,SOS1,SOS2,SQSTM1,TRAF6,UBB
Signaling by TGF-beta Receptor Complex	3,93E00	1,51E-01	0,000	CBL,ITGB1,ITGB5,NEDD8,SMAD2,SMAD3,SMAD4,UBB
Signaling by ROBO receptors	3,92E00	1,03E-01	-1,155	ABL1,PSMA3,PSMA7,PSMB1,PSMB10,PSMB3,PSMC1,PSMD13,PSME2,SOS1,SOS2,UBB
RUNX1 and FOXP3 control the development of regulatory T lymphocytes (Tregs)	3,92E00	0.4	#NUM!	CTLA4,FOXP3,IFNG,RUNX1
Cell surface interactions at the vascular wall	3,91E00	8,06E-02	1,698	APOB,CD244,HRAS,ITGB1,KRAS,NRAS,PIK3CA,PIK3CB,PIK3R1,PIK3R2,PLCG1,SLC16A1,SLC16A3,SLC3A2,SLC7A11,SLC7A5,SOS1
Adrenergic Receptor Signaling Pathway (Enhanced)	3,86E00	8,29E-02	0,500	ATP6V1F,CACNA1A,CACNA1E,CACNB4,CACNG2,CACNG7,IFNG,IL4,IL4I1,IL6,LTA,PLCG1,PRKAG1,PRKAG2,PRKCG,TH
ESR-mediated signaling	3,85E00	1,02E-01	0,577	BCL2,CCND1,CDK9,CTSD,KPNA2,MAPK1,MYB,MYC,NCOA2,POLR2A,RUNX1,TBP
Activation of gene expression by SREBF (SREBP)	3,85E00	1,71E-01	0,378	ACACB,FASN,MTF1,NCOA2,SCD,SREBF1,SREBF2
ABC-family proteins mediated transport	3,84E00	1,09E-01	-1,508	ABCF1,APOA1,PSMA3,PSMA7,PSMB1,PSMB10,PSMB3,PSMC1,PSMD13,PSME2,UBB
Melatonin Signaling	3,84E00	1,3E-01	0,707	BRAF,MAP2K1,MAP2K2,MAP2K3,MAPK1,PLCG1,PRKAG1,PRKAG2,PRKCG
Adipogenesis pathway	3,82E00	9,49E-02	1,387	AKT1,CLOCK,EZH2,FGF1,HIF1A,KAT6A,PPARG,RPS6KA1,RPS6KB1,SAP130,SMAD3,SREBF1,TP53
FOXO-mediated transcription	3,81E00	2,63E-01	0,447	AKT1,AKT2,AKT3,TXN,YWHAZ
Purine Nucleotides Degradation II (Aerobic)	3,81E00	2,63E-01	-0,447	ADA,IMPDH1,IMPDH2,NT5E,PNP
SAPK/JNK Signaling	3,79E00	6,98E-02	2,668	CD247,CD3E,GNG12,HRAS,KRAS,MAP3K12,MAPK8,MAPK8IP1,MRAS,NRAS,PIK3C2A,PIK3CA,PIK3CB,PIK3CD,PIK3R1,PIK3R2,PIK3R3,PIK3R4,SOS1,SOS2,TP53
Hedgehog 'on' state	3,78E00	1,16E-01	-1,265	ITCH,PSMA3,PSMA7,PSMB1,PSMB10,PSMB3,PSMC1,PSMD13,PSME2,UBB
Integration of energy metabolism	3,77E00	1,07E-01	1,134	CACNA1A,CACNA1E,GNG12,PFKFB1,PRKAA2,PRKAB2,PRKAG2,SLC2A1,STK11,TALDO1,TKT
Signaling by CSF3 (G-CSF)	3,76E00	0.2	0,000	JAK2,KRAS,STAT1,STAT3,STAT5A,UBB
Protein Kinase A Signaling	3,75E00	6,35E-02	1,964	ATF4,BAD,BRAF,GNG12,GSK3B,GYS2,MAP2K1,MAP2K2,MAPK1,NFAT5,NFKB1,NFKB2,NGFR,PLCG1,PRKAG1,PRKAG2,PRKCG,PTEN,PTK2,PTPN5,RELA,SMAD3,SMAD4,TH,YWHAZ
Signaling by Leptin	3,74E00	3,64E-01	0,000	JAK2,LEPR,STAT3,STAT5A
Phenylalanine and tyrosine metabolism	3,74E00	3,64E-01	-1,000	FAH,HPD,IL4I1,KYAT1
Signaling by Retinoic Acid	3,71E00	1,63E-01	-0,378	ADH4,CPT1A,FABP5,PDHA1,PDK1,PDK2,PDK3
Inflammasome pathway	3,7E00	2,5E-01	0,447	MYD88,NFKB1,NFKB2,NOD2,TLR4
Endosomal Sorting Complex Required For Transport (ESCRT)	3,68E00	1,94E-01	0,000	CHMP2A,CHMP6,SNF8,STAM2,UBB,VPS28
MyD88 dependent cascade initiated on endosome	3,68E00	1,94E-01	-0,816	CD14,LY96,MYD88,TLR4,TRAF6,UBB
dTMP De Novo Biosynthesis	3,66E00	0.6	#NUM!	SHMT1,SHMT2,TYMS
TAK1-dependent IKK and NF-kappa-B activation	3,65E00	1,59E-01	1,134	NFKB1,NFKB2,NOD2,RELA,TP53,TRAF6,UBB
Interleukin-7 signaling	3,59E00	2,38E-01	-1,000	PIK3R1,PIK3R2,PIK3R3,STAT3,STAT5A
SUMOylation of DNA replication proteins	3,58E00	1,56E-01	-1,134	CDCA8,NDC1,NUP205,NUP62,RANBP2,SEC13,TPR
Actin Nucleation by ARP-WASP Complex	3,58E00	1,1E-01	1,414	ARPC4,HRAS,ITGA11,ITGB1,ITGB5,KRAS,MRAS,NRAS,SOS1,SOS2
Presynaptic depolarization and calcium channel opening	3,57E00	3,33E-01	-1,000	CACNA1A,CACNA1E,CACNB4,CACNG2
Caveolar-mediated Endocytosis Signaling	3,56E00	1,2E-01	#NUM!	ABL1,EGFR,HLA-A,HLA-C,HLA-E,INSR,ITGA11,ITGB1,ITGB5
WNT/SHH Axonal Guidance Signaling Pathway	3,54E00	8,9E-02	0,832	GSK3B,MAPK8,PIK3C2A,PIK3CA,PIK3CB,PIK3CD,PIK3R1,PIK3R2,PIK3R3,PIK3R4,PRKAG1,PRKAG2,YWHAZ
MAPK6/MAPK4 signaling	3,54E00	1,09E-01	#NUM!	MYC,PSMA3,PSMA7,PSMB1,PSMB10,PSMB3,PSMC1,PSMD13,PSME2,UBB
Cytosolic sensors of pathogen-associated DNA	3,52E00	1,52E-01	0,378	MYD88,NFKB1,NFKB2,RELA,STAT6,TBK1,UBB
Cellular hexose transport	3,49E00	2,27E-01	2,236	SLC2A1,SLC2A14,SLC2A3,SLC2A6,SLC2A8
SUMOylation of SUMOylation proteins	3,45E00	1,76E-01	-0,816	NDC1,NUP205,NUP62,RANBP2,SEC13,TPR
Hedgehog 'off' state	3,41E00	9,73E-02	-0,632	GSK3B,ITCH,PSMA3,PSMA7,PSMB1,PSMB10,PSMB3,PSMC1,PSMD13,PSME2,UBB
RAF-independent MAPK1/3 activation	3,39E00	2,17E-01	0,447	IL6,JAK2,MAP2K1,MAP2K2,MAPK1
Vitamin-C Transport	3,39E00	2,17E-01	2,236	GLRX,SLC2A1,SLC2A3,TXN,TXNRD1
Pentose Phosphate Pathway (Non-oxidative Branch)	3,36E00	0.5	#NUM!	RPIA,TALDO1,TKT
Role of Hypercytokinemia/hyperchemokinemia in the Pathogenesis of Influenza	3,35E00	1,13E-01	0,333	CCL4,CCL5,IFNG,IL6,MYD88,NFKB1,NFKB2,STAT1,TLR4
Transcriptional regulation by the AP-2 (TFAP2) family of transcription factors	3,31E00	1,67E-01	0,816	APOE,EGFR,MYBL2,MYC,NPM1,VEGFA
Interferon Signaling	3,31E00	1,67E-01	0,000	BCL2,IFNG,IRF1,JAK2,RELA,STAT1
Interleukin-6 family signaling	3,3E00	2,08E-01	-0,447	CBL,IL6,JAK2,STAT1,STAT3
RAS processing	3,3E00	2,08E-01	0,447	BCL2L1,HRAS,KRAS,NRAS,UBB
Growth hormone receptor signaling	3,3E00	2,08E-01	-0,447	JAK2,MAPK1,STAT1,STAT3,STAT5A
Regulation of TP53 Activity through Association with Co-factors	3,28E00	2,86E-01	0,000	AKT1,AKT2,AKT3,TP53
Interleukin-15 signaling	3,28E00	2,86E-01	1,000	SOS1,SOS2,STAT3,STAT5A
DNA Double-Strand Break Repair by Homologous Recombination	3,28E00	2,86E-01	#NUM!	ABL1,BRCA1,BRCA2,RAD51
Leukotriene Biosynthesis	3,28E00	2,86E-01	1,000	ALOX5,LTA4H,LTC4S,MGST3
Urate Biosynthesis/Inosine 5'-phosphate Degradation	3,28E00	2,86E-01	0,000	IMPDH1,IMPDH2,NT5E,PNP
PI Metabolism	3,27E00	1,1E-01	0,333	PIK3C2A,PIK3CA,PIK3CB,PIK3CD,PIK3R1,PIK3R2,PIK3R3,PIK3R4,PTEN
MyD88-independent TLR4 cascade	3,24E00	1,62E-01	0,000	CD14,LY96,TBK1,TLR4,TRAF6,UBB
Gene and protein expression by JAK-STAT signaling after IL-12 stimulation	3,24E00	1,62E-01	0,816	IFNG,PSME2,RPLP0,SOD1,SOD2,TALDO1
Neurovascular Coupling Signaling Pathway	3,24E00	7,31E-02	1,000	ADORA2A,CACNA1A,CACNA1E,CACNB4,CACNG2,CACNG7,GAD1,MAPT,NOS1,NPR1,NPR2,PRKAG1,PRKAG2,PTGER4,PTGS1,SLC16A1
Cell Cycle: G2/M DNA Damage Checkpoint Regulation	3,24E00	1,37E-01	-0,378	ABL1,BRCA1,CCNB2,PLK1,RPS6KA1,TP53,YWHAZ
Transcriptional regulation of white adipocyte differentiation	3,19E00	1,07E-01	-0,333	NCOA2,NCOR1,NFKB1,PCK1,PPARG,PPARGC1A,RELA,SREBF1,SREBF2
Fanconi Anemia Pathway	3,18E00	1,58E-01	-2,449	EME1,FANCA,FANCD2,FANCI,UBB,UBE2T
Signaling by Activin	3,16E00	2,67E-01	0,000	MAPK1,SMAD2,SMAD3,SMAD4
Adenine and Adenosine Salvage III	3,13E00	4,29E-01	#NUM!	ADA,HPRT1,PNP
Purine Ribonucleosides Degradation to Ribose-1-phosphate	3,13E00	4,29E-01	#NUM!	ADA,PGM2,PNP
DNA Replication Pre-Initiation	3,11E00	9,62E-02	-1,897	PSMA3,PSMA7,PSMB1,PSMB10,PSMB3,PSMC1,PSMD13,PSME2,UBB,UBE2C
Glycine Biosynthesis I	3,09E00	1	#NUM!	SHMT1,SHMT2
Gαs Signaling	3,07E00	8,87E-02	1,897	ADORA2A,ATF4,BRAF,GNG12,MAP2K1,MAP2K2,MAPK1,MRAS,PRKAG1,PRKAG2,PTGER4
Transcriptional Regulation by VENTX	3,06E00	1,5E-01	0,000	CCND1,IL6,NFKB1,RELA,TP53,UBE2C
Pyroptosis	3,05E00	1,85E-01	0,447	CHMP2A,CHMP6,GZMB,IRF1,TP53
Translocation of SLC2A4 (GLUT4) to the plasma membrane	3,04E00	1,13E-01	0,707	AKT1,AKT2,PRKAA2,PRKAB1,PRKAB2,PRKAG1,PRKAG2,YWHAZ
Pyrimidine Ribonucleotides De Novo Biosynthesis	3	1,46E-01	-1,633	CAD,CTPS1,NME1,NME2,PCK1,UMPS
Pyroptosis Signaling Pathway	2,94E00	9,89E-02	0,333	MAPK1,NFKB1,NFKB2,NGFR,PRKAG1,PRKAG2,PTGER4,TLR2,TLR4
Ketolysis	2,94E00	3,75E-01	#NUM!	ACAA2,ACAT1,ACAT2
Th17 Activation Pathway	2,91E00	6,41E-02	0,775	CD247,CD3E,FOXP3,HIF1A,IFNG,IL21R,IL6,JAK2,MTOR,MYD88,NFAT5,NFKB1,NFKB2,PTGER4,RELA,RUNX1,STAT3,TRAF6
GABA Receptor Signaling	2,9E00	8,46E-02	#NUM!	AP2S1,CACNA1A,CACNA1E,CACNB4,CACNG2,CACNG7,GABARAP,GAD1,GNG12,MRAS,UBB
DNA Double Strand Break Response	2,86E00	1,19E-01	-1,890	ABL1,BRCA1,BRCC3,KPNA2,MAPK8,TP53,UBB
SUMOylation of DNA damage response and repair proteins	2,85E00	1,05E-01	-0,707	BRCA1,NDC1,NUP205,NUP62,RANBP2,SEC13,TPR,WRN
Formation of definitive endoderm	2,84E00	2,22E-01	0,000	EOMES,SMAD2,SMAD3,SMAD4
Regulation of TP53 Activity through Acetylation	2,84E00	1,67E-01	0,447	AKT1,AKT2,AKT3,KAT6A,TP53
BER (Base Excision Repair) Pathway	2,83E00	1,36E-01	0,000	MAP2K1,MAP2K2,MAP2K3,MAPK1,POLE,TP53
Interleukin-1 processing	2,77E00	3,33E-01	#NUM!	NFKB1,NFKB2,RELA
Urea cycle	2,77E00	3,33E-01	#NUM!	ARG1,ASS1,CPS1
Interleukin-9 signaling	2,77E00	3,33E-01	#NUM!	STAT1,STAT3,STAT5A
SUMOylation of RNA binding proteins	2,73E00	1,3E-01	-0,816	NDC1,NUP205,NUP62,RANBP2,SEC13,TPR
nNOS Signaling in Skeletal Muscle Cells	2,73E00	1,3E-01	#NUM!	CACNA1A,CACNA1E,CACNB4,CACNG2,CACNG7,NOS1
GPCR-Mediated Nutrient Sensing in Enteroendocrine Cells	2,72E00	8,55E-02	-0,632	CACNA1A,CACNA1E,CACNB4,CACNG2,CACNG7,GNG12,PLCG1,PRKAG1,PRKAG2,PRKCG
G-protein beta:gamma signalling	2,71E00	1,56E-01	0,447	AKT1,AKT2,AKT3,GNG12,PDPK1
Fatty Acid β-oxidation I	2,71E00	1,56E-01	-1,342	ACAA2,ECHS1,EHHADH,HADH,SLC27A1
Peroxisomal protein import	2,69E00	1,11E-01	-0,378	ACOX1,CAT,EHHADH,IDH1,MLYCD,NOS2,UBB
ATM Signaling	2,68E00	9,09E-02	-1,667	ABL1,ATF4,BRCA1,CCNB2,FANCD2,MAPK8,RAD51,TLK2,TP53
Gαi Signaling	2,64E00	7,86E-02	1,265	GNG12,HRAS,KRAS,MAPK1,MRAS,NRAS,PRKAG1,PRKAG2,SOS1,SOS2,STAT3
p38 MAPK Signaling	2,64E00	8,33E-02	1,342	ATF4,MAP2K3,MAPT,MYC,RPS6KA1,RPS6KB1,RPS6KB2,STAT1,TP53,TRAF6
Citrulline Biosynthesis	2,62E00	0.3	#NUM!	ARG1,GLS,OAT
Phase I - Functionalization of compounds	2,62E00	8,91E-02	-0,333	ADH4,ADH6,ALDH2,CYP1A2,CYP1B1,FDX1,FDXR,NCOA2,PTGS1
NFE2L2 regulating TCA cycle genes	2,62E00	6,67E-01	#NUM!	IDH1,NFE2L2
Regulation of NFE2L2 gene expression	2,62E00	6,67E-01	#NUM!	MYC,NFE2L2
Serine Biosynthesis	2,62E00	6,67E-01	#NUM!	PHGDH,PSAT1
Guanine and Guanosine Salvage I	2,62E00	6,67E-01	#NUM!	HPRT1,PNP
5-aminoimidazole Ribonucleotide Biosynthesis I	2,62E00	6,67E-01	#NUM!	GART,PPAT
Palmitate Biosynthesis I (Animals)	2,62E00	6,67E-01	#NUM!	CBR4,FASN
Uridine-5'-phosphate Biosynthesis	2,62E00	6,67E-01	#NUM!	CAD,UMPS
Biotin-carboxyl Carrier Protein Assembly	2,62E00	6,67E-01	#NUM!	ACACA,ACACB
Adenine and Adenosine Salvage I	2,62E00	6,67E-01	#NUM!	APRT,PNP
Glutamate Degradation II	2,62E00	6,67E-01	#NUM!	GOT1,GOT2
L-serine Degradation	2,62E00	6,67E-01	#NUM!	SDSL,SRR
Aspartate Biosynthesis	2,62E00	6,67E-01	#NUM!	GOT1,GOT2
WNT/Ca+ pathway	2,61E00	1,08E-01	1,890	ATF4,GSK3B,NFAT5,NFKB1,NFKB2,PLCG1,RELA
Transcriptional Regulation by E2F6	2,59E00	1,47E-01	-0,447	BRCA1,EPC1,EZH2,RAD51,RRM2
Mitotic Prophase	2,57E00	8,74E-02	-1,667	CCNB2,MAPK1,NDC1,NUP205,NUP62,PLK1,RANBP2,SEC13,TPR
NR1H2 and NR1H3-mediated signaling	2,54E00	1,2E-01	2,449	APOE,FASN,NCOR1,PCK1,SCD,SREBF1
ROBO SLIT Signaling Pathway	2,53E00	8,06E-02	-0,632	ABL1,AKT1,AKT2,AKT3,ARF5,ARPC4,GSK3B,PRKAG1,PRKAG2,VEGFA
Cell Cycle: G1/S Checkpoint Regulation	2,5E00	1,03E-01	-0,378	ABL1,CCND1,GSK3B,MYC,SMAD3,SMAD4,TP53
Pexophagy	2,49E00	2,73E-01	#NUM!	MAP1LC3B,SQSTM1,UBB
Ketogenesis	2,49E00	2,73E-01	#NUM!	ACAA2,ACAT1,ACAT2
Systemic Lupus Erythematosus Signaling	2,48E00	4,92E-02	#NUM!	AKT1,AKT2,AKT3,CBL,CD247,CD3E,HLA-A,HLA-C,HLA-E,HRAS,IL6,KRAS,LAT,MAPK1,MRAS,MTOR,NFAT5,NRAS,PIK3C2A,PIK3CA,PIK3CB,PIK3CD,PIK3R1,PIK3R2,PIK3R3,PIK3R4,PLCG1,SOS1,SOS2
Endocannabinoid Neuronal Synapse Pathway	2,46E00	7,43E-02	-0,632	CACNA1A,CACNA1E,CACNB4,CACNG2,CACNG7,GNG12,MAPK1,MAPK8,PLCG1,PRKAG1,PRKAG2
TP53 Regulates Transcription of DNA Repair Genes	2,43E00	0.1	-1,890	BRCA1,CDK9,FANCD2,FANCI,MSH2,POLR2A,TP53
Signaling by NODAL	2,43E00	1,74E-01	0,000	MAPK1,SMAD2,SMAD3,SMAD4
Nephrin family interactions	2,43E00	1,74E-01	1,000	PIK3CA,PIK3CB,PIK3R1,PIK3R2
NER (Nucleotide Excision Repair, Enhanced Pathway)	2,41E00	8,99E-02	0,447	COPS6,ERCC6,GPS1,NEDD8,POLE,POLR2A,PRIM1,PRIM2
Antigen Presentation Pathway	2,37E00	1,32E-01	#NUM!	HLA-A,HLA-C,HLA-DRB1,HLA-E,IFNG
Xenobiotic Metabolism CAR Signaling Pathway	2,37E00	6,9E-02	-0,577	ALDH2,CYP1A2,EGFR,MAP2K1,MAP2K2,MAP2K3,MAPK1,MGST3,NOS2,PPARGC1A,PRKCG,SOD3
Mitochondrial Fatty Acid Beta-Oxidation	2,36E00	1,67E-01	-1,000	ACAA2,ECHS1,HADH,MCAT
Glutathione Redox Reactions I	2,36E00	1,67E-01	#NUM!	GPX1,GPX4,MGST3,PTGES
Response to elevated platelet cytosolic Ca2+	2,34E00	7,58E-02	0,000	A2M,ALDOA,APOA1,CD63,PDGFB,PRKCG,SOD1,TF,THBS1,VEGFA
CSDE1 Signaling Pathway	2,33E00	1,09E-01	1,633	AKT1,AKT2,AKT3,EDC3,MYC,PTEN
Metabolism of non-coding RNA	2,33E00	1,09E-01	-0,816	NDC1,NUP205,NUP62,RANBP2,SEC13,TPR
Sperm Motility	2,33E00	6,12E-02	1,134	ABL1,EGFR,GNG12,INSR,JAK2,MAP2K1,MAP2K3,MRAS,NPR1,PDGFRB,PLCG1,PRKAG1,PRKAG2,PRKCG,PTK2
L-cysteine Degradation I	2,33E00	0.5	#NUM!	GOT1,GOT2
Airway Pathology in Chronic Obstructive Pulmonary Disease	2,3E00	7,96E-02	#NUM!	APOM,FGF1,GZMB,IFNG,IL4,IL6,LTA,PRF1,RBP4
SUMOylation of chromatin organization proteins	2,3E00	1,07E-01	-0,816	NDC1,NUP205,NUP62,RANBP2,SEC13,TPR
Mitochondrial iron-sulfur cluster biogenesis	2,27E00	2,31E-01	#NUM!	FDX1,FDXR,NFS1
Mevalonate Pathway I	2,27E00	2,31E-01	#NUM!	ACAA2,ACAT1,ACAT2
Interferon gamma signaling	2,27E00	8,51E-02	1,414	HLA-A,HLA-C,HLA-DRB1,HLA-E,IFNG,IRF1,JAK2,STAT1
Interleukin-20 family signaling	2,23E00	1,54E-01	0,000	JAK2,STAT1,STAT3,STAT5A
Estrogen-mediated S-phase Entry	2,23E00	1,54E-01	0,000	CCNA1,CCNA2,CCND1,MYC
Mechanisms of Viral Exit from Host Cells	2,23E00	1,22E-01	#NUM!	CHMP2A,CHMP6,PRKCG,SNF8,VPS28
Circadian Clock	2,22E00	1,03E-01	-1,342	CLOCK,HIF1A,NCOA2,NCOR1,PPARGC1A,UBB
Iron uptake and transport	2,22E00	1,03E-01	0,000	ATP6V1F,HMOX1,NEDD8,TF,TFRC,UBB
VDR/RXR Activation	2,2E00	9,09E-02	0,816	CCL5,CD14,IFNG,NCOA2,NCOR1,PRKCG,RUNX2
Metabolism of water-soluble vitamins and cofactors	2,18E00	1,02E-01	1,633	ACACA,ACACB,FASN,NFS1,SLC2A1,SLC2A3
RHO GTPases Activate Formins	2,18E00	7,19E-02	-1,897	BUB1,BUB1B,CDC20,CDCA8,CENPA,ITGB1,KIF2C,PLK1,RANBP2,SEC13
Integrin signaling	2,17E00	1,48E-01	1,000	AKT1,PDPK1,PTK2,SOS1
DDX58/IFIH1-mediated induction of interferon-alpha/beta	2,14E00	8,86E-02	1,890	ITCH,NFKB1,NFKB2,RELA,TBK1,TRAF6,UBB
Pyruvate Fermentation to Lactate	2,12E00	0.4	#NUM!	LDHA,LDHB
Arginine Degradation I (Arginase Pathway)	2,12E00	0.4	#NUM!	ARG1,OAT
Tyrosine Degradation I	2,12E00	0.4	#NUM!	FAH,HPD
Folate Polyglutamylation	2,12E00	0.4	#NUM!	SHMT1,SHMT2
Cellular Effects of Sildenafil (Viagra)	2,1E00	6,99E-02	#NUM!	CACNA1A,CACNA1E,CACNB4,CACNG2,CACNG7,NPR1,NPR2,PLCG1,PRKAG1,PRKAG2
Retinoid metabolism and transport	2,1E00	1,14E-01	-1,342	APOA1,APOB,APOE,APOM,RBP4
Role of RIG1-like Receptors in Antiviral Innate Immunity	2,1E00	1,14E-01	2,236	NFKB1,NFKB2,RELA,TBK1,TRAF6
Sumoylation Pathway	2,08E00	7,92E-02	-0,378	AR,MAPK8,MYB,NFKB1,NFKB2,RANBP2,SMAD4,TP53
L1CAM interactions	2,06E00	7,32E-02	-1,000	AP2S1,EGFR,ITGB1,LAMB1,LAMC1,MAP2K1,MAP2K2,MAPK1,RPS6KA1
Role of OCT4 in Mammalian Embryonic Stem Cell Pluripotency	2,05E00	1,11E-01	#NUM!	BRCA1,NR2F1,REST,SOX2,TP53
Transcriptional Regulation by MECP2	2,05E00	9,52E-02	0,447	GAD1,NCOR1,PPARG,PTEN,SLC2A3,SOX2
Caspase activation via Death Receptors in the presence of ligand	2,01E00	1,88E-01	#NUM!	CD14,LY96,TLR4
Adenosine Nucleotides Degradation II	2,01E00	1,88E-01	#NUM!	ADA,NT5E,PNP
Parkinson's Signaling	2,01E00	1,88E-01	#NUM!	MAPK1,MAPK8,PRKN
Mitophagy	2	1,33E-01	0,000	MAP1LC3B,PRKN,SQSTM1,UBB
Noradrenaline and Adrenaline Degradation	2	1,33E-01	0,000	ADH4,ADH6,ALDH2,IL4I1
MHC class II antigen presentation	2	7,14E-02	-0,333	AP2S1,CTSA,CTSD,CTSL,CTSS,HLA-DRB1,KIF2C,LAG3,SEC13
Factors Promoting Cardiogenesis in Vertebrates	1,98E00	6,71E-02	1,265	ATF4,CCND1,GSK3B,MAPK8,MYC,NOX4,PLCG1,PRKCG,SMAD2,SMAD4
Cyclins and Cell Cycle Regulation	1,97E00	8,24E-02	-0,816	ABL1,CCNA1,CCNA2,CCNB2,CCND1,GSK3B,TP53
Extracellular matrix organization	1,96E00	7,55E-02	0,000	COL4A1,COL6A1,ITGB1,ITGB5,LAMA4,LAMB1,LAMC1,PDGFB
Sonic Hedgehog Signaling	1,95E00	1,29E-01	#NUM!	CCNB2,GSK3B,PRKAG1,PRKAG2
CCR5 Signaling in Macrophages	1,95E00	5,41E-02	1,134	CACNA1A,CACNA1E,CACNB4,CACNG2,CACNG7,CCL4,CCL5,CD247,CD3E,CD4,GNG12,MAPK1,MAPK8,MRAS,PLCG1,PRKCG
Synthesis of Lipoxins (LX)	1,95E00	3,33E-01	#NUM!	ALOX5,LTC4S
Tryptophan Degradation to 2-amino-3-carboxymuconate Semialdehyde	1,95E00	3,33E-01	#NUM!	AFMID,IDO1
Oxidative Stress Induced Senescence	1,94E00	8,14E-02	-0,378	EZH2,MAP2K3,MAPK1,MAPK8,TP53,TXN,UBB
FOXO-mediated transcription of cell cycle genes	1,93E00	1,76E-01	#NUM!	SMAD2,SMAD3,SMAD4
Superpathway of Geranylgeranyldiphosphate Biosynthesis I (via Mevalonate)	1,93E00	1,76E-01	#NUM!	ACAA2,ACAT1,ACAT2
Oxytocin in Spinal Neurons Signaling Pathway	1,9E00	1,25E-01	-1,000	GAD1,NOS1,NPR1,NPR2
Xenobiotic Metabolism PXR Signaling Pathway	1,88E00	6,18E-02	0,905	ALDH2,CAT,IL4I1,MGST3,NCOR1,NOS2,PPARGC1A,PPM1A,PRKAG1,PRKAG2,PRKCG
Immunoregulatory interactions between a Lymphoid and a non-Lymphoid cell	1,87E00	5,94E-02	0,577	CD19,CD247,CD3E,CD8B,HLA-A,HLA-C,HLA-E,ITGB1,KLRC4-KLRK1/KLRK1,KLRD1,NCR1,SH2D1A
RORA activates gene expression	1,86E00	1,67E-01	#NUM!	CPT1A,NCOA2,SREBF1
Nicotinate metabolism	1,86E00	1,67E-01	#NUM!	NADK,NADK2,NT5E
Differential Regulation of Cytokine Production in Macrophages and T Helper Cells by IL-17A and IL-17F	1,86E00	1,67E-01	#NUM!	CCL4,CCL5,IL6
Tight Junction Signaling	1,86E00	6,15E-02	#NUM!	AKT1,AKT2,AKT3,HSF1,NFKB1,NFKB2,NGFR,PRKAG1,PRKAG2,PTEN,RELA
Mitotic Prometaphase	1,86E00	5,91E-02	-2,309	BUB1,BUB1B,CCNB2,CDC20,CDCA5,CDCA8,CENPA,KIF2C,NCAPH,PLK1,RANBP2,SEC13
Dopamine-DARPP32 Feedback in cAMP Signaling	1,84E00	6,11E-02	0,000	ATF4,CACNA1A,CACNA1E,CACNB4,CACNG2,CACNG7,NOS1,PLCG1,PRKAG1,PRKAG2,PRKCG
Fcgamma receptor (FCGR) dependent phagocytosis	1,83E00	6,37E-02	-0,632	ABL1,ARPC4,CD247,MAPK1,PIK3CA,PIK3CB,PIK3R1,PIK3R2,PLCG1,PTK2
Transcriptional regulation of granulopoiesis	1,83E00	9,8E-02	1,000	KMT2A,MYB,MYC,RUNX1,STAT3
Late endosomal microautophagy	1,81E00	1,18E-01	0,000	CHMP2A,CHMP6,UBB,VPS28
Thioredoxin Pathway	1,81E00	2,86E-01	#NUM!	TXN,TXNRD1
Aspartate Degradation II	1,81E00	2,86E-01	#NUM!	GOT1,GOT2
Neuroprotective Role of THOP1 in Alzheimer's Disease	1,81E00	7,08E-02	1,000	GZMB,HLA-A,HLA-C,HLA-E,IFNG,MAPT,PRKAG1,PRKAG2
Primary Immunodeficiency Signaling	1,8E00	9,62E-02	#NUM!	ADA,CD19,CD3E,CD4,ICOS
Ephrin B Signaling	1,78E00	8,33E-02	1,000	CBL,GNG12,HRAS,MAPK1,MRAS,PTK2
Interleukin-12 family signaling	1,74E00	1,5E-01	#NUM!	JAK2,STAT1,STAT3
RHO GTPases Activate WASPs and WAVEs	1,73E00	1,11E-01	-1,000	ABL1,ARPC4,MAPK1,PTK2
TWEAK Signaling	1,73E00	1,11E-01	1,000	NFKB1,NFKB2,RELA,TRAF1
Gene Silencing by RNA	1,72E00	7,37E-02	-1,134	NDC1,NUP205,NUP62,POLR2A,RANBP2,SEC13,TPR
Histidine catabolism	1,69E00	2,5E-01	#NUM!	AMDHD1,FTCD
Histidine Degradation III	1,69E00	2,5E-01	#NUM!	AMDHD1,FTCD
Endoplasmic Reticulum Stress Pathway	1,68E00	1,43E-01	#NUM!	ATF4,ERN1,MAPK8
DNA Methylation and Transcriptional Repression Signaling	1,68E00	7,22E-02	-1,000	CDK9,MYC,RELA,SAP130,TET2,TFAM,TP53
Plasma lipoprotein assembly, remodeling, and clearance	1,67E00	7,89E-02	-1,633	A2M,AP2S1,APOA1,APOB,APOE,UBB
T Helper Cell Differentiation	1,67E00	5,24E-02	#NUM!	CD247,CD3E,FOXP3,HLA-A,HLA-DRB1,ICOS,IFNG,IL21R,IL4,IL6,NGFR,STAT1,STAT3,STAT6
Pyrimidine Ribonucleotides Interconversion	1,65E00	1,05E-01	-2,000	CTPS1,NME1,NME2,PCK1
OX40 Signaling Pathway	1,63E00	5,33E-02	1,000	BCL2,BCL2L1,CD247,CD3E,CD4,HLA-A,HLA-C,HLA-DRB1,HLA-E,MAPK8,NFKB1,NFKB2,RELA
RHO GTPases Activate NADPH Oxidases	1,63E00	1,36E-01	#NUM!	MAPK1,NOX1,NOX3
RUNX1 regulates megakaryocyte differentiation and platelet function	1,61E00	8,62E-02	1,000	KMT2A,KMT2D,RBBP5,RUNX1,THBS1
Role of CHK Proteins in Cell Cycle Checkpoint Control	1,61E00	8,62E-02	-1,000	BRCA1,CLSPN,PLK1,TLK2,TP53
Abacavir ADME	1,59E00	2,22E-01	#NUM!	ADAL,PCK1
Pathogenesis of Multiple Sclerosis	1,59E00	2,22E-01	#NUM!	CCL4,CCL5
Folate Transformations I	1,59E00	2,22E-01	#NUM!	SHMT1,SHMT2
Differential Regulation of Cytokine Production in Intestinal Epithelial Cells by IL-17A and IL-17F	1,57E00	1,3E-01	#NUM!	CCL4,CCL5,IFNG
Activation of anterior HOX genes in hindbrain during early embryogenesis	1,55E00	7,41E-02	0,000	CTCF,EZH2,KMT2D,NCOR1,POLR2A,RBBP5
Vitamin E	1,55E00	1	#NUM!	TTPA
Glutamine Biosynthesis I	1,55E00	1	#NUM!	GLUL
Asparagine Biosynthesis I	1,55E00	1	#NUM!	ASNS
Adenine and Adenosine Salvage VI	1,55E00	1	#NUM!	ADK
Alanine Biosynthesis III	1,55E00	1	#NUM!	NFS1
Sulfur amino acid metabolism	1,52E00	1,25E-01	#NUM!	GOT1,GOT2,TXN2
Regulation of beta-cell development	1,51E00	9,52E-02	0,000	AKT1,AKT2,AKT3,GCK
Formation of WDR5-containing histone-modifying complexes	1,51E00	9,52E-02	2,000	KANSL1,KMT2A,KMT2D,RBBP5
POU5F1 (OCT4), SOX2, NANOG repress genes related to differentiation	1,5E00	0.2	#NUM!	EOMES,SOX2
Prostanoid Biosynthesis	1,5E00	0.2	#NUM!	PTGES,PTGS1
NAD Phosphorylation and Dephosphorylation	1,5E00	0.2	#NUM!	NADK,NADK2
Glycogen Degradation II	1,5E00	0.2	#NUM!	PGM2,TYMP
3-phosphoinositide Biosynthesis	1,5E00	5,42E-02	0,000	HACD2,PIK3C2A,PIK3CA,PIK3CB,PIK3CD,PIK3R1,PIK3R2,PIK3R3,PIK3R4,PSPH,PTEN
Superpathway of Inositol Phosphate Compounds	1,49E00	5,22E-02	-0,302	HACD2,PIK3C2A,PIK3CA,PIK3CB,PIK3CD,PIK3R1,PIK3R2,PIK3R3,PIK3R4,PLCG1,PSPH,PTEN
Cholesterol biosynthesis	1,48E00	1,2E-01	#NUM!	ACAT2,SREBF1,SREBF2
MyD88 cascade initiated on plasma membrane	1,48E00	1,2E-01	#NUM!	MYD88,TRAF6,UBB
Post-translational protein phosphorylation	1,48E00	6,54E-02	-1,134	APOA1,APOB,APOE,IL6,LAMB1,LAMC1,TF
Kinetochore Metaphase Signaling Pathway	1,48E00	6,54E-02	-0,816	BUB1,BUB1B,CDC20,CDCA8,CENPA,KIF2C,PLK1
Integrin cell surface interactions	1,46E00	7,06E-02	-0,816	COL4A1,COL6A1,ITGA11,ITGB1,ITGB5,THBS1
Regulation of the Epithelial Mesenchymal Transition in Development Pathway	1,46E00	7,06E-02	0,816	BRCA1,GSK3B,HIF1A,NFKB1,NFKB2,RELA
HIPPO signaling	1,44E00	6,98E-02	#NUM!	ITCH,SMAD2,SMAD3,SMAD4,STK3,YWHAZ
Apelin Liver Signaling Pathway	1,43E00	1,15E-01	#NUM!	GSK3B,MAPK8,PDGFRB
SUMOylation of immune response proteins	1,42E00	1,82E-01	#NUM!	NFKB2,RELA
Alpha-protein kinase 1 signaling pathway	1,42E00	1,82E-01	#NUM!	TRAF6,UBB
NAD biosynthesis II (from tryptophan)	1,42E00	1,82E-01	#NUM!	AFMID,IDO1
Interleukin-10 signaling	1,41E00	8,89E-02	0,000	CCL4,CCL5,IL6,STAT3
ABRA Signaling Pathway	1,4E00	6,82E-02	0,000	IL4,IL6,ITGB1,MAPK8,PPARGC1A,VEGFA
Degradation of the extracellular matrix	1,4E00	7,58E-02	-0,447	A2M,CTSL,CTSS,LAMB1,LAMC1
Syndecan interactions	1,39E00	1,11E-01	#NUM!	ITGB1,ITGB5,THBS1
Reversible hydration of carbon dioxide	1,35E00	1,67E-01	#NUM!	CA12,CA9
GP1b-IX-V activation signalling	1,35E00	1,67E-01	#NUM!	PIK3R1,YWHAZ
Glycogen Degradation III	1,35E00	1,67E-01	#NUM!	PGM2,TYMP
Glyoxylate metabolism and glycine degradation	1,35E00	1,07E-01	#NUM!	GOT2,OGDH,PDHA1
Ethanol Degradation II	1,35E00	1,07E-01	#NUM!	ADH4,ADH6,ALDH2
Superpathway of Cholesterol Biosynthesis	1,35E00	1,07E-01	#NUM!	ACAA2,ACAT1,ACAT2
Factors involved in megakaryocyte development and platelet production	1,34E00	6,59E-02	0,000	ABL1,AK3,IRF1,JAK2,MYB,TP53
DNA Damage Bypass	1,32E00	8,33E-02	-2,000	DTL,PCLAF,POLE,UBB
EGR2 and SOX10-mediated initiation of Schwann cell myelination	1,31E00	1,03E-01	#NUM!	LAMB1,LAMC1,SREBF2
TP53 Regulates Transcription of Cell Cycle Genes	1,3E00	8,16E-02	-1,000	CCNA1,CCNA2,NPM1,TP53
Trafficking and processing of endosomal TLR	1,29E00	1,54E-01	#NUM!	CTSL,CTSS
Metabolism of folate and pterines	1,29E00	1,54E-01	#NUM!	SHMT1,SHMT2
POU5F1 (OCT4), SOX2, NANOG activate genes related to proliferation	1,29E00	1,54E-01	#NUM!	SOX2,STAT3
Azathioprine ADME	1,29E00	1,54E-01	#NUM!	IMPDH1,IMPDH2
Guanosine Nucleotides Degradation III	1,29E00	1,54E-01	#NUM!	NT5E,PNP
Interferon alpha/beta signaling	1,29E00	7,04E-02	1,342	HLA-A,HLA-C,HLA-E,IRF1,STAT1
Death Receptor Signaling	1,28E00	6,38E-02	1,633	BCL2,MAPK8,NFKB1,NFKB2,RELA,TBK1
Protein ubiquitination	1,28E00	0.1	#NUM!	UBB,UBE2C,UBE2T
TNFR1 Signaling	1,27E00	0.08	2,000	MAPK8,NFKB1,NFKB2,RELA
Alanine metabolism	1,25E00	0.5	#NUM!	GPT
Alanine Degradation III	1,25E00	0.5	#NUM!	GPT
Alanine Biosynthesis II	1,25E00	0.5	#NUM!	GPT
Spermidine Biosynthesis I	1,25E00	0.5	#NUM!	SRM
Xanthine and Xanthosine Salvage	1,25E00	0.5	#NUM!	PNP
Thyroid Hormone Biosynthesis	1,25E00	0.5	#NUM!	CTSD
Fatty Acid Biosynthesis Initiation II	1,25E00	0.5	#NUM!	FASN
Glycine Degradation (Creatine Biosynthesis)	1,25E00	0.5	#NUM!	GATM
Putrescine Biosynthesis III	1,25E00	0.5	#NUM!	ODC1
Glutamine Degradation I	1,25E00	0.5	#NUM!	GLS
Glutamate Biosynthesis II	1,25E00	0.5	#NUM!	GLUD1
Glutamate Degradation X	1,25E00	0.5	#NUM!	GLUD1
Glutamate Dependent Acid Resistance	1,25E00	0.5	#NUM!	GAD1
Nucleotide Excision Repair	1,25E00	6,25E-02	-1,633	COPS6,ERCC6,GPS1,POLE,POLR2A,UBB
WNT/β-catenin Signaling	1,25E00	5,26E-02	0,000	AKT1,AKT2,AKT3,CCND1,GSK3B,MYC,SOX2,TP53,UBB
Telomere Maintenance	1,24E00	6,85E-02	-0,447	CCNA1,CCNA2,PRIM1,PRIM2,WRN
Glutamate binding, activation of AMPA receptors and synaptic plasticity	1,24E00	9,68E-02	#NUM!	AP2S1,CACNG2,PRKCG
Formation of axial mesoderm	1,23E00	1,43E-01	#NUM!	SMAD2,SMAD3
Chondroitin Sulfate Degradation (Metazoa)	1,23E00	1,43E-01	#NUM!	HEXA,HEXB
trans-Golgi Network Vesicle Budding	1,22E00	6,76E-02	0,447	CHMP2A,CTSZ,GNS,PIK3C2A,TFRC
Toll Like Receptor 3 (TLR3) Cascade	1,21E00	9,38E-02	#NUM!	TBK1,TRAF6,UBB
RIPK1-mediated regulated necrosis	1,21E00	9,38E-02	#NUM!	ITCH,PRKN,UBB
Phototransduction Pathway	1,19E00	7,55E-02	#NUM!	NPR1,NPR2,PRKAG1,PRKAG2
Regulation of Insulin-like Growth Factor (IGF) transport and uptake by IGFBPs	1,19E00	5,65E-02	-1,134	APOA1,APOB,APOE,IL6,LAMB1,LAMC1,TF
Regulation of cholesterol biosynthesis by SREBP (SREBF)	1,18E00	1,33E-01	#NUM!	SREBF1,SREBF2
Synthesis of Prostaglandins (PG) and Thromboxanes (TX)	1,18E00	1,33E-01	#NUM!	PTGES,PTGS1
Mismatch Repair	1,18E00	1,33E-01	#NUM!	EXO1,MSH2
Mitotic Telophase/Cytokinesis	1,18E00	1,33E-01	#NUM!	PLK1,PTGER4
Response of EIF2AK1 (HRI) to heme deficiency	1,18E00	1,33E-01	#NUM!	ASNS,ATF4
Dermatan Sulfate Degradation (Metazoa)	1,18E00	1,33E-01	#NUM!	HEXA,HEXB
MAPK targets/ Nuclear events mediated by MAP kinases	1,17E00	9,09E-02	#NUM!	MAPK1,MAPK8,RPS6KA1
Activation of the pre-replicative complex	1,17E00	9,09E-02	#NUM!	POLE,PRIM1,PRIM2
Cardiac β-adrenergic Signaling	1,17E00	5,08E-02	0,447	CACNA1A,CACNA1E,CACNB4,CACNG2,CACNG7,GNG12,MRAS,PRKAG1,PRKAG2
Signaling by NOTCH1	1,16E00	6,49E-02	0,447	HIF1A,ITCH,MYC,NCOR1,UBB
Beta-catenin independent WNT signaling	1,15E00	5,88E-02	0,000	AP2S1,GNG12,KRAS,MYC,PRKCG,UBB
Oncogene Induced Senescence	1,14E00	8,82E-02	#NUM!	MAPK1,TP53,UBB
Prolactin receptor signaling	1,13E00	1,25E-01	#NUM!	JAK2,STAT5A
Granzyme B Signaling	1,13E00	1,25E-01	#NUM!	GZMB,PRF1
Cell Cycle Control of Chromosomal Replication	1,12E00	7,14E-02	-1,000	CDK9,POLE,PRIM1,PRIM2
Transport of inorganic cations/anions and amino acids/oligopeptides	1,11E00	5,77E-02	0,816	SLC1A5,SLC3A1,SLC3A2,SLC6A19,SLC7A11,SLC7A5
Superpathway of Methionine Degradation	1,11E00	8,57E-02	#NUM!	GOT1,GOT2,MAT2A
Phospholipase C Signaling	1,11E00	3,86E-02	2,828	ATF4,CD247,CD3E,GNG12,HMOX1,HRAS,ITGA11,ITGB1,ITGB5,KRAS,LAT,MAP2K1,MAP2K2,MAPK1,MRAS,NFAT5,NFKB1,NFKB2,NRAS,PEBP1,PLCG1,PRKCG,RELA,SOS1,SOS2
Serotonin Degradation	1,1E00	7,02E-02	0,000	ADH4,ADH6,ALDH2,IL4I1
Calcium Signaling	1,09E00	4,74E-02	0,000	ATF4,CACNA1A,CACNA1E,CACNB4,CACNG2,CACNG7,MAPK1,NFAT5,PRKAG1,PRKAG2
Lactose synthesis	1,08E00	3,33E-01	#NUM!	SLC2A1
MTF1 activates gene expression	1,08E00	3,33E-01	#NUM!	MTF1
Transcription from mitochondrial promoters	1,08E00	3,33E-01	#NUM!	TFAM
PRPP Biosynthesis I	1,08E00	3,33E-01	#NUM!	PRPS1
NADH Repair	1,08E00	3,33E-01	#NUM!	GAPDH
Glutathione Biosynthesis	1,08E00	3,33E-01	#NUM!	GCLC
Ascorbate Recycling (Cytosolic)	1,08E00	3,33E-01	#NUM!	GLRX
L-cysteine Degradation III	1,08E00	3,33E-01	#NUM!	GOT1
S-adenosyl-L-methionine Biosynthesis	1,08E00	3,33E-01	#NUM!	MAT2A
Fatty Acid β-oxidation III (Unsaturated, Odd Number)	1,08E00	3,33E-01	#NUM!	EHHADH
RAN Signaling	1,08E00	1,18E-01	#NUM!	KPNA2,RANBP2
Putrescine Degradation III	1,08E00	1,18E-01	#NUM!	ALDH2,IL4I1
Transport of bile salts and organic acids, metal ions and amine compounds	1,05E00	6,02E-02	1,342	RUNX1,SLC16A1,SLC16A3,SLC16A7,SLC6A19
Metabolism of Angiotensinogen to Angiotensins	1,04E00	1,11E-01	#NUM!	CTSD,CTSZ
Metabolism of amine-derived hormones	1,04E00	1,11E-01	#NUM!	AANAT,TH
Unfolded Protein Response (UPR)	1,04E00	1,11E-01	#NUM!	ATF4,ERN1
Branched-chain amino acid catabolism	1,04E00	1,11E-01	#NUM!	ACAT1,ECHS1
Mismatch Repair in Eukaryotes	1,04E00	1,11E-01	#NUM!	EXO1,MSH2
Assembly of collagen fibrils and other multimeric structures	1,02E00	6,56E-02	0,000	COL4A1,COL6A1,CTSL,CTSS
NUR77 Signaling in T Lymphocytes	1,01E00	4,35E-02	0,000	BCL2,CD247,CD3E,HLA-A,HLA-C,HLA-DRB1,HLA-E,MAP2K1,MAP2K2,MAPK1,PDK1,PRKCG
Regulation of TP53 Activity through Methylation	9,97E-01	1,05E-01	#NUM!	TP53,UBB
Metabolism of cofactors	9,97E-01	1,05E-01	#NUM!	AKT1,IDH1
Tryptophan Degradation X (Mammalian, via Tryptamine)	9,97E-01	1,05E-01	#NUM!	ALDH2,IL4I1
Mitochondrial L-carnitine Shuttle Pathway	9,97E-01	1,05E-01	#NUM!	CPT1A,SLC27A1
Sphingolipid metabolism	9,88E-01	5,75E-02	2,236	CTSA,GBA1,HEXA,HEXB,NEU1
Neurotransmitter uptake and metabolism In glial cells	9,62E-01	2,5E-01	#NUM!	GLUL
NR1D1 (REV-ERBA) represses gene expression	9,62E-01	2,5E-01	#NUM!	NCOR1
Threonine catabolism	9,62E-01	2,5E-01	#NUM!	SDSL
2-ketoglutarate Dehydrogenase Complex	9,62E-01	2,5E-01	#NUM!	OGDH
Heme Degradation	9,62E-01	2,5E-01	#NUM!	HMOX1
Catecholamine Biosynthesis	9,62E-01	2,5E-01	#NUM!	TH
Phenylethylamine Degradation I	9,62E-01	2,5E-01	#NUM!	ALDH2
Glutathione Redox Reactions II	9,62E-01	2,5E-01	#NUM!	GLRX
Melatonin Degradation II	9,62E-01	2,5E-01	#NUM!	IL4I1
Rapoport-Luebering Glycolytic Shunt	9,62E-01	2,5E-01	#NUM!	PGAM2
Molybdenum Cofactor Biosynthesis	9,62E-01	2,5E-01	#NUM!	NFS1
Valine Degradation I	9,59E-01	0.1	#NUM!	ECHS1,EHHADH
Ethanol Degradation IV	9,59E-01	0.1	#NUM!	ALDH2,CAT
DAG and IP3 signaling	9,55E-01	7,32E-02	#NUM!	KPNA2,PLCG1,PRKCG
Estrogen Biosynthesis	9,55E-01	7,32E-02	#NUM!	CYP1A2,CYP1B1,HSD17B8
EPH-Ephrin signaling	9,12E-01	5,43E-02	0,447	AP2S1,ARPC4,EFNA4,HRAS,PTK2
Aggrephagy	9,09E-01	6,98E-02	#NUM!	HSF1,PRKN,UBB
Peroxisomal lipid metabolism	8,9E-01	9,09E-02	#NUM!	ACOX1,EHHADH
SUMOylation of transcription cofactors	8,87E-01	6,82E-02	#NUM!	NCOA2,NPM1,PPARGC1A
Regulation of mRNA stability by proteins that bind AU-rich elements	8,87E-01	6,82E-02	#NUM!	AKT1,UBB,YWHAZ
TBC/RABGAPs	8,87E-01	6,82E-02	#NUM!	GABARAP,MAP1LC3B,TBC1D10B
Choline catabolism	8,71E-01	0.2	#NUM!	DMGDH
Arsenate Detoxification I (Glutaredoxin)	8,71E-01	0.2	#NUM!	PNP
Tetrahydrofolate Salvage from 5,10-methenyltetrahydrofolate	8,71E-01	0.2	#NUM!	GART
Serotonin and Melatonin Biosynthesis	8,71E-01	0.2	#NUM!	AANAT
Lysine Degradation II	8,71E-01	0.2	#NUM!	AADAT
Lysine Degradation V	8,71E-01	0.2	#NUM!	AADAT
Glutamate Degradation III (via 4-aminobutyrate)	8,71E-01	0.2	#NUM!	GAD1
nNOS Signaling in Neurons	8,66E-01	6,67E-02	#NUM!	NOS1,PFKM,PRKCG
Regulation of RUNX1 Expression and Activity	8,28E-01	8,33E-02	#NUM!	CCND1,RUNX1
Glycogen metabolism	8,28E-01	8,33E-02	#NUM!	GYS2,UBB
Tumoricidal Function of Hepatic Natural Killer Cells	8,28E-01	8,33E-02	#NUM!	GZMB,PRF1
Bupropion Degradation	8,28E-01	8,33E-02	#NUM!	CYP1A2,CYP1B1
Dopamine Degradation	8,28E-01	8,33E-02	#NUM!	ALDH2,IL4I1
Amyloid fiber formation	8,1E-01	5,48E-02	-1,000	APOA1,APOE,PRKN,UBB
Graft-versus-Host Disease Signaling	8,1E-01	4,13E-02	#NUM!	CD247,CD3E,GZMB,HLA-A,HLA-C,HLA-DRB1,HLA-E,IFNG,IL6,PRF1
Meiotic recombination	8,06E-01	6,25E-02	#NUM!	BRCA1,BRCA2,RAD51
Creatine metabolism	7,98E-01	1,67E-01	#NUM!	GATM
Acetyl-CoA Biosynthesis I (Pyruvate Dehydrogenase Complex)	7,98E-01	1,67E-01	#NUM!	PDHA1
GDP-mannose Biosynthesis	7,98E-01	1,67E-01	#NUM!	GPI
Nucleosome assembly	7,87E-01	6,12E-02	#NUM!	CENPA,HJURP,NPM1
Signaling by NOTCH3	7,87E-01	6,12E-02	#NUM!	EGFR,STAT1,UBB
Glutathione-mediated Detoxification	7,73E-01	7,69E-02	#NUM!	MGST3,PTGES
Netrin-1 signaling	7,69E-01	0.06	#NUM!	MAPK8,PLCG1,PTK2
CDC42 Signaling	7,63E-01	3,83E-02	-1,134	ARPC4,CD247,CD3E,GSK3B,HLA-A,HLA-C,HLA-DRB1,HLA-E,ITGA11,ITGB1,ITGB5,MAPK1,MAPK8
Allograft Rejection Signaling	7,56E-01	4,02E-02	#NUM!	CD247,CD3E,GZMB,HLA-A,HLA-C,HLA-DRB1,HLA-E,IFNG,IL4,PRF1
BMAL1:CLOCK,NPAS2 activates circadian gene expression	7,47E-01	7,41E-02	#NUM!	CLOCK,NCOA2
ATF4 activates genes in response to endoplasmic reticulum stress	7,47E-01	7,41E-02	#NUM!	ASNS,ATF4
TYSND1 cleaves peroxisomal proteins	7,37E-01	1,43E-01	#NUM!	ACOX1
STAT5 Activation	7,37E-01	1,43E-01	#NUM!	STAT5A
Epithelial-Mesenchymal Transition (EMT) during gastrulation	7,37E-01	1,43E-01	#NUM!	EOMES
Glycogen Biosynthesis II (from UDP-D-Glucose)	7,37E-01	1,43E-01	#NUM!	GYS2
B-WICH complex positively regulates rRNA expression	7,34E-01	5,77E-02	#NUM!	ERCC6,GSK3B,TBP
Apoptotic execution phase	7,34E-01	5,77E-02	#NUM!	CLSPN,MAPT,PTK2
Role of Cytokines in Mediating Communication between Immune Cells	7,34E-01	5,77E-02	#NUM!	IFNG,IL4,IL6
Dopamine Receptor Signaling	7,25E-01	5,06E-02	#NUM!	IL4I1,PRKAG1,PRKAG2,TH
SUMOylation of intracellular receptors	7,23E-01	7,14E-02	#NUM!	AR,PPARG
RHO GTPases activate PKNs	7,23E-01	7,14E-02	#NUM!	PDPK1,YWHAZ
Activated PKN1 stimulates transcription of AR regulated genes KLK2 and KLK3	7,23E-01	7,14E-02	#NUM!	AR,NCOA2
Antiproliferative Role of TOB in T Cell Signaling	7,12E-01	0.04	1,667	CCNA1,CCNA2,CD247,CD3E,MAPK1,RPS6KA1,SMAD2,SMAD3,SMAD4
TNFs bind their physiological receptors	0.7	6,9E-02	#NUM!	LTA,TNFRSF17
SPINK1 Pancreatic Cancer Pathway	6,85E-01	5,45E-02	#NUM!	CTSA,SMAD2,SMAD3
Sucrose Degradation V (Mammalian)	6,85E-01	1,25E-01	#NUM!	ALDOA
Oleate Biosynthesis II (Animals)	6,85E-01	1,25E-01	#NUM!	SCD
Nucleotide catabolism	6,77E-01	6,67E-02	#NUM!	NT5E,TYMP
DNA Damage/Telomere Stress Induced Senescence	6,7E-01	5,36E-02	#NUM!	CCNA1,CCNA2,TP53
cAMP-mediated signaling	6,68E-01	3,9E-02	1,000	ADORA2A,ATF4,BRAF,MAP2K1,MAP2K2,MAPK1,PTGER4,RPS6KA1,STAT3
Cristae formation	6,56E-01	6,45E-02	#NUM!	ATP5F1D,ATP5ME
TNF signaling	6,55E-01	5,26E-02	#NUM!	TBK1,TRAF1,UBB
Lysine catabolism	6,4E-01	1,11E-01	#NUM!	OGDH
G Protein Signaling Mediated by Tubby	6,4E-01	3,76E-02	0,000	ABL1,CD247,CD3E,GNG12,INSR,JAK2,LAT,MRAS,MYC,PLCG1
Platelet homeostasis	6,38E-01	4,65E-02	-2,000	APOB,GNG12,NOS1,NOS2
Thrombin signalling through proteinase activated receptors (PARs)	6,36E-01	6,25E-02	#NUM!	GNG12,MAPK1
Semaphorin Signaling in Neurons	6,26E-01	5,08E-02	#NUM!	ITGB1,MAPK1,PTK2
Superpathway of Melatonin Degradation	6,26E-01	5,08E-02	#NUM!	CYP1A2,CYP1B1,IL4I1
Signaling by NOTCH2	6,16E-01	6,06E-02	#NUM!	GZMB,UBB
Airway Inflammation in Asthma	6,16E-01	6,06E-02	#NUM!	IFNG,IL4
RAB GEFs exchange GTP for GDP on RABs	6,05E-01	4,49E-02	1,000	AKT1,AKT2,AKT3,GAPVD1
Neurotransmitter clearance	0.6	0.1	#NUM!	ALDH2
ATF6 (ATF6-alpha) activates chaperone genes	0.6	0.1	#NUM!	ATF4
Ketone body metabolism	0.6	0.1	#NUM!	ACAT1
RHOBTB3 ATPase cycle	0.6	0.1	#NUM!	VHL
Embryonic Stem Cell Differentiation into Cardiac Lineages	0.6	0.1	#NUM!	SOX2
Collagen degradation	5,99E-01	4,92E-02	#NUM!	COL4A1,COL6A1,CTSL
Communication between Innate and Adaptive Immune Cells	5,98E-01	3,45E-02	#NUM!	CCL4,CCL5,CD247,CD3E,CD4,CD8B,HLA-A,HLA-C,HLA-DRB1,HLA-E,IFNG,IL4,IL6,TLR2,TLR4,TNFRSF17
Cargo concentration in the ER	5,98E-01	5,88E-02	#NUM!	CTSZ,FOLR1
Acetone Degradation I (to Methylglyoxal)	5,98E-01	5,88E-02	#NUM!	CYP1A2,CYP1B1
Opioid Signalling	5,94E-01	4,44E-02	-1,000	GNG12,KPNA2,MAPK1,PRKCG
Metabolism of steroid hormones	5,8E-01	5,71E-02	#NUM!	FDX1,FDXR
Transcriptional Regulation by NPAS4	5,8E-01	5,71E-02	#NUM!	MAPK1,REST
Nucleotide Excision Repair Pathway	5,8E-01	5,71E-02	#NUM!	ERCC6,POLR2A
Stearate Biosynthesis I (Animals)	5,73E-01	4,76E-02	#NUM!	FASN,SLC27A1,TECR
Necroptosis Signaling Pathway	5,67E-01	3,92E-02	-0,816	GLUD1,GLUL,NGFR,STAT1,TLR4,TP53
Mitochondrial protein import	5,61E-01	4,69E-02	#NUM!	CS,IDH3G,NDUFB8
Mitotic Roles of Polo-Like Kinase	5,61E-01	4,69E-02	#NUM!	CCNB2,CDC20,PLK1
Phospholipases	5,61E-01	4,69E-02	#NUM!	HMOX1,PLA2G15,PLCG1
Glutamate Receptor Signaling	5,61E-01	4,69E-02	#NUM!	GLS,GLUL,GNG12
Autoimmune Thyroid Disease Signaling	5,46E-01	3,6E-02	#NUM!	CD247,CD3E,GZMB,HLA-A,HLA-C,HLA-DRB1,HLA-E,IL4,PRF1
HDR through MMEJ (alt-NHEJ)	5,33E-01	8,33E-02	#NUM!	BRCA2
Assembly of RNA Polymerase I Complex	5,33E-01	8,33E-02	#NUM!	TBP
Hematopoiesis from Multipotent Stem Cells	5,33E-01	8,33E-02	#NUM!	IL4
γ-glutamyl Cycle	5,33E-01	8,33E-02	#NUM!	GCLC
Inhibition of Matrix Metalloproteases	5,3E-01	5,26E-02	#NUM!	A2M,THBS2
RHO GTPase cycle	5,17E-01	3,33E-02	0,775	GPS1,HSPE1,ITGB1,NOX1,NOX3,PIK3CA,PIK3R1,PIK3R2,PIK3R3,SHMT2,SLC1A5,SOS1,SOS2,STAM2,TFRC
Cytotoxic T Lymphocyte-mediated Apoptosis of Target Cells	5,17E-01	3,59E-02	-0,447	BCL2,CD247,CD3E,GZMB,HLA-A,HLA-C,HLA-E,PRF1
Protein folding	5,15E-01	4,08E-02	-1,000	GBA1,GNG12,STAT3,TP53
NGF-stimulated transcription	5,15E-01	5,13E-02	#NUM!	ASCL1,REST
Cytosolic iron-sulfur cluster assembly	5,04E-01	7,69E-02	#NUM!	BRIP1
Advanced glycosylation endproduct receptor signaling	5,04E-01	7,69E-02	#NUM!	MAPK1
Histamine Degradation	5,04E-01	7,69E-02	#NUM!	ALDH2
Transport of vitamins, nucleosides, and related molecules	4,86E-01	4,88E-02	#NUM!	SLC16A2,SLC27A1
LGI-ADAM interactions	4,78E-01	7,14E-02	#NUM!	CACNG2
Aspirin ADME	4,78E-01	7,14E-02	#NUM!	SLC16A1
Assembly of RNA Polymerase III Complex	4,78E-01	7,14E-02	#NUM!	TBP
DNA Double-Strand Break Repair by Non-Homologous End Joining	4,78E-01	7,14E-02	#NUM!	WRN
Choline Biosynthesis III	4,78E-01	7,14E-02	#NUM!	HMOX1
Colanic Acid Building Blocks Biosynthesis	4,78E-01	7,14E-02	#NUM!	GPI
Coronavirus Replication Pathway	4,72E-01	4,76E-02	#NUM!	CTSL,GSK3B
COPII-mediated vesicle transport	4,72E-01	4,17E-02	#NUM!	CTSZ,FOLR1,SEC13
Response of EIF2AK4 (GCN2) to amino acid deficiency	4,71E-01	3,88E-02	0,000	ASNS,ATF4,RPL23,RPLP0
Gustation Pathway	4,69E-01	3,52E-02	-0,378	CACNA1A,CACNA1E,CACNB4,CACNG2,CACNG7,PRKAG1,PRKAG2
Defensins	4,59E-01	4,65E-02	#NUM!	CD4,TLR2
Smooth Muscle Contraction	4,59E-01	4,65E-02	#NUM!	ALDH2,ITGB5
Metabolism of nitric oxide: NOS3 activation and regulation	4,54E-01	6,67E-02	#NUM!	AKT1
YAP1- and WWTR1 (TAZ)-stimulated gene expression	4,54E-01	6,67E-02	#NUM!	RUNX2
Platelet Adhesion to exposed collagen	4,54E-01	6,67E-02	#NUM!	ITGB1
Fatty Acid Activation	4,54E-01	6,67E-02	#NUM!	SLC27A1
Pregnenolone Biosynthesis	4,54E-01	6,67E-02	#NUM!	FDX1
Role of WNT/GSK-3β Signaling in the Pathogenesis of Influenza	4,52E-01	4,05E-02	#NUM!	GSK3B,IFNG,NCOA2
GPCR-Mediated Integration of Enteroendocrine Signaling Exemplified by an L Cell	4,52E-01	4,05E-02	#NUM!	PLCG1,PRKAG1,PRKAG2
Elastic fibre formation	4,46E-01	4,55E-02	#NUM!	ITGB1,ITGB5
Collagen chain trimerization	4,46E-01	4,55E-02	#NUM!	COL4A1,COL6A1
GPER1 signaling	4,34E-01	4,44E-02	#NUM!	GNG12,ITGB1
Pre-NOTCH Expression and Processing	4,33E-01	3,95E-02	#NUM!	CCND1,RUNX1,TP53
Signal regulatory protein family interactions	4,31E-01	6,25E-02	#NUM!	PTK2
Rap1 signalling	4,31E-01	6,25E-02	#NUM!	YWHAZ
FOXO-mediated transcription of cell death genes	4,31E-01	6,25E-02	#NUM!	STK11
Histidine Degradation VI	4,31E-01	6,25E-02	#NUM!	AMDHD1
Fatty Acid α-oxidation	4,31E-01	6,25E-02	#NUM!	ALDH2
Regulation of Actin-based Motility by Rho	4,16E-01	3,64E-02	#NUM!	ARPC4,ITGA11,ITGB1,ITGB5
D-myo-inositol (1,3,4)-trisphosphate Biosynthesis	4,11E-01	5,88E-02	#NUM!	PTEN
Protein Sorting Signaling Pathway	4,07E-01	3,39E-02	1,633	GBA1,HMOX1,PRKAG1,PRKAG2,SEC13,WASHC4
Binding and Uptake of Ligands by Scavenger Receptors	4,02E-01	3,57E-02	0,000	APOA1,APOB,APOE,COL4A1
G alpha (z) signalling events	3,99E-01	4,17E-02	#NUM!	GNG12,PRKCG
G alpha (12/13) signalling events	3,98E-01	3,75E-02	#NUM!	GNG12,SOS1,SOS2
Methylglyoxal Degradation III	3,92E-01	5,56E-02	#NUM!	ADH4
Nonhomologous End-Joining (NHEJ)	3,88E-01	4,08E-02	#NUM!	BRCA1,BRCC3
RNA polymerase II transcribes snRNA genes	3,82E-01	3,66E-02	#NUM!	CDK9,POLR2A,TBP
RNA Polymerase I Transcription	3,78E-01	0.04	#NUM!	ERCC6,TBP
Assembly of RNA Polymerase II Complex	3,78E-01	0.04	#NUM!	POLR2A,TBP
Nicotine Degradation III	3,78E-01	0.04	#NUM!	CYP1A2,CYP1B1
GABA synthesis, release, reuptake and degradation	3,74E-01	5,26E-02	#NUM!	GAD1
γ-linolenate Biosynthesis II (Animals)	3,74E-01	5,26E-02	#NUM!	SLC27A1
Processing of Capped Intron-Containing Pre-mRNA	3,64E-01	3,14E-02	-1,000	DHX16,NDC1,NUP205,NUP62,POLR2A,RANBP2,SEC13,TPR,USP39
Signaling by Hippo	3,57E-01	0.05	#NUM!	STK3
SUMOylation of transcription factors	3,57E-01	0.05	#NUM!	TP53
Role of Lipids/Lipid Rafts in the Pathogenesis of Influenza	3,57E-01	0.05	#NUM!	IFNG
Methionine Degradation I (to Homocysteine)	3,57E-01	0.05	#NUM!	MAT2A
Generic Transcription Pathway	3,53E-01	3,04E-02	-1,941	AR,NCOR1,NR2F1,PPARG,ZNF100,ZNF136,ZNF253,ZNF254,ZNF43,ZNF610,ZNF675,ZNF682,ZNF708
Melatonin Degradation I	3,39E-01	3,7E-02	#NUM!	CYP1A2,CYP1B1
Meiotic synapsis	3,3E-01	3,64E-02	#NUM!	BRCA1,HSPA2
HSP90 chaperone cycle for steroid hormone receptors in the presence of ligand	3,3E-01	3,64E-02	#NUM!	AR,HSPA2
E3 ubiquitin ligases ubiquitinate target proteins	3,3E-01	3,64E-02	#NUM!	HLA-A,UBB
Nicotine Degradation II	3,3E-01	3,64E-02	#NUM!	CYP1A2,CYP1B1
Insertion of tail-anchored proteins into the endoplasmic reticulum membrane	3,27E-01	4,55E-02	#NUM!	HMOX1
Chaperone Mediated Autophagy	3,27E-01	4,55E-02	#NUM!	UBB
NAD Salvage Pathway II	3,27E-01	4,55E-02	#NUM!	NT5E
Superpathway of D-myo-inositol (1,4,5)-trisphosphate Metabolism	3,27E-01	4,55E-02	#NUM!	PTEN
Cysteine Biosynthesis III (mammalia)	3,27E-01	4,55E-02	#NUM!	MAT2A
Altered T Cell and B Cell Signaling in Rheumatoid Arthritis	3,21E-01	2,97E-02	#NUM!	CD247,CD3E,HLA-A,HLA-DRB1,IFNG,IL4,IL6,LTA,NFKB1,NFKB2,RELA,TLR2,TLR4,TNFRSF17
Metabolism of porphyrins	3,14E-01	4,35E-02	#NUM!	HMOX1
Surfactant metabolism	3,14E-01	4,35E-02	#NUM!	ADORA2A
Retinoic acid Mediated Apoptosis Signaling	3,13E-01	3,51E-02	#NUM!	IFNG,IRF1
Other interleukin signaling	3,01E-01	4,17E-02	#NUM!	CD4
Cardiac conduction	2,93E-01	3,08E-02	#NUM!	CACNG7,NOS1,NPR1,NPR2
Signaling by BMP	2,77E-01	3,85E-02	#NUM!	SMAD4
Cardiomyocyte Differentiation via BMP Receptors	2,77E-01	3,85E-02	#NUM!	SMAD4
D-myo-inositol (1,4,5)-Trisphosphate Biosynthesis	2,77E-01	3,85E-02	#NUM!	PLCG1
Semaphorin interactions	2,61E-01	3,12E-02	#NUM!	GSK3B,ITGB1
COPI-mediated anterograde transport	2,58E-01	2,97E-02	#NUM!	ARF5,COG7,FOLR1
G alpha (q) signalling events	2,56E-01	2,87E-02	-0,447	GNG12,PIK3CA,PIK3R1,PIK3R2,PIK3R3
Remodeling of Epithelial Adherens Junctions	2,48E-01	3,03E-02	#NUM!	ARPC4,NME1
SIRT1 negatively regulates rRNA expression	2,46E-01	3,45E-02	#NUM!	TBP
Myogenesis	2,46E-01	3,45E-02	#NUM!	ABL1
mRNA Capping	2,46E-01	3,45E-02	#NUM!	POLR2A
Phase II - Conjugation of compounds	2,42E-01	2,99E-02	#NUM!	CYP1A2,MAT2A
Collagen biosynthesis and modifying enzymes	2,42E-01	2,99E-02	#NUM!	COL4A1,COL6A1
Activation of kainate receptors upon glutamate binding	2,36E-01	3,33E-02	#NUM!	GNG12
Oxidative Ethanol Degradation III	2,36E-01	3,33E-02	#NUM!	ALDH2
Bile acid and bile salt metabolism	2,28E-01	3,23E-02	#NUM!	NCOA2
Basal Cell Carcinoma Signaling	2,24E-01	2,86E-02	#NUM!	GSK3B,TP53
Signal amplification	2,11E-01	3,03E-02	#NUM!	GNG12
Triglyceride metabolism	2,11E-01	3,03E-02	#NUM!	FABP5
Retinoate Biosynthesis I	2,11E-01	3,03E-02	#NUM!	ADH4
Antimicrobial peptides	2,03E-01	2,94E-02	#NUM!	ATOX1
PRC2 methylates histones and DNA	1,96E-01	2,86E-02	#NUM!	EZH2
Coagulation System	1,96E-01	2,86E-02	#NUM!	A2M
SNARE Signaling Pathway	0	2,27E-02	#NUM!	CACNB4,PRKAG1,PRKAG2
NFKBIE Signaling Pathway	0	2,82E-02	1,134	CD247,CD3E,LTA,NFKB1,NFKB2,NGFR,RELA
G alpha (i) signalling events	0	1,16E-02	#NUM!	CCL4,CCL5,GNG12
Neurotransmitter release cycle	0	2,5E-02	#NUM!	GLS
Potassium Channels	0	9,71E-03	#NUM!	GNG12
Formation of Fibrin Clot (Clotting Cascade)	0	2,56E-02	#NUM!	A2M
Glycerophospholipid biosynthesis	0	1,01E-02	#NUM!	AGK
Eukaryotic Translation Elongation	0	2,11E-02	#NUM!	RPL23,RPLP0
Complement cascade	0	7,52E-03	#NUM!	CD19
SRP-dependent cotranslational protein targeting to membrane	0	1,75E-02	#NUM!	RPL23,RPLP0
RNA Polymerase II Transcription	0	2,03E-02	#NUM!	CDK9,POLR2A,TBP
Visual phototransduction	0	1,67E-02	#NUM!	RBP4
Selenoamino acid metabolism	0	2,8E-02	#NUM!	RPL23,RPLP0,TXNRD1
Class A/1 (Rhodopsin-like receptors)	0	1,27E-02	2,000	ADORA2A,CCL4,CCL5,PTGER4
Class B/2 (Secretin family receptors)	0	1,05E-02	#NUM!	GNG12
G alpha (s) signalling events	0	2,07E-02	#NUM!	ADORA2A,GNG12,PTGER4
ERCC6 (CSB) and EHMT2 (G9a) positively regulate rRNA expression	0	2,7E-02	#NUM!	ERCC6
NoRC negatively regulates rRNA expression	0	2,63E-02	#NUM!	SAP130
Deadenylation-dependent mRNA decay	0	1,82E-02	#NUM!	EDC3
Vasopressin regulates renal water homeostasis via Aquaporins	0	2,33E-02	#NUM!	GNG12
Cell junction organization	0	1,09E-02	#NUM!	ITGB1
O-linked glycosylation	0	1,8E-02	#NUM!	THBS1,THBS2
Mitochondrial translation	0	1,04E-02	#NUM!	MRPS5
Cilium Assembly	0	4,9E-03	#NUM!	PLK1
TP53 Regulates Transcription of Cell Death Genes	0	2,27E-02	#NUM!	TP53
Major pathway of rRNA processing in the nucleolus and cytosol	0	1,61E-02	#NUM!	FCF1,RPL23,RPLP0
Intra-Golgi and retrograde Golgi-to-ER traffic	0	1,48E-02	#NUM!	ARF5,COG7,KIF2C
Eukaryotic Translation Initiation	0	1,64E-02	#NUM!	RPL23,RPLP0
Eukaryotic Translation Termination	0	2,13E-02	#NUM!	RPL23,RPLP0
Resolution of Abasic Sites (AP sites)	0	2,63E-02	#NUM!	POLE
RNA Polymerase III Transcription	0	2,44E-02	#NUM!	TBP
Nonsense-Mediated Decay (NMD)	0	1,71E-02	#NUM!	RPL23,RPLP0
GABA receptor activation	0	1,67E-02	#NUM!	GNG12
Kinesins	0	1,64E-02	#NUM!	KIF2C
Ion channel transport	0	1,09E-02	#NUM!	ATP6V1F,UBB
BBSome Signaling Pathway	0	2,5E-02	0,905	ADORA2A,ERN1,EZH2,INSR,LEPR,MAP3K12,MAPK1,PLK1,PRKAG1,PRKAG2,PTGER4,STAT3
Calcium-induced T Lymphocyte Apoptosis	0	2,77E-02	-1,134	CD247,CD3E,CD4,HLA-A,HLA-DRB1,PLCG1,PRKCG
Lipid Antigen Presentation by CD1	0	1,42E-02	#NUM!	AP2S1,CD247,CD3E
Cell Cycle Regulation by BTG Family Proteins	0	2,63E-02	#NUM!	CCND1
RHOA Signaling	0	1,64E-02	#NUM!	ARPC4,PTK2
B Cell Development	0	1,36E-02	#NUM!	CD19,HLA-A,HLA-DRB1
Spliceosomal Cycle	0	1,89E-02	#NUM!	DHX16
RHOGDI Signaling	0	2,75E-02	#NUM!	ARPC4,GNG12,ITGA11,ITGB1,ITGB5,MRAS
Hematopoiesis from Pluripotent Stem Cells	0	2,53E-02	#NUM!	CD247,CD3E,CD4,CD8B,IL4,IL6
Heparan Sulfate Biosynthesis	0	1,45E-02	#NUM!	ALDH2
Heparan Sulfate Biosynthesis (Late Stages)	0	1,61E-02	#NUM!	ALDH2
D-myo-inositol-5-phosphate Metabolism	0	2,07E-02	#NUM!	HACD2,PLCG1,PSPH,PTEN
Triacylglycerol Degradation	0	2,33E-02	#NUM!	ALDH2
D-myo-inositol (1,4,5,6)-Tetrakisphosphate Biosynthesis	0	1,69E-02	#NUM!	HACD2,PSPH,PTEN
D-myo-inositol (3,4,5,6)-tetrakisphosphate Biosynthesis	0	1,69E-02	#NUM!	HACD2,PSPH,PTEN
3-phosphoinositide Degradation	0	1,6E-02	#NUM!	HACD2,PSPH,PTEN
Agranulocyte Adhesion and Diapedesis	0	1,55E-02	#NUM!	CCL4,CCL5,ITGB1
Granulocyte Adhesion and Diapedesis	0	2,3E-02	#NUM!	CCL4,CCL5,ITGB1,NGFR
PCP (Planar Cell Polarity) Pathway	0	1,67E-02	#NUM!	MAPK8

## Sheet: Table S7 ipa nano metab
Supplementary table S7: The Ingenuity Pathway output from combined gene expression and targeted metabolomic analyses is provided
Ingenuity Canonical Pathways	-log(p-value)	Ratio	z-score	Molecules
Sirtuin Signaling Pathway	4,86E01	2,25E-01	2,853	AKT1,ATG101,ATG2B,ATP5F1D,CLOCK,CPS1,CPT1A,G6PD,GABARAP,GLS,GLUD1,GOT2,GSK3B,HIF1A,HSF1,IDH2,L-aspartic acid,L-glutamic acid,LDHA,LDHB,MAP1LC3B,MAPK1,MLYCD,MTOR,MYC,MYCN,NDUFA1,NDUFA12,NDUFA13,NDUFA2,NDUFA3,NDUFA4,NDUFA6,NDUFA7,NDUFB1,NDUFB10,NDUFB11,NDUFB2,NDUFB4,NDUFB7,NDUFB8,NDUFS7,NDUFS8,NFE2L2,NFKB1,NFKB2,NOS2,NQO1,PCK1,PCK2,PDHA1,PDK1,PFKM,PGAM2,PGK1,PPARG,PPARGC1A,PRKAA1,PRKAA2,RELA,RPTOR,…
Estrogen Receptor Signaling	4,79E01	1,93E-01	2,101	AKT1,AKT2,AKT3,ATF4,ATP5F1D,BAD,BCL2,CACNA1A,CACNA1E,CACNB4,CACNG2,CACNG7,CCND1,EGFR,GNG12,GSK3B,HIF1A,HRAS,JAK2,KRAS,LEPR,MAP2K1,MAP2K2,MAPK1,MRAS,MTOR,MYC,NCOA2,NCOR1,NDUFA12,NDUFA13,NDUFA2,NDUFA3,NDUFA4,NDUFA6,NDUFA7,NDUFB1,NDUFB10,NDUFB11,NDUFB2,NDUFB4,NDUFB7,NDUFB8,NDUFS7,NDUFS8,NFKB1,NFKB2,NRAS,NRF1,PIK3C2A,PIK3CA,PIK3CB,PIK3CD,PIK3R1,PIK3R2,PIK3R3,PIK3R4,PLCG1,PPARGC1A,PRKAA1,PRKAA2,PRKAB1…
Mitochondrial Dysfunction	4,69E01	2,02E-01	2,294	ATF4,ATP5F1D,ATP5ME,BAD,BCL2,CACNA1A,CACNA1E,CACNB4,CACNG2,CACNG7,COX4I1,COX5A,COX5B,COX6A1,COX6B1,COX7B,COX7C,COX8A,GPX1,GPX4,HSF1,IDH2,MAPK8,MAPT,MGST3,MTOR,NDUFA1,NDUFA12,NDUFA13,NDUFA2,NDUFA3,NDUFA4,NDUFA6,NDUFA7,NDUFB1,NDUFB10,NDUFB11,NDUFB2,NDUFB4,NDUFB7,NDUFB8,NDUFS7,NDUFS8,NFE2L2,NOS1,NRF1,OGDH,PDHA1,PIK3C2A,PIK3CA,PIK3CB,PIK3CD,PIK3R1,PIK3R2,PIK3R3,PIK3R4,PPARG,PPARGC1A,PRKAA1,PRKAA2,PRK…
Glucocorticoid Receptor Signaling	4,67E01	1,55E-01	#NUM!	A2M,AKT1,AKT2,AKT3,AR,ARID1A,ARID2,ATP5F1D,BCL2,BCL2L1,BRCA1,CCL5,CD247,CD3E,EGFR,HLA-A,HLA-C,HLA-DRB1,HLA-E,HRAS,HSPA2,HSPA4,IFNG,IL21R,IL4,IL6,JAK2,KRAS,MAP2K1,MAP2K2,MAPK1,MAPK8,MRAS,MYC,NCOA2,NCOR1,NDUFA12,NDUFA13,NDUFA2,NDUFA3,NDUFA4,NDUFA6,NDUFA7,NDUFB1,NDUFB10,NDUFB11,NDUFB2,NDUFB4,NDUFB7,NDUFB8,NDUFS7,NDUFS8,NFAT5,NFKB1,NFKB2,NOS2,NRAS,PCK1,PCK2,PFKFB1,PIK3C2A,PIK3CA,PIK3CB,PIK3CD,PIK3R1,…
HER-2 Signaling in Breast Cancer	4,41E01	2,63E-01	3,101	AKT1,AKT1S1,AKT2,AKT3,ARF5,BAD,BRAF,CCND1,COPS6,COX4I1,COX5A,COX5B,COX6A1,COX6B1,COX7B,COX7C,COX8A,EGFR,GSK3B,HRAS,ITGB1,ITGB5,KRAS,MAP2K1,MAP2K2,MAPK1,MLST8,MRAS,MTOR,MYC,NDC1,NFKB1,NFKB2,NRAS,NUP205,NUP62,PDK1,PIK3C2A,PIK3CA,PIK3CB,PIK3CD,PIK3R1,PIK3R2,PIK3R3,PIK3R4,PLCG1,PRKCG,PTEN,RELA,RPS6KB1,RPS6KB2,RPTOR,SEC13,SMAD3,SMAD4,SOS1,SOS2,STAT3,TP53,TPR
Hepatic Fibrosis Signaling Pathway	4,13E01	1,73E-01	2,528	AKT1,AKT2,AKT3,ATF4,BCL2,BRAF,CACNA1A,CACNA1E,CACNB4,CACNG2,CACNG7,CCL5,CCND1,EZH2,GSK3B,HIF1A,HRAS,ITGA11,ITGB1,ITGB5,JAK2,KRAS,LEPR,MAP2K1,MAP2K2,MAP2K3,MAPK1,MAPK8,MRAS,MTOR,MYC,MYD88,NFKB1,NFKB2,NGFR,NOX1,NOX3,NOX4,NRAS,PDGFB,PDGFRB,PDK1,PIK3C2A,PIK3CA,PIK3CB,PIK3CD,PIK3R1,PIK3R2,PIK3R3,PIK3R4,PLCG1,PPARG,PRKAG1,PRKAG2,PRKCG,PTEN,PTK2,RELA,RPS6KB1,RPS6KB2,SDHA,SDHB,SDHC,SMAD2,SMAD3,SMAD4,SOD2…
HIF1α Signaling	3,85E01	2,51E-01	2,177	AKT1,AKT2,AKT3,BRAF,FOXP3,GCK,GPI,HIF1A,HK1,HK2,HK3,HMOX1,HRAS,HSPA2,HSPA4,IL6,KRAS,LDHA,LDHB,MAP2K1,MAP2K2,MAP2K3,MAPK1,MET,MRAS,MTOR,NOS2,NOX1,NOX3,NOX4,NRAS,PDGFB,PIK3C2A,PIK3CA,PIK3CB,PIK3CD,PIK3R1,PIK3R2,PIK3R3,PIK3R4,PKM,PLCG1,PRKCG,RPS6KB1,RPS6KB2,SLC2A1,SLC2A14,SLC2A3,SLC2A8,STAT3,TF,TP53,VEGFA,VHL
Autophagy	3,82E01	2,41E-01	-0,405	AKT1,AKT1S1,AKT2,AKT3,ATF4,ATG101,ATG2B,BAD,BCL2,ERN1,GABARAP,GSK3B,HIF1A,INSR,MAP1LC3B,MAP2K1,MAP2K2,MAPK1,MAPK8,MLST8,MTOR,MYC,MYD88,NFKB1,NFKB2,NGFR,NOD2,PDGFB,PIK3C2A,PIK3CA,PIK3CB,PIK3CD,PIK3R1,PIK3R2,PIK3R3,PIK3R4,PRKAA1,PRKAA2,PRKAB1,PRKAB2,PRKAG1,PRKAG2,PTEN,RB1CC1,RPTOR,SLC1A5,SLC3A2,SLC7A5,SQSTM1,STK11,TBK1,TLR4,TP53,TRAF6,VEGFA
Acute Myeloid Leukemia Signaling	3,76E01	4,15E-01	3,087	AKT1,AKT2,AKT3,BAD,BRAF,CCNA1,CCND1,HRAS,IDH1,IDH2,IDH3B,IDH3G,KRAS,MAP2K1,MAP2K2,MAP2K3,MAPK1,MRAS,MTOR,MYC,NFKB1,NFKB2,NRAS,PIK3C2A,PIK3CA,PIK3CB,PIK3CD,PIK3R1,PIK3R2,PIK3R3,PIK3R4,RELA,RPS6KB1,RPS6KB2,RUNX1,SOS1,SOS2,STAT3,STAT5A
Tumor Microenvironment Pathway	3,46E01	2,55E-01	1,155	AKT1,AKT2,AKT3,ARG1,BAD,BCL2,BRAF,CCND1,CD274,CTLA4,FGF1,HIF1A,HLA-A,HLA-C,HLA-E,HRAS,IDO1,IL4,IL6,JAK2,KRAS,L-glutamic acid,LEPR,MAP2K1,MAP2K2,MAPK1,MRAS,MYC,NFKB1,NFKB2,NOS2,NRAS,PDCD1LG2,PDGFB,PIK3C2A,PIK3CA,PIK3CB,PIK3CD,PIK3R1,PIK3R2,PIK3R3,PIK3R4,RELA,SLC16A1,SLC2A1,SLC2A3,STAT3,VEGFA
TP53 Regulates Metabolic Genes	3,42E01	3,51E-01	0,480	AKT1,AKT2,AKT3,COX14,COX4I1,COX5A,COX5B,COX6A1,COX6B1,COX7B,COX7C,COX8A,G6PD,GLS,GPI,L-glutamic acid,L-glutamine,LAMTOR2,LAMTOR4,LAMTOR5,MLST8,MTOR,NDUFA4,PRDX1,PRDX5,PRKAA1,PRKAA2,PRKAB1,PRKAB2,PRKAG1,PRKAG2,PTEN,RPTOR,RRAGC,TIGAR,TP53,TXN,TXNRD1,YWHAZ
Chronic Myeloid Leukemia Signaling	3,32E01	1,96E-01	2,023	ABL1,AKT1,AKT1S1,AKT2,AKT3,ALOX15,BAD,BCL2,BCL2L1,CCND1,FOXM1,GSK3B,HRAS,IL4,ITCH,ITGB1,JAK2,KRAS,MAP2K1,MAP2K2,MAPK1,MLST8,MRAS,MTOR,MYC,NFAT5,NFKB1,NFKB2,NRAS,PIK3C2A,PIK3CA,PIK3CB,PIK3CD,PIK3R1,PIK3R2,PIK3R3,PIK3R4,PLCG1,PLK1,PRKAA1,PRKAA2,PRKAB1,PRKAB2,PRKAG1,PRKAG2,PTEN,RELA,RPTOR,SMAD3,SMAD4,SOS1,SOS2,STAT3,STAT5A,TP53
CLEAR Signaling Pathway	3,24E01	1,9E-01	-0,544	AKT1,AKT1S1,AKT2,AKT3,ATF4,ATP6V1F,CD63,CTSA,CTSD,EGFR,FNIP1,GABARAP,GBA1,GNS,GSK3B,GUSB,HEXA,HEXB,HIF1A,HRAS,INSR,KRAS,LAMTOR2,LAMTOR4,LAMTOR5,MAPK1,MLST8,MRAS,MTOR,NAGLU,NEU1,NGFR,NRAS,PDGFB,PDGFRB,PLCG1,PPARGC1A,PRKAA1,PRKAA2,PRKAB1,PRKAB2,PRKAG1,PRKAG2,PRKCG,PRKN,RPTOR,RRAGC,SEC13,STK11,TLR2,TLR4,TP53,VEGFA,WDR45,YWHAZ
Myelination Signaling Pathway	3,18E01	1,73E-01	3,939	AKT1,AKT1S1,AKT2,AKT3,ASCL1,ATF4,BRAF,EGFR,FASN,GSK3B,HRAS,ITGB1,ITGB5,KRAS,LAMA4,LAMB1,LAMC1,MAP2K1,MAP2K2,MAPK1,MLST8,MRAS,MTOR,NFKB1,NFKB2,NGFR,NRAS,PDGFB,PDGFRB,PDK1,PIK3C2A,PIK3CA,PIK3CB,PIK3CD,PIK3R1,PIK3R2,PIK3R3,PIK3R4,PLCG1,PRKAG1,PRKAG2,PTEN,PTK2,RPS6KB1,RPS6KB2,RPTOR,SCD,SLC16A1,SLC2A1,SMAD2,SMAD3,SMAD4,SOS1,SOS2,SOX2,SREBF1,SREBF2,TRAF6
NAFLD Signaling Pathway	3,14E01	2,07E-01	0,849	ACACA,ACACB,AKT1,AKT1S1,AKT2,AKT3,APOB,ATF4,CPT1A,ERN1,FASN,GSK3B,GYS2,IFNG,IL4,IL6,INSR,JAK2,LTA,MAPK8,MLST8,MTOR,MYD88,NFE2L2,NFKB1,NFKB2,NGFR,NOX4,PCK1,PIK3C2A,PIK3CA,PIK3CB,PIK3CD,PIK3R1,PIK3R2,PIK3R3,PIK3R4,PPARGC1A,PRKAA1,PRKAA2,PRKAB1,PRKAB2,PRKAG1,PRKAG2,RPTOR,SCD,SREBF1,STAT3,TLR2,TLR4
MSP-RON Signaling in Cancer Cells Pathway	2,98E01	2,79E-01	1,808	AKT1,AKT2,AKT3,ATF4,BRAF,CCND1,EGFR,GSK3B,HIF1A,HRAS,ITGB1,KRAS,MAP2K1,MAP2K2,MAPK1,MET,MRAS,MTOR,MYC,NFKB1,NFKB2,NRAS,PIK3C2A,PIK3CA,PIK3CB,PIK3CD,PIK3R1,PIK3R2,PIK3R3,PIK3R4,PTK2,RELA,SMAD2,SOS1,SOS2,STAT3,VEGFA,VHL,YWHAZ
IL-12 Signaling and Production in Macrophages	2,97E01	1,98E-01	1,286	AKT1,AKT2,AKT3,ALOX15,APOA1,APOB,APOE,APOM,IFNG,IL4,IRF1,JAK2,MAP2K1,MAP2K2,MAP2K3,MAPK1,MAPK8,MTOR,MYD88,NFAT5,NFKB1,NFKB2,NOD2,NOS2,PIK3C2A,PIK3CA,PIK3CB,PIK3CD,PIK3R1,PIK3R2,PIK3R3,PIK3R4,PPARG,PRKAA1,PRKAA2,PRKAB1,PRKAB2,PRKAG1,PRKAG2,PRKCG,RBP4,RELA,STAT1,STAT3,STAT6,THBS1,TLR2,TLR4,TRAF6
Natural Killer Cell Signaling	2,96E01	2,22E-01	1,938	AKT1,AKT2,AKT3,CD244,CD247,HLA-A,HLA-C,HLA-E,HRAS,HSPA2,HSPA4,IFNG,ITGB1,JAK2,KLRC4-KLRK1/KLRK1,KLRD1,KRAS,LAT,MAP2K1,MAP2K2,MAP2K3,MAP3K12,MAPK1,MRAS,MTOR,MYD88,NCR1,NFAT5,NFKB1,NFKB2,NRAS,PIK3C2A,PIK3CA,PIK3CB,PIK3CD,PIK3R1,PIK3R2,PIK3R3,PIK3R4,PLCG1,RELA,SH2D1A,SOS1,SOS2,TRAF6
Ferroptosis Signaling Pathway	2,96E01	2,55E-01	1,581	ACACA,ALOX15,ALOX5,ARF5,ATF4,BRAF,FANCD2,GCLC,glycine,GPX4,HMOX1,HRAS,KEAP1,KRAS,L-glutamic acid,MAP2K1,MAP2K2,MAPK1,MRAS,NFE2L2,NFS1,NOX1,NOX4,NRAS,PEBP1,PRKAA1,PRKAA2,PRKAB1,PRKAB2,PRKAG1,PRKAG2,SLC1A5,SLC3A2,SLC7A11,SQSTM1,SREBF2,STAT3,TF,TFRC,TP53,TXNRD1
AMPK Signaling	2,89E01	1,9E-01	2,287	ACACA,ACACB,AK3,AKT1,AKT1S1,AKT2,AKT3,ARID1A,ARID2,ATF4,CAB39,CCNA2,CCND1,CPT1A,FASN,GNG12,GYS2,INSR,MAP2K3,MAPK1,MLST8,MLYCD,MRAS,MTOR,PCK2,PFKFB1,PFKL,PFKM,PIK3C2A,PIK3CA,PIK3CB,PIK3CD,PIK3R1,PIK3R2,PIK3R3,PIK3R4,PPARGC1A,PPAT,PPM1A,PRKAA1,PRKAA2,PRKAB1,PRKAB2,PRKAG1,PRKAG2,RPS6KB1,RPTOR,SLC2A1,STK11
Pulmonary Fibrosis Idiopathic Signaling Pathway	2,86E01	1,65E-01	1,786	AKT1,AKT2,AKT3,BCL2,BRAF,CCND1,COL4A1,COL6A1,EGFR,EZH2,GSK3B,HRAS,IL4,IL6,ITGB1,JAK2,KRAS,MAP2K1,MAP2K3,MAPK1,MAPK8,MRAS,MTOR,NFKB1,NFKB2,NOX4,NRAS,PDGFB,PDGFRB,PIK3C2A,PIK3CA,PIK3CB,PIK3CD,PIK3R1,PIK3R2,PIK3R3,PIK3R4,POLR2A,PRKN,PTEN,PTK2,RELA,RPS6KA1,RPS6KB1,RPS6KB2,SMAD2,SMAD3,SMAD4,SOS1,SOS2,STAT3,STAT6,THBS1,TP53
FLT3 Signaling in Hematopoietic Progenitor Cells	2,84E01	3,78E-01	2,335	AKT1,AKT2,AKT3,ATF4,BAD,CBL,HRAS,KRAS,MAP2K1,MAP2K2,MAPK1,MRAS,MTOR,NRAS,PDPK1,PIK3C2A,PIK3CA,PIK3CB,PIK3CD,PIK3R1,PIK3R2,PIK3R3,PIK3R4,RPS6KA1,RPS6KB1,SOS1,SOS2,STAT1,STAT3,STAT5A,STAT6
JAK/STAT Signaling	2,84E01	3,78E-01	1,976	AKT1,AKT2,AKT3,BCL2L1,HRAS,IL6,JAK2,KRAS,MAP2K1,MAP2K2,MAPK1,MRAS,MTOR,NFKB1,NFKB2,NRAS,PIK3C2A,PIK3CA,PIK3CB,PIK3CD,PIK3R1,PIK3R2,PIK3R3,PIK3R4,RELA,SOS1,SOS2,STAT1,STAT3,STAT5A,STAT6
Ribonucleotide Reductase Signaling Pathway	2,82E01	2,37E-01	0,469	AKT1,AKT1S1,AKT2,AKT3,ARID1A,ARID2,ATF4,BAD,BCL2,BRAF,CCND1,EGFR,FOXM1,HIF1A,IL6,KRAS,MAPK1,MAPK8,MET,MLST8,MTOR,MYBL2,MYC,NFKB1,NFKB2,NRAS,PIK3C2A,PIK3CA,PIK3CB,PIK3CD,PIK3R1,PIK3R2,PIK3R3,PIK3R4,RPTOR,RRM1,RRM2,STAT3,THBS1,TP53,VEGFA
PTEN Signaling	2,82E01	2,55E-01	-2,959	AKT1,AKT2,AKT3,BAD,BCL2,BCL2L1,CBL,CCND1,EGFR,GSK3B,HRAS,INSR,ITGA11,ITGB1,ITGB5,KRAS,MAP2K1,MAP2K2,MAPK1,MRAS,NFKB1,NFKB2,NGFR,NRAS,PDGFRB,PDPK1,PIK3CA,PIK3CB,PIK3CD,PIK3R1,PIK3R2,PIK3R3,PTEN,PTK2,RELA,RPS6KB1,RPS6KB2,SOS1,SOS2
Pancreatic Adenocarcinoma Signaling	2,77E01	2,81E-01	1,461	ABL1,AKT1,AKT2,AKT3,BAD,BCL2,BCL2L1,BRCA2,CCND1,EGFR,HMOX1,JAK2,KRAS,MAP2K1,MAP2K2,MAPK1,MAPK8,NFKB1,NFKB2,PIK3C2A,PIK3CA,PIK3CB,PIK3CD,PIK3R1,PIK3R2,PIK3R3,PIK3R4,RAD51,RELA,SMAD2,SMAD3,SMAD4,STAT1,STAT3,TP53,VEGFA
Colorectal Cancer Metastasis Signaling	2,75E01	1,78E-01	2,111	AKT1,AKT2,AKT3,BAD,BCL2L1,BRAF,CCND1,EGFR,GNG12,GSK3B,HRAS,IFNG,IL6,JAK2,KRAS,MAP2K1,MAP2K2,MAPK1,MAPK8,MRAS,MSH2,MYC,NFKB1,NFKB2,NOS2,NRAS,PIK3C2A,PIK3CA,PIK3CB,PIK3CD,PIK3R1,PIK3R2,PIK3R3,PIK3R4,PRKAG1,PRKAG2,PTGER4,RELA,SMAD2,SMAD3,SMAD4,SOS1,SOS2,STAT1,STAT3,TLR2,TLR4,TP53,VEGFA
Regulation of the Epithelial Mesenchymal Transition by Growth Factors Pathway	2,74E01	2,19E-01	2,967	AKT1,AKT2,AKT3,BRAF,EGFR,FGF1,GSK3B,HRAS,HSF1,IL6,JAK2,KRAS,LTA,MAP2K1,MAP2K2,MAP2K3,MAPK1,MAPK8,MET,MRAS,MTOR,NFKB1,NFKB2,NGFR,NRAS,PDGFB,PDGFRB,PIK3C2A,PIK3CA,PIK3CB,PIK3CD,PIK3R1,PIK3R2,PIK3R3,PIK3R4,RELA,SMAD2,SMAD3,SMAD4,SOS1,SOS2,STAT3
Cachexia Signaling Pathway	2,71E01	1,47E-01	-1,069	AKT1,AKT2,AKT3,BCL2,ERN1,GSK3B,HSPA2,HSPA4,IFNG,IL4,IL6,INSR,LTA,MAP1LC3B,MAPK1,MAPK8,MTOR,MYD88,NFKB1,NFKB2,NGFR,NOS2,NOX4,PHGDH,PIK3C2A,PIK3CA,PIK3CB,PIK3CD,PIK3R1,PIK3R2,PIK3R3,PIK3R4,PPARG,PRKAA1,PRKAA2,PRKAB1,PRKAB2,PRKAG1,PRKAG2,PRKCG,PSMA3,PSMA7,PSMB1,PSMB10,PSMB3,PSMC1,PSMD13,PSME2,PTEN,SMAD2,SMAD3,STAT1,STAT3,STAT5A,STAT6,TLR4
Endometrial Cancer Signaling	2,69E01	4,35E-01	2,449	AKT1,AKT2,AKT3,BAD,CCND1,GSK3B,HRAS,KRAS,MAP2K1,MAP2K2,MAPK1,MRAS,MYC,NRAS,PDPK1,PIK3C2A,PIK3CA,PIK3CB,PIK3CD,PIK3R1,PIK3R2,PIK3R3,PIK3R4,PTEN,SOS1,SOS2,TP53
Prostate Cancer Signaling	2,66E01	2,88E-01	#NUM!	ABL1,AKT1,AKT2,AKT3,AR,ATF4,BAD,BCL2,CCND1,GSK3B,HRAS,KRAS,MAP2K1,MAP2K2,MAPK1,MRAS,MTOR,NFKB1,NFKB2,NRAS,PDPK1,PIK3C2A,PIK3CA,PIK3CB,PIK3CD,PIK3R1,PIK3R2,PIK3R3,PIK3R4,PTEN,RELA,SOS1,SOS2,TP53
Autism Signaling Pathway	2,66E01	1,61E-01	1,414	AKT1,AKT1S1,AKT2,AKT3,ALDH2,BRAF,CACNA1A,CACNA1E,CACNB4,CACNG2,CACNG7,FOLR1,GSK3B,HLA-A,HLA-C,HLA-E,HPRT1,HRAS,IFNG,IL4,IL6,KRAS,L-glutamic acid,L2HGDH,LTA,MAP2K1,MAP2K2,MAPK1,MET,MLST8,MRAS,MTOR,NOS1,NRAS,PIK3C2A,PIK3CA,PIK3CB,PIK3CD,PIK3R1,PIK3R2,PIK3R3,PIK3R4,PRKAG1,PRKAG2,PTEN,RPS6KA1,RPS6KB1,RPTOR,SLC6A19,SOS1,SOS2
Erythropoietin Signaling Pathway	2,62E01	2,2E-01	2,530	AKT1,AKT2,AKT3,BAD,BCL2L1,CCND1,GSK3B,HIF1A,HRAS,IFNG,IL4,IL6,JAK2,KRAS,LTA,MAP2K1,MAP2K2,MAPK1,MRAS,MTOR,NFKB1,NFKB2,NRAS,PDPK1,PIK3C2A,PIK3CA,PIK3CB,PIK3CD,PIK3R1,PIK3R2,PIK3R3,PIK3R4,PLCG1,PRKCG,RELA,RPS6KB1,SOS1,SOS2,STAT5A,TP53
IL-27 Signaling Pathway	2,6E01	2,65E-01	1,859	AKT1,AKT2,AKT3,CD274,FOXP3,GZMB,HLA-A,HLA-C,HLA-E,IFNG,IRF1,JAK2,MAPK1,MTOR,MYD88,NFKB1,NFKB2,NGFR,NOS2,PIK3C2A,PIK3CA,PIK3CB,PIK3CD,PIK3R1,PIK3R2,PIK3R3,PIK3R4,PPARGC1A,RELA,RUNX1,SMAD3,STAT1,STAT3,TLR2,TLR4
NGF Signaling	2,55E01	2,7E-01	2,744	AKT1,AKT2,AKT3,ATF4,HRAS,KRAS,MAP2K1,MAP2K2,MAP3K12,MAPK1,MAPK8,MRAS,NFKB1,NFKB2,NGFR,NRAS,PDPK1,PIK3C2A,PIK3CA,PIK3CB,PIK3CD,PIK3R1,PIK3R2,PIK3R3,PIK3R4,PLCG1,RELA,RPS6KA1,RPS6KB1,RPS6KB2,SOS1,SOS2,TP53,TRAF6
Senescence Pathway	2,55E01	1,61E-01	2,654	AKT1,AKT2,AKT3,BRAF,CACNA1A,CACNA1E,CACNB4,CACNG2,CACNG7,CAT,CCNB2,CCND1,EZH2,HRAS,IL6,KRAS,MAP2K1,MAP2K2,MAP2K3,MAPK1,MRAS,MTOR,NFAT5,NFKB1,NFKB2,NRAS,PDHA1,PDK1,PDK2,PDK3,PIK3C2A,PIK3CA,PIK3CB,PIK3CD,PIK3R1,PIK3R2,PIK3R3,PIK3R4,PTEN,SMAD2,SMAD3,SMAD4,SOD2,SQSTM1,TBK1,TLR2,TP53,TRAF6,VHL
Apelin Endothelial Signaling Pathway	2,52E01	2,42E-01	2,401	AKT1,AKT2,AKT3,GNG12,HIF1A,HRAS,KRAS,L-arginine,MAP2K1,MAP2K2,MAPK1,MAPK8,MRAS,MTOR,NFKB1,NFKB2,NRAS,PIK3C2A,PIK3CA,PIK3CB,PIK3CD,PIK3R1,PIK3R2,PIK3R3,PIK3R4,PRKAA1,PRKAA2,PRKAB1,PRKAB2,PRKAG1,PRKAG2,PRKCG,RELA,RPS6KB1,RPS6KB2,SMAD3
PI3K/AKT Signaling	2,51E01	0.2	2,137	AKT1,AKT2,AKT3,BAD,BCL2,BCL2L1,CCND1,GSK3B,GYS2,HRAS,IL21R,ITGA11,ITGB1,ITGB5,JAK2,KRAS,L-arginine,MAP2K1,MAP2K2,MAPK1,MAPK8IP1,MRAS,MTOR,NFKB1,NFKB2,NRAS,PDPK1,PIK3CA,PIK3CB,PIK3CD,PIK3R1,PIK3R2,PIK3R3,PTEN,RELA,RPS6KB1,RPS6KB2,SOS1,SOS2,TP53,YWHAZ
Ovarian Cancer Signaling	2,51E01	2,31E-01	1,961	ABL1,AKT1,AKT2,AKT3,BCL2,BRAF,BRCA1,BRCA2,CCND1,EGFR,GSK3B,HRAS,KRAS,MAP2K1,MAP2K2,MAPK1,MRAS,MSH2,MTOR,NRAS,PIK3C2A,PIK3CA,PIK3CB,PIK3CD,PIK3R1,PIK3R2,PIK3R3,PIK3R4,PRKAG1,PRKAG2,PTEN,PTGS1,RAD51,RPS6KB1,RPS6KB2,TP53,VEGFA
Oxidative Phosphorylation	2,48E01	2,7E-01	-4,004	ATP5F1D,ATP5ME,COX4I1,COX5A,COX5B,COX6A1,COX6B1,COX7B,COX7C,COX8A,NDUFA1,NDUFA12,NDUFA13,NDUFA2,NDUFA3,NDUFA4,NDUFA6,NDUFA7,NDUFB1,NDUFB10,NDUFB11,NDUFB2,NDUFB4,NDUFB7,NDUFB8,NDUFS7,NDUFS8,SDHA,SDHB,SDHC,UQCR10,UQCR11,UQCRQ
Sertoli Cell-Germ Cell Junction Signaling Pathway (Enhanced)	2,48E01	1,78E-01	2,287	A2M,AKT1,AKT2,AKT3,ARPC4,GSK3B,HRAS,ITGB1,KRAS,L-arginine,LAMA4,LAMB1,LAMC1,MAP2K1,MAP2K2,MAP2K3,MAP3K12,MAPK1,MAPK8,MRAS,NFKB1,NFKB2,NGFR,NOS2,NRAS,PDPK1,PIK3C2A,PIK3CA,PIK3CB,PIK3CD,PIK3R1,PIK3R2,PIK3R3,PIK3R4,PRKAA1,PRKAA2,PRKAB1,PRKAB2,PRKAG1,PRKAG2,PTK2,RELA,SMAD2,SMAD3
ERB2-ERBB3 Signaling	2,47E01	0.4	1,961	AKT1,BAD,CCND1,GSK3B,HRAS,KRAS,MAP2K1,MAP2K2,MAPK1,MRAS,MYC,NRAS,PDPK1,PIK3C2A,PIK3CA,PIK3CB,PIK3CD,PIK3R1,PIK3R2,PIK3R3,PIK3R4,PTEN,SOS1,SOS2,STAT3,STAT5A
Glioma Signaling	2,47E01	2,56E-01	2,502	ABL1,AKT1,AKT2,AKT3,CCND1,EGFR,HRAS,IDH1,IDH2,IDH3B,IDH3G,KRAS,MAP2K1,MAP2K2,MAPK1,MRAS,MTOR,NRAS,PDGFB,PDGFRB,PIK3C2A,PIK3CA,PIK3CB,PIK3CD,PIK3R1,PIK3R2,PIK3R3,PIK3R4,PLCG1,PRKCG,PTEN,SOS1,SOS2,TP53
Renal Cell Carcinoma Signaling	2,45E01	3,46E-01	1,964	AKT1,AKT2,AKT3,FH,HIF1A,HRAS,KRAS,MAP2K1,MAP2K2,MAPK1,MET,MRAS,NRAS,PDGFB,PIK3C2A,PIK3CA,PIK3CB,PIK3CD,PIK3R1,PIK3R2,PIK3R3,PIK3R4,SLC2A1,SOS1,SOS2,UBB,VEGFA,VHL
IGF-1 Signaling	2,44E01	2,9E-01	2,556	AKT1,AKT2,AKT3,BAD,HRAS,JAK2,KRAS,MAP2K1,MAP2K2,MAPK1,MAPK8,MRAS,NRAS,PDPK1,PIK3C2A,PIK3CA,PIK3CB,PIK3CD,PIK3R1,PIK3R2,PIK3R3,PIK3R4,PRKAG1,PRKAG2,PTK2,RPS6KB1,RPS6KB2,SOS1,SOS2,STAT3,YWHAZ
Insulin Receptor Signaling	2,44E01	2,4E-01	2,535	AKT1,AKT2,AKT3,BAD,CBL,GSK3B,GYS2,HRAS,INSR,JAK2,KRAS,MAP2K1,MAP2K2,MAPK1,MAPK8,MRAS,MTOR,NRAS,PDPK1,PIK3C2A,PIK3CA,PIK3CB,PIK3CD,PIK3R1,PIK3R2,PIK3R3,PIK3R4,PRKAG1,PRKAG2,PTEN,RPS6KB1,RPS6KB2,RPTOR,SOS1,SOS2
Docosahexaenoic Acid (DHA) Signaling	2,43E01	1,69E-01	1,938	AKT1,AKT1S1,AKT2,AKT3,ALOX15,ATF4,BAD,BCL2,BCL2L1,BRAF,CAT,CCND1,FABP5,GSK3B,HMOX1,MAP2K1,MAP2K2,MAPK1,MLST8,MTOR,NFE2L2,NGFR,PDGFB,PDPK1,PIK3C2A,PIK3CA,PIK3CB,PIK3CD,PIK3R1,PIK3R2,PIK3R3,PIK3R4,PLCG1,PRKAA1,PRKAA2,PRKAB1,PRKAB2,PRKAG1,PRKAG2,PRKCG,RELA,RPS6KB1,RPS6KB2,RPTOR,VEGFA
Neutrophil Extracellular Trap Signaling Pathway	2,43E01	1,33E-01	-0,674	AKT1,AKT2,AKT3,ATP5F1D,CCL5,CD14,COL4A1,COL6A1,HIF1A,IFNG,ITGB1,MAP2K1,MAP2K2,MAP2K3,MAPK1,MAPK8,MTOR,NDUFA12,NDUFA13,NDUFA2,NDUFA3,NDUFA4,NDUFA6,NDUFA7,NDUFB1,NDUFB10,NDUFB11,NDUFB2,NDUFB4,NDUFB7,NDUFB8,NDUFS7,NDUFS8,NFKB1,NFKB2,NOS2,NOX1,NOX3,NOX4,PIK3C2A,PIK3CA,PIK3CB,PIK3CD,PIK3R1,PIK3R2,PIK3R3,PIK3R4,PLCG1,PRKCG,SDHA,SDHB,SDHC,SLC2A1,TLR2,TLR4
NAD Signaling Pathway	2,41E01	2,18E-01	1,333	AKT1,AKT2,AKT3,CLOCK,ERN1,GSK3B,HIF1A,IDH2,L-tryptophan,LDHA,LDHB,NADK,NFKB1,NFKB2,NT5E,PDGFB,PIK3C2A,PIK3CA,PIK3CB,PIK3CD,PIK3R1,PIK3R2,PIK3R3,PIK3R4,POLR2A,PPARGC1A,PRKAA1,PRKAA2,PRKAB1,PRKAB2,PRKAG1,PRKAG2,SLC7A5,SOD2,SREBF1,TP53,VEGFA
Polyamine Regulation in Colon Cancer	2,41E01	3,82E-01	1,177	AKT1,AKT1S1,AKT2,AKT3,ALOX15,ARG1,BRAF,GSK3B,KRAS,MAP2K1,MAP2K2,MAP2K3,MAPK1,MLST8,MTOR,MYC,OAZ1,ODC1,PPARG,putrescine,RPTOR,SLC3A2,spermidine,spermine,SRM,TP53
Endocannabinoid Developing Neuron Pathway	2,41E01	2,58E-01	2,191	AKT1,AKT1S1,AKT2,AKT3,ATF4,BRAF,BRCA1,CCND1,GNG12,GSK3B,HRAS,KRAS,MAP2K1,MAP2K2,MAP2K3,MAPK1,MAPK8,MLST8,MRAS,MTOR,NRAS,PIK3C2A,PIK3CA,PIK3CB,PIK3CD,PIK3R1,PIK3R2,PIK3R3,PIK3R4,PRKAG1,PRKAG2,RPTOR,STAT3
IL-6 Signaling	2,4E01	2,56E-01	2,828	A2M,AKT1,AKT2,AKT3,CD14,HRAS,IL6,JAK2,KRAS,MAP2K1,MAP2K2,MAP2K3,MAPK1,MAPK8,MRAS,NFKB1,NFKB2,NGFR,NRAS,PIK3C2A,PIK3CA,PIK3CB,PIK3CD,PIK3R1,PIK3R2,PIK3R3,PIK3R4,RELA,SOS1,SOS2,STAT3,TRAF6,VEGFA
Adrenomedullin signaling pathway	2,39E01	1,93E-01	1,947	AKT1,AKT2,AKT3,BAD,BCL2,BRAF,GAD1,GSK3B,HIF1A,HRAS,KRAS,L-arginine,LTA,MAP2K1,MAP2K2,MAP2K3,MAPK1,MAPK8,MRAS,NFKB1,NFKB2,NPR1,NPR2,NRAS,PIK3C2A,PIK3CA,PIK3CB,PIK3CD,PIK3R1,PIK3R2,PIK3R3,PIK3R4,PLCG1,PPARG,PRKAG1,PRKAG2,PTK2,RELA,SOS1,SOS2
IL-10 Signaling	2,39E01	2,24E-01	-0,333	AKT1,AKT2,AKT3,ATF4,BCL2,BCL2L1,CCND1,GSK3B,HIF1A,HLA-A,HLA-C,HLA-DRB1,HLA-E,HMOX1,IFNG,IL6,MAP2K3,MAPK1,MAPK8,MTOR,NFKB1,NFKB2,NOS2,PKM,PRKAA1,PRKAA2,PRKAB1,PRKAB2,PRKAG1,PRKAG2,RELA,STAT1,STAT3,STAT5A,TLR4,TRAF6
Macrophage Alternative Activation Signaling Pathway	2,38E01	1,98E-01	0,480	ADORA2A,AKT1S1,AKT2,ALOX15,ARG1,ATF4,HLA-DRB1,IL4,IL6,JAK2,L-arginine,L-proline,MAPK1,MLST8,MTOR,MYC,NFKB1,NFKB2,NOS2,PIK3C2A,PIK3CA,PIK3CB,PIK3CD,PIK3R1,PIK3R2,PIK3R3,PIK3R4,PPARG,PPARGC1A,RELA,RPS6KA1,RPS6KB1,RPTOR,SREBF1,STAT1,STAT3,STAT6,THBS1,TLR4
Neuroinflammation Signaling Pathway	2,37E01	1,48E-01	1,896	AKT1,AKT2,AKT3,ATF4,BCL2,CCL5,GAD1,GLS,GLUL,GSK3B,HLA-A,HLA-C,HLA-DRB1,HLA-E,HMOX1,IFNG,IL4,IL6,JAK2,L-glutamic acid,MAPK1,MAPK8,MAPT,MYD88,NFAT5,NFE2L2,NFKB1,NFKB2,NOS2,NOX1,NOX3,NOX4,PIK3C2A,PIK3CA,PIK3CB,PIK3CD,PIK3R1,PIK3R2,PIK3R3,PIK3R4,PLCG1,PRKCG,RELA,SOD2,STAT1,TBK1,TLR2,TLR4,TRAF6
Huntington's Disease Signaling	2,37E01	1,59E-01	1,177	AKT1,AKT2,AKT3,ATF4,ATP5F1D,BCL2L1,CTSD,EGFR,GLS,GNG12,HRAS,HSPA2,HSPA4,L-glutamic acid,MAPK1,MAPK8,MTOR,NCOR1,PDPK1,PIK3C2A,PIK3CA,PIK3CB,PIK3CD,PIK3R1,PIK3R2,PIK3R3,PIK3R4,POLR2A,PRKCG,PSMA3,PSMA7,PSMB1,PSMB10,PSMB3,PSMC1,PSMD13,PSME2,REST,SDHA,SDHB,SDHC,SOS1,SOS2,TBP,TP53,UBB
GM-CSF Signaling	2,35E01	3,66E-01	1,569	AKT1,AKT2,AKT3,BCL2L1,CCND1,HRAS,JAK2,KRAS,MAP2K1,MAP2K2,MAPK1,MRAS,NRAS,PIK3C2A,PIK3CA,PIK3CB,PIK3CD,PIK3R1,PIK3R2,PIK3R3,PIK3R4,RUNX1,SOS1,SOS2,STAT1,STAT3
Endocannabinoid Cancer Inhibition Pathway	2,35E01	2,27E-01	-0,169	AKT1,AKT1S1,AKT2,AKT3,ATF4,BAD,CCND1,GSK3B,HIF1A,MAP2K1,MAP2K2,MAP2K3,MAPK1,MLST8,MTOR,MYC,NOS1,NOS2,PIK3C2A,PIK3CA,PIK3CB,PIK3CD,PIK3R1,PIK3R2,PIK3R3,PIK3R4,PRKAA1,PRKAA2,PRKAB1,PRKAB2,PRKAG1,PRKAG2,PTK2,RPTOR,VEGFA
CNTF Signaling	2,35E01	4,21E-01	1,225	AKT1,HRAS,JAK2,KRAS,MAP2K1,MAP2K2,MAPK1,MRAS,MTOR,NRAS,PIK3C2A,PIK3CA,PIK3CB,PIK3CD,PIK3R1,PIK3R2,PIK3R3,PIK3R4,RPS6KA1,RPS6KB1,RPS6KB2,SOS1,STAT1,STAT3
ID1 Signaling Pathway	2,33E01	1,93E-01	1,441	AKT1,AKT2,AKT3,BCL2,BCL2L1,BRAF,CCND1,CDC20,EGFR,GSK3B,HIF1A,HRAS,IL6,KRAS,MAPK1,MRAS,MYC,NFKB1,NFKB2,NGFR,NRAS,PIK3C2A,PIK3CA,PIK3CB,PIK3CD,PIK3R1,PIK3R2,PIK3R3,PIK3R4,PTEN,PTGER4,REST,SMAD2,SMAD3,SMAD4,STAT3,TP53,TYMS,VEGFA
TR/RXR Activation	2,33E01	2,44E-01	0,522	ACACA,AKT1,AKT2,AKT3,CCNA2,CCND1,ENO1,FASN,FOXM1,HIF1A,MTOR,NCOA2,NCOR1,NRF1,PCK1,PIK3C2A,PIK3CA,PIK3CB,PIK3CD,PIK3R1,PIK3R2,PIK3R3,PIK3R4,PPARG,PPARGC1A,RPS6KB1,RPS6KB2,SLC16A2,SLC16A3,SLC2A1,SREBF1,SREBF2,VEGFA
Melanoma Signaling	2,32E01	4,42E-01	2,132	AKT1,AKT2,AKT3,BAD,BRAF,CCND1,HRAS,KRAS,MAP2K1,MAP2K2,MAPK1,MRAS,NRAS,PIK3C2A,PIK3CA,PIK3CB,PIK3CD,PIK3R1,PIK3R2,PIK3R3,PIK3R4,PTEN,TP53
Thyroid Cancer Signaling	2,31E01	3,33E-01	2,117	AKT1,AKT2,AKT3,BRAF,CCND1,GSK3B,HRAS,INSR,KRAS,MAP2K1,MAP2K2,MAPK1,MRAS,MTOR,MYC,NRAS,PDK1,PIK3C2A,PIK3CA,PIK3CB,PIK3CD,PIK3R1,PIK3R2,PIK3R3,PIK3R4,PTEN,TP53
Electron transport, ATP synthesis, and heat production by uncoupling proteins	2,3E01	2,3E-01	-3,773	ATP5F1D,ATP5ME,COX14,COX4I1,COX5A,COX5B,COX6A1,COX6B1,COX7B,COX7C,COX8A,NDUFA1,NDUFA12,NDUFA13,NDUFA2,NDUFA3,NDUFA4,NDUFA6,NDUFA7,NDUFB1,NDUFB10,NDUFB11,NDUFB2,NDUFB4,NDUFB7,NDUFB8,NDUFS7,NDUFS8,SDHA,SDHB,SDHC,UQCR10,UQCR11,UQCRQ
PD-1, PD-L1 cancer immunotherapy pathway	2,3E01	2,78E-01	-0,756	AKT1,AKT2,AKT3,BCL2L1,CD247,CD274,FOXP3,GSK3B,HLA-A,HLA-C,HLA-DRB1,HLA-E,IFNG,IL4,JAK2,LAT,NGFR,PDCD1LG2,PIK3C2A,PIK3CA,PIK3CB,PIK3CD,PIK3R1,PIK3R2,PIK3R3,PIK3R4,PLCG1,PTEN,SMAD3,STAT5A
Role of Tissue Factor in Cancer	2,29E01	1,88E-01	2,722	AKT1,AKT2,AKT3,BCL2,BCL2L1,BRAF,EGFR,HRAS,ITGB1,JAK2,KRAS,MAP2K1,MAP2K2,MAP2K3,MAPK1,MAPK8,MET,MRAS,MTOR,NFKB1,NFKB2,NGFR,NRAS,PIK3C2A,PIK3CA,PIK3CB,PIK3CD,PIK3R1,PIK3R2,PIK3R3,PIK3R4,PTEN,PTK2,RPS6KA1,RPS6KB1,RPS6KB2,STAT5A,TP53,VEGFA
Oxytocin Signaling Pathway	2,27E01	1,55E-01	1,640	AKT1,AKT2,AKT3,ATF4,CACNA1A,CACNA1E,CACNB4,CACNG2,CACNG7,CCL5,EGFR,GAD1,GNG12,GSK3B,HRAS,IL6,KRAS,MAPK1,MAPK8,MRAS,NFE2L2,NFKB1,NFKB2,NPR1,NPR2,NRAS,PIK3C2A,PIK3CA,PIK3CB,PIK3CD,PIK3R1,PIK3R2,PIK3R3,PIK3R4,PPARG,PRKAA1,PRKAA2,PRKAB1,PRKAB2,PRKAG1,PRKAG2,PRKCG,RELA,SOS1,SOS2
Type II Diabetes Mellitus Signaling	2,27E01	2,07E-01	1,300	AKT1,AKT2,AKT3,CACNA1A,CACNA1E,CACNB4,CACNG2,CACNG7,GCK,INSR,MAPK1,MAPK8,MTOR,NFKB1,NFKB2,NGFR,PDPK1,PIK3C2A,PIK3CA,PIK3CB,PIK3CD,PIK3R1,PIK3R2,PIK3R3,PIK3R4,PKM,PPARG,PRKAA1,PRKAA2,PRKAB1,PRKAB2,PRKAG1,PRKAG2,PRKCG,RELA,SLC27A1
PPARα/RXRα Activation	2,26E01	1,91E-01	-1,808	ACOX1,APOA1,CLOCK,FASN,GOT2,HRAS,IL6,INSR,ITGB5,JAK2,KRAS,MAP2K1,MAP2K2,MAP2K3,MAPK1,MAPK8,MRAS,NCOR1,NFKB1,NFKB2,NR2F1,NRAS,PLCG1,PPARGC1A,PRKAA1,PRKAA2,PRKAB1,PRKAB2,PRKAG1,PRKAG2,RELA,SLC27A1,SMAD2,SMAD3,SMAD4,SOS1,SOS2,TRAF6
Acute Phase Response Signaling	2,26E01	1,98E-01	3,307	A2M,AKT1,AKT2,AKT3,APOA1,HMOX1,HRAS,IL6,JAK2,KRAS,MAP2K1,MAP2K2,MAP2K3,MAPK1,MAPK8,MRAS,MTOR,MYD88,NFKB1,NFKB2,NGFR,NRAS,PDPK1,PIK3CA,PIK3CB,PIK3CD,PIK3R1,PIK3R2,PIK3R3,RBP4,RELA,SOD2,SOS1,SOS2,STAT3,TF,TRAF6
HGF Signaling	2,21E01	2,37E-01	1,461	AKT1,AKT2,AKT3,CCND1,HRAS,IL6,ITGA11,ITGB1,ITGB5,KRAS,MAP2K1,MAP2K2,MAP3K12,MAPK1,MAPK8,MET,MRAS,NRAS,PIK3C2A,PIK3CA,PIK3CB,PIK3CD,PIK3R1,PIK3R2,PIK3R3,PIK3R4,PLCG1,PRKCG,PTK2,SOS1,SOS2,STAT3
IL-3 Signaling	2,21E01	3,29E-01	1,961	AKT1,AKT2,AKT3,BAD,HRAS,JAK2,KRAS,MAP2K1,MAP2K2,MAPK1,MRAS,NRAS,PIK3C2A,PIK3CA,PIK3CB,PIK3CD,PIK3R1,PIK3R2,PIK3R3,PIK3R4,PRKCG,SOS1,STAT1,STAT3,STAT5A,STAT6
IL-7 Signaling Pathway	2,2E01	3,25E-01	1,177	AKT1,AKT2,AKT3,BAD,BCL2,CCND1,GSK3B,IFNG,MAPK1,MET,MYC,PDPK1,PIK3C2A,PIK3CA,PIK3CB,PIK3CD,PIK3R1,PIK3R2,PIK3R3,PIK3R4,PTK2,SLC2A1,SOS1,SOS2,STAT1,STAT5A
mTOR Signaling	2,19E01	1,77E-01	1,298	AKT1,AKT1S1,AKT2,AKT3,HIF1A,HMOX1,HRAS,INSR,KRAS,MAPK1,MAPKAP1,MLST8,MRAS,MTOR,NRAS,PDPK1,PIK3C2A,PIK3CA,PIK3CB,PIK3CD,PIK3R1,PIK3R2,PIK3R3,PIK3R4,PRKAA1,PRKAA2,PRKAB1,PRKAB2,PRKAG1,PRKAG2,PRKCG,PRR5,RICTOR,RPS6KA1,RPS6KB1,RPS6KB2,RPTOR,STK11,VEGFA
Renin-Angiotensin Signaling	2,16E01	2,38E-01	3,157	CCL5,HRAS,JAK2,KRAS,MAP2K1,MAP2K2,MAPK1,MAPK8,MRAS,NFKB1,NFKB2,NOX1,NRAS,PIK3C2A,PIK3CA,PIK3CB,PIK3CD,PIK3R1,PIK3R2,PIK3R3,PIK3R4,PLCG1,PRKAG1,PRKAG2,PRKCG,PTK2,RELA,SOS1,SOS2,STAT1,STAT3
EGF Signaling	2,14E01	3,83E-01	1,043	AKT1,AKT2,AKT3,EGFR,HRAS,MAP2K1,MAPK1,MAPK8,MTOR,PIK3C2A,PIK3CA,PIK3CB,PIK3CD,PIK3R1,PIK3R2,PIK3R3,PIK3R4,PLCG1,RPS6KB1,SOS1,SOS2,STAT1,STAT3
ERBB Signaling	2,13E01	2,9E-01	2,117	AKT1,EGFR,GSK3B,HRAS,KRAS,MAP2K1,MAP2K2,MAP2K3,MAPK1,MAPK8,MRAS,MTOR,NRAS,PDPK1,PIK3C2A,PIK3CA,PIK3CB,PIK3CD,PIK3R1,PIK3R2,PIK3R3,PIK3R4,PLCG1,PRKCG,RPS6KB1,SOS1,SOS2
IL-17A Signaling in Airway Cells	2,11E01	3,48E-01	1,877	AKT1,AKT2,AKT3,GSK3B,IL6,JAK2,MAP2K1,MAP2K2,MAPK1,MAPK8,NFKB1,NFKB2,PIK3C2A,PIK3CA,PIK3CB,PIK3CD,PIK3R1,PIK3R2,PIK3R3,PIK3R4,PTEN,RELA,STAT3,TRAF6
Regulation of the Epithelial-Mesenchymal Transition Pathway	2,09E01	1,85E-01	#NUM!	AKT1,AKT2,AKT3,BRAF,EGFR,FGF1,GSK3B,HIF1A,HRAS,JAK2,KRAS,MAP2K1,MAP2K2,MAP2K3,MAPK1,MET,MRAS,NFKB1,NFKB2,NRAS,PDGFRB,PIK3C2A,PIK3CA,PIK3CB,PIK3CD,PIK3R1,PIK3R2,PIK3R3,PIK3R4,RELA,SMAD2,SMAD3,SMAD4,SOS1,SOS2,STAT3
14-3-3-mediated Signaling	2,05E01	2,33E-01	0,756	AKT1,AKT1S1,AKT2,AKT3,BAD,CBL,EDC3,GSK3B,HRAS,KRAS,MAP2K1,MAP2K2,MAPK1,MAPK8,MAPT,MRAS,NRAS,PIK3C2A,PIK3CA,PIK3CB,PIK3CD,PIK3R1,PIK3R2,PIK3R3,PIK3R4,PLCG1,PRKCG,RPS6KA1,STK11,YWHAZ
Serotonin Receptor Signaling	2,05E01	1,11E-01	1,753	AANAT,ACAT1,AKT1,AKT2,AKT3,ATF4,BCL2,BRAF,CACNA1A,CACNA1E,CACNB4,CACNG2,CACNG7,GNG12,GSK3B,HIF1A,HMOX1,HRAS,IL4I1,IL6,ITGB1,JAK2,KRAS,L-tryptophan,MAP1LC3B,MAP2K1,MAP2K2,MAP2K3,MAPK1,MAPT,MRAS,MTOR,MYC,NFKB1,NFKB2,NRAS,PDK1,PIK3C2A,PIK3CA,PIK3CB,PIK3CD,PIK3R1,PIK3R2,PIK3R3,PIK3R4,PLCG1,PPARGC1A,PRKAG1,PRKAG2,PRKCG,PTGS1,RPS6KB1,RPS6KB2,SQSTM1,STAT3
IL-8 Signaling	2,04E01	1,73E-01	2,874	AKT1,AKT2,AKT3,BCL2,BCL2L1,BRAF,CCND1,EGFR,GNG12,HMOX1,HRAS,KRAS,MAP2K1,MAP2K2,MAPK1,MAPK8,MRAS,MTOR,NFKB1,NOX1,NOX3,NOX4,NRAS,PIK3C2A,PIK3CA,PIK3CB,PIK3CD,PIK3R1,PIK3R2,PIK3R3,PIK3R4,PRKCG,PTK2,RELA,RPS6KB1,TRAF6,VEGFA
DHCR24 Signaling Pathway	2,04E01	2,01E-01	0,174	AKT1,AKT2,AKT3,APOA1,APOB,APOE,APOM,AR,GSK3B,HMOX1,HRAS,KRAS,MAPT,MRAS,NFKB1,NFKB2,NRAS,PDGFB,PIK3C2A,PIK3CA,PIK3CB,PIK3CD,PIK3R1,PIK3R2,PIK3R3,PIK3R4,PRKCG,RBP4,REST,SREBF1,SREBF2,TF,TP53
Non-Small Cell Lung Cancer Signaling	2,04E01	2,7E-01	1,961	ABL1,AKT1,AKT2,AKT3,BAD,CCND1,EGFR,HRAS,KRAS,MAP2K1,MAP2K2,MAPK1,MRAS,NRAS,PDPK1,PIK3C2A,PIK3CA,PIK3CB,PIK3CD,PIK3R1,PIK3R2,PIK3R3,PIK3R4,PLCG1,SOS1,SOS2,TP53
Neurotrophin/TRK Signaling	2,02E01	3,01E-01	2,200	AKT1,ATF4,HRAS,KRAS,MAP2K1,MAP2K2,MAP2K3,MAPK1,MAPK8,MRAS,NGFR,NRAS,PDPK1,PIK3C2A,PIK3CA,PIK3CB,PIK3CD,PIK3R1,PIK3R2,PIK3R3,PIK3R4,PLCG1,RPS6KA1,SOS1,SOS2
Neuregulin Signaling	2,02E01	2,38E-01	2,353	AKT1,AKT2,AKT3,BAD,EGFR,HRAS,ITGA11,ITGB1,ITGB5,KRAS,MAP2K1,MAP2K2,MAPK1,MRAS,MTOR,MYC,NRAS,PDPK1,PIK3R1,PIK3R2,PIK3R3,PLCG1,PRKCG,PTEN,RPS6KB1,RPS6KB2,SOS1,SOS2,STAT5A
Thrombopoietin Signaling	2,01E01	3,43E-01	1,877	HRAS,JAK2,KRAS,MAP2K1,MAP2K2,MAPK1,MRAS,MYC,NRAS,PIK3C2A,PIK3CA,PIK3CB,PIK3CD,PIK3R1,PIK3R2,PIK3R3,PIK3R4,PLCG1,PRKCG,SOS1,STAT1,STAT3,STAT5A
PDGF Signaling	2,01E01	2,8E-01	1,961	ABL1,HRAS,JAK2,KRAS,MAP2K1,MAP2K2,MAPK1,MAPK8,MRAS,MYC,NRAS,PDGFB,PDGFRB,PIK3C2A,PIK3CA,PIK3CB,PIK3CD,PIK3R1,PIK3R2,PIK3R3,PIK3R4,PLCG1,SOS1,SOS2,STAT1,STAT3
Mouse Embryonic Stem Cell Pluripotency	1,99E01	2,6E-01	1,732	AKT1,AKT2,AKT3,GSK3B,HRAS,JAK2,KRAS,MAP2K1,MAP2K2,MAPK1,MRAS,MYC,NRAS,PIK3C2A,PIK3CA,PIK3CB,PIK3CD,PIK3R1,PIK3R2,PIK3R3,PIK3R4,SMAD4,SOS1,SOS2,SOX2,STAT3,TP53
Gap Junction Signaling	1,99E01	1,32E-01	2,111	AKT1,AKT2,AKT3,ATF4,CCND1,EGFR,GAD1,GSK3B,GZMB,HRAS,KRAS,L-glutamic acid,MAP2K1,MAP2K2,MAPK1,MAPK8,MRAS,MYC,NFKB1,NFKB2,NGFR,NPR1,NPR2,NRAS,PDGFRB,PIK3C2A,PIK3CA,PIK3CB,PIK3CD,PIK3R1,PIK3R2,PIK3R3,PIK3R4,PLCG1,PRKAG1,PRKAG2,PRKCG,PTGER4,RELA,RUNX2,SMAD2,SMAD3,SOS1,SOS2,TLR4
Eicosanoid Signaling	1,98E01	1,39E-01	2,655	AKT1,AKT2,AKT3,ALOX15,ALOX5,ATF4,BAD,BRAF,CCND1,EGFR,GNG12,HRAS,ITGB1,KRAS,LTA4H,LTC4S,MAP2K1,MAP2K2,MAPK1,MAPKAP1,MRAS,MYC,NFKB1,NFKB2,NOX1,NRAS,PIK3C2A,PIK3CA,PIK3CB,PIK3CD,PIK3R1,PIK3R2,PIK3R3,PIK3R4,PLCG1,PRKAG1,PRKAG2,PRKCG,PTGER4,PTGES,PTGS1,RPS6KA1,VEGFA
NRF2-mediated Oxidative Stress Response	1,98E01	1,6E-01	3,273	AKT1,ATF4,CAT,CYP1A2,DNAJC14,GCLC,GSK3B,HMOX1,HRAS,KEAP1,KRAS,MAP2K1,MAP2K2,MAP2K3,MAPK1,MAPK8,MGST3,MRAS,NFE2L2,NQO1,NRAS,PIK3C2A,PIK3CA,PIK3CB,PIK3CD,PIK3R1,PIK3R2,PIK3R3,PIK3R4,PRDX1,PRKCG,SOD1,SOD2,SOD3,SQSTM1,TXN,TXNRD1,UBB
VEGF Signaling	1,98E01	2,57E-01	2,117	AKT1,AKT2,AKT3,BAD,BCL2,BCL2L1,HIF1A,HRAS,KRAS,MAP2K1,MAP2K2,MAPK1,MRAS,NRAS,PIK3C2A,PIK3CA,PIK3CB,PIK3CD,PIK3R1,PIK3R2,PIK3R3,PIK3R4,PLCG1,PTK2,SOS1,SOS2,VEGFA
Production of Nitric Oxide and Reactive Oxygen Species in Macrophages	1,98E01	1,78E-01	1,029	AKT1,AKT2,AKT3,APOA1,APOB,APOE,APOM,CAT,IFNG,IL4,IRF1,JAK2,MAP2K1,MAP3K12,MAPK1,MAPK8,NFKB1,NFKB2,NGFR,NOS2,PIK3C2A,PIK3CA,PIK3CB,PIK3CD,PIK3R1,PIK3R2,PIK3R3,PIK3R4,PLCG1,PRKCG,RBP4,RELA,STAT1,TLR2,TLR4
Circadian Rhythm Signaling	1,97E01	1,46E-01	#NUM!	AANAT,AKT1S1,ATF4,BRAF,CACNA1A,CACNA1E,CACNB4,CACNG2,CACNG7,CLOCK,GAD1,GNG12,GSK3B,HIF1A,HRAS,HSF1,KRAS,L-glutamic acid,L-tryptophan,MAP2K1,MAP2K2,MAP2K3,MAPK1,MLST8,MRAS,MTOR,MYC,NGFR,NOS1,NPR1,NPR2,NRAS,PLCG1,PRKAA1,PRKAA2,PRKAB1,PRKAB2,PRKAG1,PRKAG2,PRKCG,RPTOR
PIP3 activates AKT signaling	1,97E01	2,08E-01	1,257	AKT1,AKT1S1,AKT2,AKT3,BAD,CD19,EGFR,FGF1,GSK3B,ICOS,INSR,MAPK1,MAPKAP1,MET,MLST8,MTOR,MYD88,PDGFB,PDGFRB,PDPK1,PIK3CA,PIK3CB,PIK3CD,PIK3R1,PIK3R2,PIK3R3,PRR5,PTEN,RICTOR,RPS6KB2,TRAF6
IL-33 Signaling Pathway	1,95E01	1,81E-01	1,715	AKT1,AKT2,AKT3,ATF4,BCL2L1,CCL5,FOXP3,IFNG,IL4,IL6,JAK2,MAP2K1,MAP2K2,MAPK1,MAPK8,MTOR,MYD88,NFKB1,NFKB2,PIK3C2A,PIK3CA,PIK3CB,PIK3CD,PIK3R1,PIK3R2,PIK3R3,PIK3R4,PRKAG1,PRKAG2,RPS6KA1,RPS6KB1,STAT3,TBK1,TRAF6
Prolactin Signaling	1,94E01	2,65E-01	2,353	HRAS,IRF1,JAK2,KRAS,MAP2K1,MAP2K2,MAPK1,MRAS,MYC,NRAS,PDPK1,PIK3C2A,PIK3CA,PIK3CB,PIK3CD,PIK3R1,PIK3R2,PIK3R3,PIK3R4,PLCG1,PRKCG,SOS1,SOS2,STAT1,STAT3,STAT5A
IL-2 Signaling	1,93E01	3,44E-01	2,400	AKT1,AKT2,AKT3,HRAS,KRAS,MAP2K1,MAP2K2,MAPK1,MAPK8,MRAS,NRAS,PIK3C2A,PIK3CA,PIK3CB,PIK3CD,PIK3R1,PIK3R2,PIK3R3,PIK3R4,SOS1,SOS2,STAT5A
Melanocyte Development and Pigmentation Signaling	1,92E01	2,6E-01	1,800	ATF4,BCL2,HRAS,KRAS,MAP2K1,MAP2K2,MAPK1,MRAS,NRAS,PIK3C2A,PIK3CA,PIK3CB,PIK3CD,PIK3R1,PIK3R2,PIK3R3,PIK3R4,PLCG1,PRKAG1,PRKAG2,RPS6KA1,RPS6KB1,RPS6KB2,SOS1,SOS2,TYR
Human Embryonic Stem Cell Pluripotency	1,92E01	1,71E-01	2,874	AKT1,AKT2,AKT3,BRAF,GSK3B,HRAS,JAK2,KRAS,MAP2K1,MAP2K2,MAP2K3,MAPK1,MRAS,MYC,NRAS,PDGFB,PDGFRB,PDPK1,PIK3C2A,PIK3CA,PIK3CB,PIK3CD,PIK3R1,PIK3R2,PIK3R3,PIK3R4,PRKCG,REST,SMAD2,SMAD3,SMAD4,SOS1,SOS2,SOX2,STAT3
The citric acid (TCA) cycle and respiratory electron transport	1,91E01	2,75E-01	-0,600	CS,D2HGDH,FAHD1,FH,IDH2,IDH3A,IDH3B,IDH3G,L2HGDH,LDHA,LDHB,ME2,MPC1,MPC2,OGDH,PDHA1,PDK1,PDK2,PDK3,PDP1,SDHA,SDHB,SDHC,SLC16A1,SLC16A3
MSP-RON Signaling in Macrophages Pathway	1,9E01	2,3E-01	0,392	ARG1,ATF4,HLA-DRB1,HRAS,IFNG,JAK2,KRAS,L-proline,MAPK1,MRAS,NFKB1,NFKB2,NOS2,NRAS,PIK3C2A,PIK3CA,PIK3CB,PIK3CD,PIK3R1,PIK3R2,PIK3R3,PIK3R4,RELA,SOS1,SOS2,STAT1,STAT3,TLR4
Orexin Signaling Pathway	1,9E01	1,53E-01	0,973	AKT1,AKT1S1,AKT2,AKT3,ATP6V1F,CACNA1A,CACNA1E,CACNB4,CACNG2,CACNG7,GNG12,HIF1A,IL6,MAPK1,MLST8,MTOR,NFKB1,NFKB2,PIK3C2A,PIK3CA,PIK3CB,PIK3CD,PIK3R1,PIK3R2,PIK3R3,PIK3R4,PLCG1,PPARG,PPARGC1A,PRKAA1,PRKAA2,PRKAB1,PRKAB2,PRKAG1,PRKAG2,PRKCG,RPTOR,SMAD4
Cardiac Hypertrophy Signaling (Enhanced)	1,9E01	1,01E-01	2,828	AKT1,AKT2,AKT3,CACNA1A,CACNA1E,CACNB4,CACNG2,CACNG7,FGF1,GNG12,GSK3B,HRAS,IFNG,IL21R,IL4,IL6,ITGA11,ITGB1,ITGB5,JAK2,KRAS,LTA,MAP2K1,MAP2K2,MAP2K3,MAP3K12,MAPK1,MAPK8,MRAS,MTOR,MYC,NFAT5,NFKB1,NFKB2,NGFR,NPR1,NRAS,PDK1,PIK3C2A,PIK3CA,PIK3CB,PIK3CD,PIK3R1,PIK3R2,PIK3R3,PIK3R4,PLCG1,PRKAG1,PRKAG2,PRKCG,PTEN,PTK2,RELA,RPS6KB1,RPS6KB2,STAT3
PEDF Signaling	1,88E01	2,86E-01	1,225	AKT1,AKT2,AKT3,BCL2,BCL2L1,HRAS,KRAS,MAPK1,MRAS,NFKB1,NFKB2,NRAS,PIK3C2A,PIK3CA,PIK3CB,PIK3CD,PIK3R1,PIK3R2,PIK3R3,PIK3R4,PPARG,RELA,SOD2,TP53
MicroRNA Biogenesis Signaling Pathway	1,87E01	1,72E-01	0,686	ABL1,AKT1,AKT2,AKT3,BRCA1,EGFR,HMOX1,HRAS,KRAS,MAPK1,MRAS,MTOR,MYC,NDC1,NRAS,NUP205,NUP62,PDGFB,PIK3C2A,PIK3CA,PIK3CB,PIK3CD,PIK3R1,PIK3R2,PIK3R3,PIK3R4,POLR2A,RPS6KB1,SEC13,SMAD2,SMAD3,TP53,TPR,VEGFA
Estrogen-Dependent Breast Cancer Signaling	1,86E01	2,79E-01	1,877	AKT1,AKT2,AKT3,ATF4,CCND1,EGFR,HRAS,HSD17B8,KRAS,MAPK1,MRAS,NFKB1,NFKB2,NRAS,PIK3C2A,PIK3CA,PIK3CB,PIK3CD,PIK3R1,PIK3R2,PIK3R3,PIK3R4,RELA,STAT5A
IL-23 Signaling Pathway	1,85E01	4,13E-01	1,147	AKT1,AKT2,AKT3,FOXP3,HIF1A,JAK2,NFKB1,NFKB2,PIK3C2A,PIK3CA,PIK3CB,PIK3CD,PIK3R1,PIK3R2,PIK3R3,PIK3R4,RELA,RUNX1,STAT3
SPINK1 General Cancer Pathway	1,85E01	3,19E-01	1,279	AKT1,AKT2,AKT3,EGFR,HRAS,IL6,JAK2,KRAS,MAP2K1,MAP2K2,MAPK1,MRAS,NRAS,PIK3C2A,PIK3CA,PIK3CB,PIK3CD,PIK3R1,PIK3R2,PIK3R3,PIK3R4,STAT3
Apelin Pancreas Signaling Pathway	1,83E01	4,04E-01	-0,229	ERN1,MAPK8,NFKB1,NFKB2,PIK3C2A,PIK3CA,PIK3CB,PIK3CD,PIK3R1,PIK3R2,PIK3R3,PIK3R4,PRKAA1,PRKAA2,PRKAB1,PRKAB2,PRKAG1,PRKAG2,RELA
NF-κB Activation by Viruses	1,83E01	2,91E-01	1,460	AKT1,AKT2,AKT3,CD4,HRAS,ITGB1,KRAS,MAPK1,MRAS,NFKB1,NFKB2,NRAS,PIK3C2A,PIK3CA,PIK3CB,PIK3CD,PIK3R1,PIK3R2,PIK3R3,PIK3R4,PRKCG,RELA,TBP
Small Cell Lung Cancer Signaling	1,83E01	2,55E-01	1,528	ABL1,AKT1,AKT2,AKT3,BCL2,BCL2L1,CCND1,MYC,NFKB1,NFKB2,NOS1,PIK3C2A,PIK3CA,PIK3CB,PIK3CD,PIK3R1,PIK3R2,PIK3R3,PIK3R4,PTEN,PTK2,RELA,TP53,TRAF1,TRAF6
ERK/MAPK Signaling	1,82E01	1,6E-01	1,257	ATF4,BAD,BRAF,HRAS,ITGA11,ITGB1,ITGB5,KRAS,MAP2K1,MAP2K2,MAPK1,MRAS,MYC,MYCN,NRAS,PIK3C2A,PIK3CA,PIK3CB,PIK3CD,PIK3R1,PIK3R2,PIK3R3,PIK3R4,PLCG1,PPARG,PRKAG1,PRKAG2,PRKCG,PTK2,RPS6KA1,SOS1,SOS2,STAT1,STAT3,YWHAZ
Hereditary Breast Cancer Signaling	1,8E01	2,01E-01	#NUM!	AKT1,AKT2,AKT3,ARID1A,ARID2,BRCA1,BRCA2,CCND1,FANCA,FANCD2,HRAS,KRAS,MRAS,MSH2,NPM1,NRAS,PIK3C2A,PIK3CA,PIK3CB,PIK3CD,PIK3R1,PIK3R2,PIK3R3,PIK3R4,POLR2A,PTEN,RAD51,TP53,UBB
Cancer Drug Resistance by Drug Efflux	1,78E01	3,23E-01	2,683	AKT1,AKT2,AKT3,BRAF,HRAS,KRAS,MAP2K1,MAP2K2,MAPK1,MRAS,NFKB1,NRAS,PDK1,PIK3CA,PIK3CB,PIK3CD,PIK3R1,PIK3R2,PIK3R3,PTEN,TP53
Lymphotoxin β Receptor Signaling	1,78E01	3,51E-01	1,698	AKT1,AKT2,AKT3,BCL2L1,LTA,MAPK1,NFKB1,NFKB2,PDPK1,PIK3C2A,PIK3CA,PIK3CB,PIK3CD,PIK3R1,PIK3R2,PIK3R3,PIK3R4,RELA,TRAF1,TRAF6
Fc Epsilon RI Signaling	1,77E01	2,18E-01	2,746	AKT1,AKT2,AKT3,HRAS,IL4,KRAS,LAT,MAP2K1,MAP2K2,MAP2K3,MAPK1,MAPK8,MRAS,NRAS,PDPK1,PIK3C2A,PIK3CA,PIK3CB,PIK3CD,PIK3R1,PIK3R2,PIK3R3,PIK3R4,PLCG1,PRKCG,SOS1,SOS2
Role of Macrophages, Fibroblasts and Endothelial Cells in Rheumatoid Arthritis	1,75E01	1,24E-01	#NUM!	AKT1,AKT2,AKT3,ATF4,CCL5,CCND1,GSK3B,HRAS,IL6,JAK2,KRAS,LTA,MAP2K1,MAP2K2,MAP2K3,MAPK1,MRAS,MYC,MYD88,NFAT5,NFKB1,NGFR,NOS2,NRAS,PDGFB,PIK3C2A,PIK3CA,PIK3CB,PIK3CD,PIK3R1,PIK3R2,PIK3R3,PIK3R4,PLCG1,PRKCG,RELA,STAT3,TLR2,TLR4,TRAF1,TRAF6,VEGFA
CD40 Signaling	1,75E01	3,13E-01	2,236	LTA,MAP2K1,MAP2K2,MAP2K3,MAPK1,MAPK8,NFKB1,NFKB2,PIK3C2A,PIK3CA,PIK3CB,PIK3CD,PIK3R1,PIK3R2,PIK3R3,PIK3R4,PTGS1,RELA,STAT3,TRAF1,TRAF6
LPS-stimulated MAPK Signaling	1,75E01	2,71E-01	2,294	CD14,HRAS,KRAS,MAP2K1,MAP2K2,MAP2K3,MAPK1,MAPK8,MRAS,NFKB1,NFKB2,NRAS,PIK3C2A,PIK3CA,PIK3CB,PIK3CD,PIK3R1,PIK3R2,PIK3R3,PIK3R4,PRKCG,RELA,TLR4
Glioblastoma Multiforme Signaling	1,75E01	1,76E-01	2,191	AKT1,AKT2,AKT3,CCND1,EGFR,GSK3B,HRAS,KRAS,MAP2K1,MAP2K2,MAPK1,MRAS,MTOR,MYC,NRAS,PDGFB,PDGFRB,PIK3C2A,PIK3CA,PIK3CB,PIK3CD,PIK3R1,PIK3R2,PIK3R3,PIK3R4,PLCG1,PTEN,RPS6KB1,SOS1,SOS2,TP53
Ceramide Signaling	1,75E01	2,53E-01	1,225	AKT1,AKT2,AKT3,BAD,BCL2,CTSD,HRAS,KRAS,MAP2K1,MAPK8,MRAS,NFKB1,NFKB2,NGFR,NRAS,PIK3C2A,PIK3CA,PIK3CB,PIK3CD,PIK3R1,PIK3R2,PIK3R3,PIK3R4,RELA
Transcriptional Regulatory Network in Embryonic Stem Cells	1,74E01	1,83E-01	2,191	AKT1,AKT2,AKT3,EOMES,GSK3B,HRAS,JAK2,KAT6A,KRAS,MAP2K1,MAP2K2,MAPK1,MRAS,MYC,NRAS,PIK3C2A,PIK3CA,PIK3CB,PIK3CD,PIK3R1,PIK3R2,PIK3R3,PIK3R4,REST,SMAD2,SMAD3,SMAD4,SOX2,STAT3,TP53
Oxytocin in Brain Signaling Pathway	1,74E01	1,62E-01	1,219	AKT1,AKT2,AKT3,ATF4,CACNA1A,CACNA1E,CACNB4,CACNG2,CACNG7,EGFR,GNG12,HRAS,IL6,KRAS,MAP2K1,MAP2K2,MAPK1,MRAS,MTOR,NFKB1,NFKB2,NRAS,PIK3C2A,PIK3CA,PIK3CB,PIK3CD,PIK3R1,PIK3R2,PIK3R3,PIK3R4,PRKCG,PTGS1,TLR4
RAC Signaling	1,73E01	0.2	2,353	ARPC4,HRAS,ITGA11,ITGB1,ITGB5,KRAS,MAP2K1,MAP2K2,MAPK1,MAPK8,MRAS,NFKB1,NFKB2,NOX1,NOX3,NOX4,NRAS,PIK3C2A,PIK3CA,PIK3CB,PIK3CD,PIK3R1,PIK3R2,PIK3R3,PIK3R4,PTK2,RELA,RPS6KB1
CDX Gastrointestinal Cancer Signaling Pathway	1,73E01	1,61E-01	-1,061	AKT1,AKT2,AKT3,BRAF,CCND1,EGFR,GSK3B,IFNG,IL4,IL6,JAK2,LTA,MAP2K1,MAP2K2,MAPK1,NFKB1,NFKB2,NOX1,NOX3,NOX4,PIK3C2A,PIK3CA,PIK3CB,PIK3CD,PIK3R1,PIK3R2,PIK3R3,PIK3R4,PTEN,RELA,SMAD4,SOX2,STAT3
Acetylcholine Receptor Signaling Pathway	1,72E01	1,6E-01	1,219	AKT1,AKT2,AKT3,ATF4,BCL2,CACNA1A,CACNA1E,CACNB4,CACNG2,CACNG7,HMOX1,IL6,JAK2,KEAP1,MAPK1,NFE2L2,NFKB1,NFKB2,NGFR,NOS2,PIK3C2A,PIK3CA,PIK3CB,PIK3CD,PIK3R1,PIK3R2,PIK3R3,PIK3R4,PLCG1,PRKAG1,PRKAG2,PRKCG,TH
Angiopoietin Signaling	1,72E01	2,82E-01	3,207	AKT1,AKT2,AKT3,BAD,HRAS,KRAS,MRAS,NFKB1,NFKB2,NRAS,PIK3C2A,PIK3CA,PIK3CB,PIK3CD,PIK3R1,PIK3R2,PIK3R3,PIK3R4,PTK2,RELA,SOS1,STAT5A
Telomerase Signaling	1,72E01	2,31E-01	2,600	ABL1,AKT1,AKT2,AKT3,EGFR,HRAS,KRAS,MAP2K1,MAP2K2,MAPK1,MRAS,MYC,NRAS,PDPK1,PIK3C2A,PIK3CA,PIK3CB,PIK3CD,PIK3R1,PIK3R2,PIK3R3,PIK3R4,SOS1,SOS2,TP53
HMGB1 Signaling	1,72E01	1,8E-01	2,785	AKT1,AKT2,AKT3,HRAS,IFNG,IL4,IL6,KAT6A,KRAS,LTA,MAP2K1,MAP2K2,MAP2K3,MAPK1,MAPK8,MRAS,NFKB1,NFKB2,NGFR,NRAS,PIK3C2A,PIK3CA,PIK3CB,PIK3CD,PIK3R1,PIK3R2,PIK3R3,PIK3R4,RELA,TLR4
Netrin Signaling	1,71E01	1,71E-01	1,616	AKT1,AKT2,AKT3,ARPC4,CACNA1A,CACNA1E,CACNB4,CACNG2,CACNG7,MAP2K1,MAP2K2,MAPK1,MAPK8,MTOR,NFAT5,NFKB1,NFKB2,PGK1,PIK3C2A,PIK3CA,PIK3CB,PIK3CD,PIK3R1,PIK3R2,PIK3R3,PIK3R4,PLCG1,PRKAG1,PRKAG2,PRKCG,PTK2
P2Y Purigenic Receptor Signaling Pathway	1,71E01	1,96E-01	2,502	AKT1,AKT2,AKT3,ATF4,GNG12,HRAS,KRAS,MAP2K1,MAP2K2,MAPK1,MRAS,MYC,NFKB1,NFKB2,NRAS,PIK3C2A,PIK3CA,PIK3CB,PIK3CD,PIK3R1,PIK3R2,PIK3R3,PIK3R4,PLCG1,PRKAG1,PRKAG2,PRKCG,RELA
ERBB4 Signaling	1,7E01	0.3	1,964	AKT1,HRAS,KRAS,MAP2K1,MAP2K2,MAPK1,MRAS,NRAS,PDPK1,PIK3C2A,PIK3CA,PIK3CB,PIK3CD,PIK3R1,PIK3R2,PIK3R3,PIK3R4,PLCG1,PRKCG,SOS1,SOS2
Nitric Oxide Signaling in the Cardiovascular System	1,69E01	2,03E-01	1,091	AKT1,AKT2,AKT3,CACNA1A,CACNA1E,CACNB4,CACNG2,CACNG7,L-arginine,MAP2K1,MAP2K2,MAPK1,NPR1,NPR2,PIK3C2A,PIK3CA,PIK3CB,PIK3CD,PIK3R1,PIK3R2,PIK3R3,PIK3R4,PRKAA1,PRKAG1,PRKAG2,PRKCG,VEGFA
VEGF Family Ligand-Receptor Interactions	1,69E01	2,56E-01	2,294	AKT1,AKT2,AKT3,HRAS,KRAS,MAP2K1,MAP2K2,MAPK1,MRAS,NRAS,PIK3C2A,PIK3CA,PIK3CB,PIK3CD,PIK3R1,PIK3R2,PIK3R3,PIK3R4,PLCG1,PRKCG,SOS1,SOS2,VEGFA
FGF Signaling	1,69E01	2,56E-01	1,460	AKT1,AKT2,AKT3,ATF4,FGF1,HRAS,MAP2K1,MAP2K3,MAPK1,MAPK8,MET,PIK3C2A,PIK3CA,PIK3CB,PIK3CD,PIK3R1,PIK3R2,PIK3R3,PIK3R4,PLCG1,SOS1,SOS2,STAT3
Xenobiotic Metabolism General Signaling Pathway	1,68E01	1,92E-01	3,024	AKT1,AKT2,AKT3,GCLC,HMOX1,HRAS,KEAP1,KRAS,MAP2K1,MAP2K2,MAP2K3,MAP3K12,MAPK1,MAPK8,MGST3,MRAS,NFE2L2,NQO1,NRAS,PIK3C2A,PIK3CA,PIK3CB,PIK3CD,PIK3R1,PIK3R2,PIK3R3,PIK3R4,PRKCG
Integrin Signaling	1,68E01	1,55E-01	1,567	ABL1,AKT1,AKT2,AKT3,ARF5,ARPC4,BRAF,GSK3B,HRAS,ITGA11,ITGB1,ITGB5,KRAS,MAP2K1,MAP2K2,MAPK1,MAPK8,MRAS,NRAS,PDGFB,PIK3C2A,PIK3CA,PIK3CB,PIK3CD,PIK3R1,PIK3R2,PIK3R3,PIK3R4,PLCG1,PTEN,PTK2,SOS1,SOS2
Antiproliferative Role of Somatostatin Receptor 2	1,68E01	2,72E-01	1,414	BRAF,GAD1,GNG12,HRAS,KRAS,L-arginine,MAP2K1,MAP2K2,MAPK1,MRAS,NOS1,NPR1,NPR2,NRAS,PIK3C2A,PIK3CA,PIK3CB,PIK3CD,PIK3R1,PIK3R2,PIK3R3,PIK3R4
Macroautophagy	1,68E01	2,92E-01	2,400	ATG101,CHMP2A,CHMP6,GABARAP,LAMTOR2,LAMTOR4,LAMTOR5,MAP1LC3B,MLST8,MTOR,PIK3R4,PRKAA1,PRKAA2,PRKAB1,PRKAB2,PRKAG1,PRKAG2,RB1CC1,RPTOR,RRAGC,WDR45
Role of NANOG in Mammalian Embryonic Stem Cell Pluripotency	1,67E01	2,1E-01	1,800	AKT1,AKT2,AKT3,GSK3B,HRAS,JAK2,KRAS,MAP2K1,MAP2K2,MAPK1,MRAS,NRAS,PIK3C2A,PIK3CA,PIK3CB,PIK3CD,PIK3R1,PIK3R2,PIK3R3,PIK3R4,SMAD4,SOS1,SOS2,SOX2,STAT3,TP53
Folate Signaling Pathway	1,67E01	2,68E-01	-0,218	BCL2,CCNA2,CD274,FOLR1,FOLR3,GART,glycine,JAK2,L-glutamic acid,L-serine,MAPK1,MAT2A,MYC,NFKB1,NFKB2,PPAT,SHMT1,SHMT2,SOX2,STAT3,TP53,TYMS
Pulmonary Healing Signaling Pathway	1,67E01	1,59E-01	0,707	BRAF,CCND1,EGFR,FOXM1,HIF1A,HRAS,IDH2,KRAS,MAPK1,MAPK8,MRAS,MYC,MYD88,NFKB1,NFKB2,NGFR,NRAS,PRKAA1,PRKAA2,PRKAB1,PRKAB2,PRKAG1,PRKAG2,PRKCG,SOS1,SOS2,STAT3,STAT5A,THBS1,TLR2,TLR4,VEGFA
Role of NFAT in Cardiac Hypertrophy	1,66E01	1,47E-01	1,257	AKT1,AKT2,AKT3,CACNA1A,CACNA1E,CACNB4,CACNG2,CACNG7,GNG12,GSK3B,HRAS,IL6,KRAS,MAP2K1,MAP2K2,MAP2K3,MAPK1,MAPK8,MRAS,NRAS,PIK3C2A,PIK3CA,PIK3CB,PIK3CD,PIK3R1,PIK3R2,PIK3R3,PIK3R4,PLCG1,PRKAG1,PRKAG2,PRKCG,SOS1,SOS2
Sertoli Cell-Sertoli Cell Junction Signaling	1,66E01	1,42E-01	2,197	A2M,AKT1,AKT2,AKT3,AR,ATF4,EGFR,HRAS,ITGB1,KEAP1,KRAS,LAMA4,LAMB1,LAMC1,MAP2K1,MAP2K2,MAP2K3,MAP3K12,MAPK1,MAPK8,MRAS,NFKB1,NFKB2,NGFR,NRAS,PIK3C2A,PIK3CA,PIK3CB,PIK3CD,PIK3R1,PIK3R2,PIK3R3,PIK3R4,PTK2,RPS6KA1
Energy dependent regulation of mTOR by LKB1-AMPK	1,66E01	4,57E-01	2,000	CAB39,LAMTOR2,LAMTOR4,LAMTOR5,MLST8,MTOR,PPM1A,PRKAA1,PRKAA2,PRKAB1,PRKAB2,PRKAG1,PRKAG2,RPTOR,RRAGC,STK11
Role of Osteoclasts in Rheumatoid Arthritis Signaling Pathway	1,65E01	1,25E-01	2,722	AKT1,AKT2,AKT3,ATF4,BAD,BCL2,BRAF,CBL,CCND1,COL4A1,COL6A1,GSK3B,HRAS,IFNG,IL4,KRAS,MAP2K1,MAP2K2,MAP2K3,MAPK1,MAPK8,MRAS,NFKB1,NGFR,NRAS,PIK3C2A,PIK3CA,PIK3CB,PIK3CD,PIK3R1,PIK3R2,PIK3R3,PIK3R4,PLCG1,RELA,SOS1,SOS2,TLR4,TRAF6
HEY1 Signaling Pathway	1,63E01	1,76E-01	1,300	AKT1,AKT2,AKT3,AR,ASCL1,EGFR,HIF1A,IL6,NCOR1,PIK3C2A,PIK3CA,PIK3CB,PIK3CD,PIK3R1,PIK3R2,PIK3R3,PIK3R4,PRKAA1,PRKAA2,PRKAB1,PRKAB2,PRKAG1,PRKAG2,RUNX2,SMAD2,SMAD3,SMAD4,TP53,VEGFA
Role of IL-17A in Arthritis	1,61E01	3,22E-01	#NUM!	CCL5,MAP2K1,MAP2K2,MAP2K3,MAPK1,MAPK8,NFKB1,NFKB2,NOS2,PIK3C2A,PIK3CA,PIK3CB,PIK3CD,PIK3R1,PIK3R2,PIK3R3,PIK3R4,RELA,RPS6KA1
Role of PI3K/AKT Signaling in the Pathogenesis of Influenza	1,61E01	2,94E-01	1,789	AKT1,AKT2,AKT3,CCL5,GSK3B,IFNG,MAP2K1,MAP2K2,MAPK1,NFKB1,NFKB2,PIK3C2A,PIK3CA,PIK3CB,PIK3CD,PIK3R1,PIK3R2,PIK3R3,PIK3R4,RELA
UVB-Induced MAPK Signaling	1,6E01	3,46E-01	0,471	AKT1,BAD,EGFR,MAP2K1,MAPK1,MAPK8,MTOR,PIK3C2A,PIK3CA,PIK3CB,PIK3CD,PIK3R1,PIK3R2,PIK3R3,PIK3R4,PRKCG,RPS6KB1,TP53
Glutaminergic Receptor Signaling Pathway (Enhanced)	1,59E01	1,18E-01	1,265	AGK,AKT1,AKT1S1,AKT2,AKT3,ATF4,BAD,CACNA1A,CACNA1E,CACNB4,CACNG2,CACNG7,GLS,GLUD1,GLUL,GOT1,GOT2,HMOX1,L-glutamic acid,MAPK1,MLST8,MTOR,NFKB1,NFKB2,PIK3C2A,PIK3CA,PIK3CB,PIK3CD,PIK3R1,PIK3R2,PIK3R3,PIK3R4,PLCG1,PRKAG1,PRKAG2,PRKCG,RPS6KB1,RPS6KB2,RPTOR,SLC7A11
Role of JAK1 and JAK3 in γc Cytokine Signaling	1,59E01	2,9E-01	#NUM!	HRAS,IL21R,IL4,JAK2,KRAS,MAPK1,MRAS,NRAS,PIK3C2A,PIK3CA,PIK3CB,PIK3CD,PIK3R1,PIK3R2,PIK3R3,PIK3R4,STAT1,STAT3,STAT5A,STAT6
UVA-Induced MAPK Signaling	1,59E01	2,32E-01	0,000	BCL2L1,EGFR,HRAS,KRAS,MAPK1,MAPK8,MRAS,MTOR,NRAS,PIK3C2A,PIK3CA,PIK3CB,PIK3CD,PIK3R1,PIK3R2,PIK3R3,PIK3R4,PLCG1,RPS6KA1,RPS6KB1,RPS6KB2,STAT1,TP53
Th1 Pathway	1,57E01	2,03E-01	1,000	CD247,CD274,CD3E,CD4,HLA-A,HLA-DRB1,ICOS,IFNG,IL4,IL6,IRF1,JAK2,KLRD1,LTA,NFKB1,PIK3C2A,PIK3CA,PIK3CB,PIK3CD,PIK3R1,PIK3R2,PIK3R3,PIK3R4,STAT1,STAT3
Glutamate and glutamine metabolism	1,56E01	4,1E-01	-0,500	GLS,GLUD1,GLUL,GOT2,KYAT1,L-alanine,L-aspartic acid,L-glutamic acid,L-glutamine,L-proline,OAT,PYCR1,PYCR2,PYCR3,RIMKLA,RIMKLB
EIF2 Signaling	1,56E01	1,42E-01	1,061	AKT1,AKT2,AKT3,ATF4,BCL2,CCND1,GSK3B,HRAS,INSR,KRAS,MAP2K1,MAP2K2,MAPK1,MRAS,MYC,MYCN,NOX4,NRAS,PDPK1,PIK3C2A,PIK3CA,PIK3CB,PIK3CD,PIK3R1,PIK3R2,PIK3R3,PIK3R4,RPL23,RPLP0,SOS1,SOS2,SREBF1,VEGFA
Xenobiotic Metabolism Signaling	1,56E01	1,25E-01	#NUM!	ALDH2,CAT,CYP1A2,CYP1B1,GCLC,HMOX1,HRAS,IL4I1,IL6,KEAP1,KRAS,MAP2K1,MAP2K2,MAP2K3,MAP3K12,MAPK1,MAPK8,MGST3,MRAS,NFE2L2,NFKB1,NFKB2,NOS2,NQO1,NRAS,PIK3C2A,PIK3CA,PIK3CB,PIK3CD,PIK3R1,PIK3R2,PIK3R3,PIK3R4,PPARGC1A,PRKCG,RELA,SOD3
Amyotrophic Lateral Sclerosis Signaling	1,55E01	0.2	-0,243	AKT3,BCL2,BCL2L1,CACNA1A,CACNA1E,CACNB4,CACNG2,CACNG7,CAT,GLUL,GPX1,L-glutamic acid,L-glutamine,NOS1,PIK3C2A,PIK3CA,PIK3CB,PIK3CD,PIK3R1,PIK3R2,PIK3R3,PIK3R4,SOD1,TP53,VEGFA
Reelin Signaling in Neurons	1,54E01	1,87E-01	1,400	AKT1,AKT2,AKT3,APOE,ARPC4,GSK3B,ITGB1,MAP2K1,MAP2K2,MAP2K3,MAPK1,MAPK8,MAPK8IP1,MAPT,MTOR,PDK1,PDK2,PDK3,PIK3C2A,PIK3CA,PIK3CB,PIK3CD,PIK3R1,PIK3R2,PIK3R3,PIK3R4
Signaling by PDGF	1,52E01	2,92E-01	1,147	COL4A1,COL6A1,HRAS,KRAS,NRAS,PDGFB,PDGFRB,PIK3CA,PIK3CB,PIK3R1,PIK3R2,PLCG1,SOS1,STAT1,STAT3,STAT5A,STAT6,THBS1,THBS2
Growth Hormone Signaling	1,51E01	2,67E-01	0,000	A2M,JAK2,MAPK1,PDPK1,PIK3C2A,PIK3CA,PIK3CB,PIK3CD,PIK3R1,PIK3R2,PIK3R3,PIK3R4,PLCG1,PRKCG,RPS6KA1,RPS6KB1,RPS6KB2,STAT1,STAT3,STAT5A
Opioid Signaling Pathway	1,51E01	1,24E-01	2,197	AKT1,AKT2,AKT3,AP2S1,ATF4,BAD,BRAF,CACNA1A,CACNA1E,CACNB4,CACNG2,CACNG7,GNG12,GSK3B,HRAS,KRAS,MAP2K1,MAP2K2,MAP2K3,MAPK1,MRAS,MYC,NFKB1,NFKB2,NOS1,NRAS,PDK1,PRKAG1,PRKAG2,PRKCG,RPS6KA1,RPS6KB1,RPS6KB2,SOS1,SOS2,TH
PAK Signaling	1,5E01	2,02E-01	2,558	HRAS,ITGA11,ITGB1,ITGB5,KRAS,MAP2K1,MAP2K2,MAPK1,MAPK8,MRAS,NRAS,PDGFB,PDGFRB,PIK3C2A,PIK3CA,PIK3CB,PIK3CD,PIK3R1,PIK3R2,PIK3R3,PIK3R4,PTK2,SOS1,SOS2
Costimulation by the CD28 family	1,5E01	2,44E-01	-0,218	AKT1,AKT2,AKT3,CD247,CD274,CD3E,CD4,CTLA4,HLA-DRB1,ICOS,MAPKAP1,MLST8,MTOR,PDCD1LG2,PDPK1,PIK3CA,PIK3R1,PIK3R2,PIK3R3,PRR5,RICTOR
p53 Signaling	1,49E01	2,24E-01	-0,894	AKT1,AKT2,AKT3,BCL2,BCL2L1,BRCA1,CCND1,GSK3B,HIF1A,MAPK8,PIK3C2A,PIK3CA,PIK3CB,PIK3CD,PIK3R1,PIK3R2,PIK3R3,PIK3R4,PTEN,THBS1,TIGAR,TP53
ILK Signaling	1,47E01	1,48E-01	2,268	AKT1,AKT2,AKT3,ATF4,CCND1,GSK3B,HIF1A,ITGB1,ITGB5,MAPK1,MAPK8,MTOR,MYC,NFKB1,NFKB2,NOS2,PDPK1,PIK3C2A,PIK3CA,PIK3CB,PIK3CD,PIK3R1,PIK3R2,PIK3R3,PIK3R4,PTEN,PTK2,RELA,RICTOR,VEGFA
IL-17 Signaling	1,47E01	1,53E-01	2,043	AKT1,AKT2,AKT3,GSK3B,HRAS,IFNG,IL4,IL6,JAK2,KRAS,LTA,MAP2K3,MAPK1,MAPK8,MRAS,NFKB1,NOS2,NRAS,PIK3C2A,PIK3CA,PIK3CB,PIK3CD,PIK3R1,PIK3R2,PIK3R3,PIK3R4,RELA,TRAF6,VEGFA
Activin Inhibin Signaling Pathway	1,46E01	1,41E-01	1,257	AKT1,AKT2,AKT3,CCNA1,FOXP3,GSK3B,IL6,MAP2K1,MAP2K2,MAP2K3,MAPK1,MAPK8,MYD88,NFKB1,NFKB2,NGFR,PIK3C2A,PIK3CA,PIK3CB,PIK3CD,PIK3R1,PIK3R2,PIK3R3,PIK3R4,PPARG,SMAD2,SMAD3,SMAD4,STAT3,TLR2,TLR4
Leptin Signaling in Obesity	1,46E01	2,5E-01	0,728	AKT1,AKT2,AKT3,JAK2,LEPR,MAP2K1,MAP2K2,MAPK1,PIK3C2A,PIK3CA,PIK3CB,PIK3CD,PIK3R1,PIK3R2,PIK3R3,PIK3R4,PLCG1,PRKAG1,PRKAG2,STAT3
fMLP Signaling in Neutrophils	1,45E01	1,81E-01	2,449	ARPC4,GNG12,HRAS,KRAS,MAP2K1,MAP2K2,MAPK1,MRAS,NFAT5,NFKB1,NFKB2,NOX1,NOX3,NOX4,NRAS,PIK3C2A,PIK3CA,PIK3CB,PIK3CD,PIK3R1,PIK3R2,PIK3R3,PIK3R4,PRKCG,RELA
Cardiac Hypertrophy Signaling	1,45E01	1,26E-01	1,461	AKT1,CACNA1A,CACNA1E,CACNB4,CACNG2,CACNG7,GNG12,GSK3B,HRAS,IL6,KRAS,MAP2K1,MAP2K2,MAP2K3,MAP3K12,MAPK1,MAPK8,MRAS,MTOR,NRAS,PIK3C2A,PIK3CA,PIK3CB,PIK3CD,PIK3R1,PIK3R2,PIK3R3,PIK3R4,PLCG1,PRKAG1,PRKAG2,RPS6KA1,RPS6KB1,SOS1
Relaxin Signaling	1,44E01	1,64E-01	1,633	AKT1,AKT2,AKT3,BRAF,GAD1,GNG12,L-arginine,MAP2K1,MAPK1,MRAS,NFKB1,NFKB2,NOS2,NPR1,NPR2,PIK3C2A,PIK3CA,PIK3CB,PIK3CD,PIK3R1,PIK3R2,PIK3R3,PIK3R4,PRKAG1,PRKAG2,RELA,VEGFA
HOTAIR Regulatory Pathway	1,44E01	1,64E-01	0,962	AKT1,AKT2,AKT3,AR,EZH2,FOXM1,HSF1,IRF1,KMT2A,LAMTOR5,MET,MYC,NFKB1,NFKB2,PIK3C2A,PIK3CA,PIK3CB,PIK3CD,PIK3R1,PIK3R2,PIK3R3,PIK3R4,PTEN,RELA,REST,STAT3,TLR4
Glucose metabolism	1,44E01	2,02E-01	-0,209	ALDOA,GCK,GOT1,GOT2,GPI,HK1,HK2,HK3,L-aspartic acid,L-glutamic acid,NDC1,NUP205,NUP62,PCK1,PCK2,PFKFB1,PFKL,PFKM,PKM,RANBP2,SEC13,SLC25A1,TPR
Tryptophan catabolism	1,44E01	3,95E-01	-2,324	AADAT,AFMID,IDO1,KYAT1,KYAT3,L-alanine,L-glutamic acid,L-histidine,L-isoleucine,L-leucine,L-phenylalanine,L-tryptophan,L-valine,SLC3A2,SLC7A5
RANK Signaling in Osteoclasts	1,44E01	2,28E-01	2,400	AKT1,AKT2,AKT3,CBL,MAP2K1,MAP2K2,MAP3K12,MAPK1,MAPK8,NFKB1,NFKB2,PIK3C2A,PIK3CA,PIK3CB,PIK3CD,PIK3R1,PIK3R2,PIK3R3,PIK3R4,RELA,TRAF6
Synaptogenesis Signaling Pathway	1,44E01	1,15E-01	1,667	AKT1,AKT2,AKT3,AP2S1,APOE,ARPC4,ATF4,BAD,BRAF,CACNB4,EFNA4,GSK3B,HRAS,KRAS,L-glutamic acid,MAPK1,MAPT,MRAS,MTOR,NRAS,PIK3C2A,PIK3CA,PIK3CB,PIK3CD,PIK3R1,PIK3R2,PIK3R3,PIK3R4,PLCG1,PRKAG1,PRKAG2,RPS6KB1,RPS6KB2,SOS1,SOS2,THBS1,THBS2
IL-13 Signaling Pathway	1,43E01	1,98E-01	0,209	AKT1,AKT2,AKT3,ALOX15,ARG1,BCL2L1,IL4,JAK2,MAPK1,MTOR,PIK3C2A,PIK3CA,PIK3CB,PIK3CD,PIK3R1,PIK3R2,PIK3R3,PIK3R4,STAT1,STAT3,STAT6,TP53,TRAF6
RAF/MAP kinase cascade	1,42E01	1,23E-01	1,219	BRAF,EGFR,FGF1,glycine,HRAS,JAK2,KRAS,L-glutamic acid,LAMTOR2,LAT,MAP2K1,MAP2K2,MAPK1,MET,MRAS,NRAS,PDGFB,PDGFRB,PEBP1,PIK3CA,PIK3CB,PIK3R1,PIK3R2,PSMA3,PSMA7,PSMB1,PSMB10,PSMB3,PSMC1,PSMD13,PSME2,PTK2,SOS1,UBB
Granzyme A Signaling	1,41E01	2,57E-01	3,441	NDUFA1,NDUFA12,NDUFA13,NDUFA2,NDUFA3,NDUFA4,NDUFA6,NDUFA7,NDUFB1,NDUFB10,NDUFB11,NDUFB2,NDUFB4,NDUFB7,NDUFB8,NDUFS7,NDUFS8,NME1,PRF1
PPAR Signaling	1,4E01	2,06E-01	-3,710	HRAS,INSR,KRAS,MAP2K1,MAP2K2,MAPK1,MRAS,NCOR1,NFKB1,NFKB2,NGFR,NR2F1,NRAS,PDGFB,PDGFRB,PPARG,PPARGC1A,RELA,SOS1,SOS2,STAT5A,TRAF6
Th1 and Th2 Activation Pathway	1,39E01	1,56E-01	#NUM!	CD247,CD274,CD3E,CD4,HLA-A,HLA-DRB1,ICOS,IFNG,IL4,IL6,IRF1,JAK2,KLRD1,LTA,NFKB1,PIK3C2A,PIK3CA,PIK3CB,PIK3CD,PIK3R1,PIK3R2,PIK3R3,PIK3R4,STAT1,STAT3,STAT5A,STAT6
Macropinocytosis Signaling	1,39E01	2,5E-01	1,291	CD14,HRAS,ITGB1,ITGB5,KRAS,MET,MRAS,NRAS,PDGFB,PIK3C2A,PIK3CA,PIK3CB,PIK3CD,PIK3R1,PIK3R2,PIK3R3,PIK3R4,PLCG1,PRKCG
Mitotic G1 phase and G1/S transition	1,38E01	1,79E-01	-1,877	ABL1,AKT1,AKT2,AKT3,CCNA1,CCNA2,CCND1,JAK2,MYBL2,MYC,PRIM1,PRIM2,PSMA3,PSMA7,PSMB1,PSMB10,PSMB3,PSMC1,PSMD13,PSME2,RRM2,TK1,TYMS,UBB
TCR signaling	1,37E01	1,78E-01	-0,816	CD247,CD3E,CD4,HLA-DRB1,LAT,NFKB1,PDPK1,PIK3CA,PIK3CB,PIK3R1,PIK3R2,PLCG1,PSMA3,PSMA7,PSMB1,PSMB10,PSMB3,PSMC1,PSMD13,PSME2,PTEN,RELA,TRAF6,UBB
Virus Entry via Endocytic Pathways	1,36E01	1,85E-01	#NUM!	ABL1,AP2S1,FOLR1,HLA-A,HLA-C,HLA-E,HRAS,ITGB1,ITGB5,KRAS,MRAS,NRAS,PIK3C2A,PIK3CA,PIK3CB,PIK3CD,PIK3R1,PIK3R2,PIK3R3,PIK3R4,PLCG1,PRKCG,TFRC
IL-9 Signaling	1,36E01	0.4	1,069	NFKB1,NFKB2,PIK3C2A,PIK3CA,PIK3CB,PIK3CD,PIK3R1,PIK3R2,PIK3R3,PIK3R4,RELA,STAT1,STAT3,STAT5A
GDNF Family Ligand-Receptor Interactions	1,35E01	2,41E-01	2,065	HRAS,KRAS,MAP2K1,MAP2K2,MAPK1,MAPK8,MRAS,NRAS,PIK3C2A,PIK3CA,PIK3CB,PIK3CD,PIK3R1,PIK3R2,PIK3R3,PIK3R4,PLCG1,SOS1,SOS2
RAR Activation	1,34E01	9,52E-02	0,309	ADH4,AKT1,AKT2,AKT3,ARID1A,ARID2,ATF4,FABP5,HIF1A,IFNG,IL4,IL6,JAK2,LAMB1,LTA,MAP2K1,MAPK1,MAPK8,NCOR1,NFKB1,NFKB2,NR2F1,PDPK1,PIK3C2A,PIK3CA,PIK3CB,PIK3CD,PIK3R1,PIK3R2,PIK3R3,PIK3R4,PPARG,PPARGC1A,PRKAG1,PRKAG2,PTEN,RBP4,RELA,SMAD3,SMAD4,STAT5A,VEGFA
Macrophage Classical Activation Signaling Pathway	1,34E01	1,43E-01	0,756	CCL5,CD14,EZH2,HIF1A,HLA-DRB1,IFNG,IL4,IL6,IRF1,JAK2,LTA,LY96,MYD88,NFKB1,NFKB2,NOS2,PDHA1,PKM,PPARG,RELA,SDHA,SDHB,SDHC,STAT1,STAT3,STAT6,TLR4,TRAF6
FXR/RXR Activation	1,34E01	1,42E-01	1,134	AKT1,AKT2,AKT3,APOA1,APOB,APOE,FASN,HMOX1,IFNG,IL4,IL6,LTA,MAPK8,MGST3,NFE2L2,NFKB1,NFKB2,NQO1,PCK2,PPARG,PPARGC1A,PRKAA1,PRKAA2,PRKAB1,PRKAB2,PRKAG1,PRKAG2,SREBF1
Role of Osteoblasts in Rheumatoid Arthritis Signaling Pathway	1,33E01	1,27E-01	-0,180	AKT1,AKT2,AKT3,BCL2,CTSA,CTSD,CTSL,CTSS,CTSZ,GSK3B,IFNG,IL4,IL6,JAK2,LTA,MAPK1,PIK3C2A,PIK3CA,PIK3CB,PIK3CD,PIK3R1,PIK3R2,PIK3R3,PIK3R4,RUNX2,SMAD4,STAT1,STAT3,STAT5A,STAT6,VEGFA
eNOS Signaling	1,33E01	1,54E-01	1,342	AKT1,AKT2,AKT3,CCNA1,CCNA2,HSPA2,HSPA4,L-arginine,PDPK1,PIK3C2A,PIK3CA,PIK3CB,PIK3CD,PIK3R1,PIK3R2,PIK3R3,PIK3R4,PLCG1,PRKAA1,PRKAA2,PRKAB1,PRKAB2,PRKAG1,PRKAG2,PRKCG,VEGFA
Insulin Secretion Signaling Pathway	1,32E01	1,14E-01	1,095	ATF4,CACNA1A,CACNA1E,CACNB4,CACNG2,CACNG7,GCK,INSR,JAK2,MAPK1,MTOR,PDHA1,PIK3C2A,PIK3CA,PIK3CB,PIK3CD,PIK3R1,PIK3R2,PIK3R3,PIK3R4,PLCG1,PRKAG1,PRKAG2,PRKCG,RPS6KB1,RPS6KB2,SLC2A1,SLC2A14,SLC2A3,SLC2A8,STAT1,STAT3,STAT5A,STAT6
Thrombin Signaling	1,32E01	1,3E-01	2,268	AKT1,AKT2,AKT3,EGFR,GNG12,HRAS,KRAS,MAP2K1,MAP2K2,MAPK1,MRAS,NFKB1,NFKB2,NRAS,PDPK1,PIK3C2A,PIK3CA,PIK3CB,PIK3CD,PIK3R1,PIK3R2,PIK3R3,PIK3R4,PLCG1,PRKCG,PTK2,RELA,RPS6KB1,SOS1,TBP
Deubiquitination	1,31E01	1,2E-01	-1,414	AR,ATXN7,BRCA1,BRCC3,CCNA1,CCNA2,CDC20,CLSPN,HIF1A,KEAP1,L-lysine,MYC,NEDD8,NOD2,PRKN,PSMA3,PSMA7,PSMB1,PSMB10,PSMB3,PSMC1,PSMD13,PSME2,PTEN,SMAD2,SMAD3,SMAD4,STAM2,TP53,TRAF6,UBB,USP8
Role of Chondrocytes in Rheumatoid Arthritis Signaling Pathway	1,31E01	1,67E-01	0,000	AKT1S1,IL6,ITGB1,JAK2,LTA,MAPK1,MLST8,MTOR,NFKB1,NFKB2,NGFR,NOS2,PRKAA1,PRKAA2,PRKAB1,PRKAB2,PRKAG1,PRKAG2,RPTOR,RUNX2,STAT3,TLR2,TRAF6,VEGFA
PTEN Regulation	1,31E01	1,58E-01	-0,209	AKT1,AKT2,AKT3,EZH2,LAMTOR2,LAMTOR4,LAMTOR5,MAPK1,MLST8,MTOR,PPARG,PSMA3,PSMA7,PSMB1,PSMB10,PSMB3,PSMC1,PSMD13,PSME2,PTEN,REST,RPTOR,RRAGC,TP53,UBB
Interleukin-1 family signaling	1,31E01	1,76E-01	0,209	ALOX5,IL4,MAP2K1,MAPK8,MYD88,NFKB1,NOD2,PSMA3,PSMA7,PSMB1,PSMB10,PSMB3,PSMC1,PSMD13,PSME2,PTPN5,RELA,SMAD3,SQSTM1,STAT3,TBK1,TRAF6,UBB
Nucleotide salvage	1,3E01	2,47E-01	-0,471	ADA,ADAL,ADK,AMPD2,AMPD3,APRT,DCK,DGUOK,GMPR,GMPR2,HPRT1,PUDP,TK1,TK2,UCK1,UCK2,UCKL1,UPP1
Chaperone Mediated Autophagy Signaling Pathway	1,3E01	7,93E-02	-0,700	AKT1,ATP6V1F,CCND1,CD247,CD3E,CTSA,GPX4,HIF1A,HK2,HSPA2,HSPA4,IDH1,IDH2,ITCH,MAPK1,MAPKAP1,MAPT,MLST8,MTOR,MYC,NCOR1,NFE2L2,NFKB1,NFKB2,PDPK1,PIK3C2A,PIK3CA,PIK3CB,PIK3CD,PIK3R1,PIK3R2,PIK3R3,PIK3R4,PRKAA1,PRKAA2,PRKAB1,PRKAB2,PRKAG1,PRKAG2,PRR5,PSMA3,PSMA7,PSMB1,PSMB10,PSMB3,PSME2,RELA,RICTOR,SOX2,TBK1,TP53
GP6 Signaling Pathway	1,3E01	1,74E-01	1,279	AKT1,AKT2,AKT3,COL4A1,COL6A1,GSK3B,LAMA4,LAMB1,LAMC1,LAT,NOX1,PDPK1,PIK3C2A,PIK3CA,PIK3CB,PIK3CD,PIK3R1,PIK3R2,PIK3R3,PIK3R4,PLCG1,PRKCG,PTK2
Microautophagy Signaling Pathway	1,29E01	1,55E-01	0,209	CHMP2A,CHMP6,COL4A1,COL6A1,MAP1LC3B,PRKAA1,PRKAA2,PRKAB1,PRKAB2,PRKAG1,PRKAG2,PSMA3,PSMA7,PSMB1,PSMB10,PSMB3,PSMC1,PSMD13,PSME2,SEC13,SNF8,SQSTM1,STAM2,TP53,VPS28
Gα12/13 Signaling	1,29E01	1,72E-01	2,711	AKT1,AKT2,AKT3,HRAS,KRAS,MAP2K1,MAP2K2,MAPK1,MAPK8,MRAS,NFKB1,NFKB2,NRAS,PIK3C2A,PIK3CA,PIK3CB,PIK3CD,PIK3R1,PIK3R2,PIK3R3,PIK3R4,PTK2,RELA
Interleukin-4 and Interleukin-13 signaling	1,26E01	1,88E-01	-1,342	AKT1,ALOX15,ALOX5,BCL2,BCL2L1,CCND1,HIF1A,HMOX1,IL4,IL6,ITGB1,JAK2,MYC,NOS2,PIK3R1,SOX2,STAT1,STAT3,STAT6,TP53,VEGFA
Semaphorin Neuronal Repulsive Signaling Pathway	1,26E01	1,58E-01	-1,460	AKT1,AKT2,AKT3,GSK3B,ITGA11,ITGB1,ITGB5,MAP2K1,MAP2K2,MAP2K3,MAPT,PIK3C2A,PIK3CA,PIK3CB,PIK3CD,PIK3R1,PIK3R2,PIK3R3,PIK3R4,PLCG1,PRKAG1,PRKAG2,STK11,TP53
GNRH Signaling	1,25E01	1,37E-01	1,964	ATF4,CACNA1A,CACNA1E,CACNB4,CACNG2,CACNG7,EGFR,GNG12,HRAS,KRAS,MAP2K1,MAP2K2,MAP2K3,MAP3K12,MAPK1,MAPK8,MRAS,NFKB1,NFKB2,NRAS,PRKAG1,PRKAG2,PRKCG,PTK2,RELA,SOS1,SOS2
iNOS Signaling	1,23E01	0.3	0,277	CD14,IFNG,IRF1,JAK2,L-arginine,LY96,MAPK1,MYD88,NFKB1,NFKB2,NOS2,RELA,STAT1,TLR4,TRAF6
FAT10 Cancer Signaling Pathway	1,23E01	0.3	1,291	AKT1,AKT2,AKT3,GSK3B,IFNG,IL6,NFKB1,NFKB2,NGFR,RELA,SMAD2,SMAD3,SMAD4,STAT3,TP53
Apelin Adipocyte Signaling Pathway	1,23E01	2,09E-01	0,943	CAT,GPX1,GPX4,HIF1A,MAPK1,MAPK8,MGST3,NOX1,NOX3,NOX4,PPARGC1A,PRKAA1,PRKAA2,PRKAB1,PRKAB2,PRKAG1,PRKAG2,PTGES,SOD1
Role of Pattern Recognition Receptors in Recognition of Bacteria and Viruses	1,23E01	1,54E-01	1,528	CCL5,IFNG,IL4,IL6,LTA,MAPK1,MAPK8,MYD88,NFKB1,NFKB2,NOD2,PIK3C2A,PIK3CA,PIK3CB,PIK3CD,PIK3R1,PIK3R2,PIK3R3,PIK3R4,PRKCG,RELA,TLR2,TLR4,TRAF6
Neutrophil degranulation	1,23E01	8,82E-02	1,234	ALDOA,ALOX5,AMPD3,APRT,ARG1,CAB39,CAT,CD14,CD63,CD68,CTSA,CTSD,CTSS,CTSZ,DERA,FABP5,FOLR3,GNS,GPI,GUSB,HEXB,HK3,HLA-C,IDH1,IMPDH1,IMPDH2,LAMTOR2,LTA4H,MAPK1,NEU1,NFKB1,NME2,NRAS,PFKL,PGM2,PKM,PNP,PSMB1,PSMD13,SLC2A3,STK11IP,TLR2
LXR/RXR Activation	1,22E01	1,69E-01	-1,291	ACACA,APOA1,APOB,APOE,APOM,CD14,ECHS1,FASN,HADH,IL6,LY96,NCOR1,NFKB1,NFKB2,NGFR,NOS2,RBP4,RELA,SCD,SREBF1,TF,TLR4
Regulation of eIF4 and p70S6K Signaling	1,22E01	1,38E-01	2,449	AKT1,AKT2,AKT3,HRAS,ITGA11,ITGB1,ITGB5,KRAS,MAP2K1,MAP2K2,MAPK1,MRAS,MTOR,NRAS,PDPK1,PIK3C2A,PIK3CA,PIK3CB,PIK3CD,PIK3R1,PIK3R2,PIK3R3,PIK3R4,RPS6KB1,SOS1,SOS2
Wound Healing Signaling Pathway	1,2E01	1,17E-01	2,556	CCL5,COL4A1,COL6A1,EGFR,HRAS,IFNG,IL4,IL6,ITGB1,JAK2,KRAS,LAMB1,LAMC1,LTA,MAP2K1,MAP2K2,MAP2K3,MAPK1,MAPK8,MRAS,NFKB1,NFKB2,NGFR,NRAS,PDGFB,SOS1,SOS2,STAT1,TRAF6,VEGFA
Paxillin Signaling	1,2E01	1,87E-01	1,886	HRAS,ITGA11,ITGB1,ITGB5,KRAS,MAPK1,MAPK8,MRAS,NRAS,PIK3C2A,PIK3CA,PIK3CB,PIK3CD,PIK3R1,PIK3R2,PIK3R3,PIK3R4,PTK2,SOS1,SOS2
Cell Cycle Checkpoints	1,2E01	1,13E-01	-3,413	BRCA1,BRCC3,BRIP1,BUB1,BUB1B,CCNA1,CCNA2,CCNB2,CDC20,CDCA8,CENPA,CLSPN,EXO1,GTSE1,KIF2C,PLK1,PSMA3,PSMA7,PSMB1,PSMB10,PSMB3,PSMC1,PSMD13,PSME2,RANBP2,SEC13,TP53,UBB,UBE2C,WRN,YWHAZ
T Cell Receptor Signaling	1,19E01	7,73E-02	2,598	AKT1,AKT1S1,AKT2,AKT3,CBL,CD247,CD3E,CD4,CD8B,CTLA4,GSK3B,HLA-A,HLA-C,HLA-DRB1,HLA-E,HRAS,ICOS,IFNG,IL4,ITGB1,KRAS,LAT,MAP2K1,MAP2K2,MAP2K3,MAPK1,MAPK8,MLST8,MRAS,MTOR,NFAT5,NFKB1,NFKB2,NRAS,PDK1,PIK3C2A,PIK3CA,PIK3CB,PIK3CD,PIK3R1,PIK3R2,PIK3R3,PIK3R4,PLCG1,RELA,RPTOR,SOS1,SOS2
Hepatic Fibrosis / Hepatic Stellate Cell Activation	1,16E01	1,31E-01	#NUM!	A2M,BCL2,CCL5,CD14,COL4A1,COL6A1,EGFR,FGF1,IFNG,IL4,IL6,LEPR,LY96,MET,NFKB1,NFKB2,NGFR,PDGFB,PDGFRB,RELA,SMAD2,SMAD3,SMAD4,STAT1,TLR4,VEGFA
BAG2 Signaling Pathway	1,16E01	2,07E-01	-2,111	HSPA2,HSPA4,MAPK1,MAPT,MYC,NFKB1,NFKB2,PRKN,PSMA3,PSMA7,PSMB1,PSMB10,PSMB3,PSMC1,PSMD13,PSME2,RELA,TP53
G Beta Gamma Signaling	1,16E01	1,58E-01	0,853	AKT1,AKT2,AKT3,CACNA1A,CACNA1E,CACNB4,CACNG2,CACNG7,EGFR,GNG12,HRAS,KRAS,MAPK1,MRAS,NRAS,PDPK1,PLCG1,PRKAG1,PRKAG2,PRKCG,SOS1,SOS2
Role of Osteoblasts, Osteoclasts and Chondrocytes in Rheumatoid Arthritis	1,15E01	1,2E-01	#NUM!	AKT1,AKT2,AKT3,BAD,BCL2,CBL,GSK3B,IFNG,IL4,IL6,MAP2K3,MAPK1,MAPK8,NFAT5,NFKB1,NGFR,PIK3C2A,PIK3CA,PIK3CB,PIK3CD,PIK3R1,PIK3R2,PIK3R3,PIK3R4,RELA,RUNX2,SMAD4,TRAF6
S100 Family Signaling Pathway	1,14E01	6,94E-02	1,089	ADORA2A,AKT1,AKT2,AKT3,ATF4,ATP5F1D,BCL2,BRAF,CACNA1A,CACNA1E,CACNB4,CACNG2,CACNG7,CCL4,CTSD,EGFR,GSK3B,HIF1A,IL6,MAP2K1,MAP2K2,MAP2K3,MAPK1,MAPK8,MYD88,NFKB1,NFKB2,NOS2,NOX1,NOX3,NOX4,PIK3C2A,PIK3CA,PIK3CB,PIK3CD,PIK3R1,PIK3R2,PIK3R3,PIK3R4,PLCG1,PRKAG1,PRKAG2,PRKCG,PTGER4,S100A1,SMAD2,SMAD3,SMAD4,STAT3,TBK1,TLR4,TP53,TRAF6,VEGFA
TREM1 Signaling	1,14E01	2,18E-01	0,243	AKT1,AKT2,AKT3,IL6,ITGB1,JAK2,MAPK1,MYD88,NFKB1,NFKB2,NOD2,PLCG1,RELA,STAT3,STAT5A,TLR2,TLR4
DAP12 interactions	1,14E01	2,92E-01	2,673	HLA-C,HLA-E,HRAS,KLRC4-KLRK1/KLRK1,KLRD1,KRAS,LAT,NRAS,PIK3CA,PIK3CB,PIK3R1,PIK3R2,PLCG1,SOS1
UFMylation Signaling Pathway	1,13E01	2,35E-01	0,000	AKT1,AKT2,AKT3,CCND1,ERN1,GPX4,GSK3B,IL6,L-glutamic acid,MYC,NFKB1,NFKB2,PDK1,SLC7A11,TLR4,TP53
Germ Cell-Sertoli Cell Junction Signaling	1,13E01	1,39E-01	#NUM!	A2M,AKT1,HRAS,ITGB1,KEAP1,KRAS,MAP2K1,MAP2K2,MAP2K3,MAP3K12,MAPK1,MAPK8,MRAS,NRAS,PDPK1,PIK3C2A,PIK3CA,PIK3CB,PIK3CD,PIK3R1,PIK3R2,PIK3R3,PIK3R4,PTK2
Ephrin Receptor Signaling	1,13E01	1,27E-01	1,342	ABL1,AKT1,AKT2,AKT3,ARPC4,ATF4,EFNA4,FGF1,GNG12,HRAS,ITGA11,ITGB1,ITGB5,JAK2,KRAS,MAP2K1,MAP2K2,MAPK1,MRAS,NRAS,PDGFB,PTK2,SOS1,SOS2,STAT3,VEGFA
Superpathway of Citrulline Metabolism	1,13E01	3,25E-01	1,155	ARG1,ASL,ASS1,CPS1,GLS,L-arginine,L-aspartic acid,L-glutamic acid,L-glutamine,L-proline,NOS1,NOS2,OAT
Endothelin-1 Signaling	1,11E01	1,24E-01	1,633	BRAF,HMOX1,HRAS,KRAS,L-arginine,MAPK1,MAPK8,MRAS,MYC,NOS1,NOS2,NPR1,NPR2,NRAS,PIK3C2A,PIK3CA,PIK3CB,PIK3CD,PIK3R1,PIK3R2,PIK3R3,PIK3R4,PLCG1,PRKCG,PTGS1,SOS1
tRNA Charging	1,1E01	2,07E-01	4,123	glycine,L-alanine,L-arginine,L-asparagine,L-aspartic acid,L-glutamic acid,L-glutamine,L-histidine,L-isoleucine,L-leucine,L-lysine,L-phenylalanine,L-proline,L-serine,L-threonine,L-tryptophan,L-valine
Gαq Signaling	1,1E01	1,35E-01	2,294	AKT1,AKT2,AKT3,GNG12,GSK3B,GYS2,HMOX1,MAP2K1,MAP2K2,MAPK1,MRAS,NFKB1,NFKB2,PIK3C2A,PIK3CA,PIK3CB,PIK3CD,PIK3R1,PIK3R2,PIK3R3,PIK3R4,PLCG1,PRKCG,RELA
Extra-nuclear estrogen signaling	1,1E01	1,91E-01	0,471	AKT1,AKT2,AKT3,BCL2,CCND1,EGFR,GNG12,HRAS,KRAS,L-arginine,MAPK1,NRAS,PDPK1,PIK3CA,PIK3R1,PIK3R2,PIK3R3,PTK2
Pathogen Induced Cytokine Storm Signaling Pathway	1,1E01	9,33E-02	1,183	CCL4,CCL5,COL4A1,COL6A1,EOMES,GZMB,HLA-DRB1,IFNG,IL21R,IL4,IL6,IRF1,JAK2,LTA,MAPK1,MAPK8,MYC,MYD88,NFKB1,NFKB2,NGFR,NOD2,NOS2,PRF1,SLC2A1,SLC2A14,SLC2A3,SLC2A8,STAT1,STAT3,STAT5A,TBK1,TLR2,TLR4,VEGFA
Apelin Muscle Signaling Pathway	1,1E01	2,75E-01	0,832	AKT1,AKT2,AKT3,GNG12,MRAS,NRF1,PPARGC1A,PRKAA1,PRKAA2,PRKAB1,PRKAB2,PRKAG1,PRKAG2,TFAM
KEAP1-NFE2L2 pathway	1,1E01	1,89E-01	0,000	AKT1,AKT2,AKT3,BRCA1,GSK3B,KEAP1,MAP1LC3B,NFE2L2,PSMA3,PSMA7,PSMB1,PSMB10,PSMB3,PSMC1,PSMD13,PSME2,SQSTM1,UBB
MTOR signalling	1,09E01	3,53E-01	1,732	AKT1,AKT1S1,AKT2,L-arginine,LAMTOR2,LAMTOR4,LAMTOR5,MLST8,MTOR,RPS6KB1,RPTOR,RRAGC
STAT3 Pathway	1,09E01	1,54E-01	3,130	BCL2,EGFR,HRAS,IL21R,INSR,JAK2,KRAS,MAP2K1,MAP2K2,MAP3K12,MAPK1,MAPK8,MRAS,MYC,NDUFA13,NGFR,NRAS,PDGFB,PDGFRB,STAT3,VEGFA
BEX2 Signaling Pathway	1,09E01	2,02E-01	1,500	AKT1,AKT2,AKT3,BAD,BCL2,CCND1,GSK3B,HIF1A,MAPK8,MTOR,NFKB1,NFKB2,NGFR,PTEN,RELA,STAT3,VEGFA
Regulation of TP53 Expression and Degradation	1,08E01	3,02E-01	0,277	AKT1,AKT2,AKT3,CCNA1,CCNA2,MAPKAP1,MLST8,MTOR,PDPK1,PRR5,RICTOR,TP53,UBB
Transport of bile salts and organic acids, metal ions and amine compounds	1,08E01	1,45E-01	-2,985	glycine,L-alanine,L-arginine,L-asparagine,L-glutamine,L-histidine,L-isoleucine,L-leucine,L-lysine,L-phenylalanine,L-proline,L-serine,L-threonine,L-tryptophan,L-valine,RUNX1,SLC16A1,SLC16A3,SLC16A7,SLC6A19,spermidine,spermine
Signaling by MET	1,07E01	1,98E-01	0,728	CBL,HRAS,ITGB1,KRAS,LAMA4,LAMB1,LAMC1,MET,NRAS,PIK3CA,PIK3R1,PTK2,SOS1,STAM2,STAT3,UBB,USP8
Metabolism of polyamines	1,06E01	2,13E-01	-2,000	L-arginine,NQO1,OAZ1,ODC1,PSMA3,PSMA7,PSMB1,PSMB10,PSMB3,PSMC1,PSMD13,PSME2,putrescine,spermidine,spermine,SRM
PFKFB4 Signaling Pathway	1,05E01	2,31E-01	0,775	ATF4,GCK,GPI,HK1,HK2,HK3,MAP2K1,MAP2K2,MAP2K3,MAPK1,PFKM,PRKAG1,PRKAG2,TKT,TP53
Hepatic Cholestasis	1,05E01	1,13E-01	0,577	AKT1,AKT2,AKT3,CD14,IFNG,IL4,IL6,INSR,LTA,LY96,MAP2K1,MAP2K2,MAPK1,MAPK8,MYD88,NFKB1,NFKB2,NGFR,NOS2,PRKAA1,PRKAG1,PRKAG2,PRKCG,RELA,STK11,TLR4,TRAF6
Signaling by VEGF	1,04E01	1,54E-01	1,789	AKT1,AKT2,AKT3,HRAS,KRAS,L-arginine,MAPKAP1,MLST8,MTOR,NRAS,PDPK1,PIK3CA,PIK3CB,PIK3R1,PIK3R2,PLCG1,PRR5,PTK2,RICTOR,VEGFA
Osteoarthritis Pathway	1,03E01	1,11E-01	0,408	ATF4,HIF1A,ITGA11,ITGB1,ITGB5,MTF1,MTOR,NFKB1,NFKB2,NOS2,PPARG,PPARGC1A,PRKAA1,PRKAA2,PRKAB1,PRKAB2,PRKAG1,PRKAG2,RBP4,RELA,RUNX2,SMAD2,SMAD3,SMAD4,TLR2,TLR4,VEGFA
CXCR4 Signaling	1,03E01	1,31E-01	2,132	AKT1,AKT2,AKT3,CD4,GNG12,HRAS,KRAS,MAP2K1,MAP2K2,MAPK1,MAPK8,MRAS,NRAS,PIK3C2A,PIK3CA,PIK3CB,PIK3CD,PIK3R1,PIK3R2,PIK3R3,PIK3R4,PRKCG,PTK2
[truncated: 846 more rows]
